# Supplementary material for: Genome-wide identification and expression analysis of LBD transcription factor genes in Moso bamboo (Phyllostachys edulis)
Source: BMC Plant Biol. 2021 Jun 28;21:296. doi: 10.1186/s12870-021-03078-3 (PMC8240294; doi:10.1186/s12870-021-03078-3)
Supplement: Supplementary file 7 — Additional file 7: Supplemental Table 1. The Ka-Ks analysis of 17 PeLBD duplicated gene pairs. [file 12870_2021_3078_MOESM7_ESM.xlsx]

## Sheet: Sheet1
Table S4. Ka/Ks analysis of 17 PeLBD duplicated gene pairs
Gene pair	Ka	Ks	Ka/Ks	EffectiveLen	AverageS-sites	AverageN-sites	MYA
PeLBD1-PeLBD16	0.0565277	0.133204	0.42437	675	151.583	523.417	10.2464
PeLBD2-PeLBD11	0.0521579	0.181547	0.287297	663	176.75	486.25	13.9651
PeLBD3-PeLBD19	0.0560906	0.20734	0.270525	627	158.25	468.75	15.9492
PeLBD5-PeLBD8	0.0373982	0.1149	0.325485	570	131.417	438.583	8.83846
PeLBD7-PeLBD43	0.0276894	0.156566	0.176854	699	184	515	12.0435
PeLBD6-PeLBD42	0.0378911	0.131142	0.288931	618	157.917	460.083	10.0879
PeLBD12-PeLBD15	0.071001	0.239271	0.296738	555	126.917	428.083	18.4055
PeLBD23-PeLBD36	0.0463468	0.13513	0.342979	720	186	534	10.3946
PeLBD24-PeLBD35	0.0424206	0.215328	0.197004	750	192.333	557.667	16.5637
PeLBD27-PeLBD40	0.0702818	0.19051	0.368914	843	212	631	14.6546
PeLBD26-PeLBD39	0.0282963	0.181998	0.155476	732	191.833	540.167	13.9998
PeLBD30-PeLBD50	0.0536842	0.0976989	0.549486	627	163.75	463.25	7.5153
PeLBD32-PeLBD51	0.0445077	0.105491	0.421909	705	172.75	532.25	8.1147
PeLBD33-PeLBD52	0.0152807	0.106155	0.143947	528	131.333	396.667	8.16578
PeLBD28-PeLBD48	0.0531007	0.0717679	0.739896	663	175.333	487.667	5.5206
PeLBD34-PeLBD46	0.021299	0.156716	0.135908	570	141.417	428.583	12.0551
PeLBD29-PeLBD49	0.0348292	0.124809	0.27906	606	162.25	440.75	9.60072
Ka, non-synonymous substitution rate. Ks, synonymous substitution rate. MYA, million years ago.
