# Supplementary material for: Genome-wide identification and expression analysis of LBD transcription factor genes in Moso bamboo (Phyllostachys edulis)
Source: BMC Plant Biol. 2021 Jun 28;21:296. doi: 10.1186/s12870-021-03078-3 (PMC8240294; doi:10.1186/s12870-021-03078-3)
Supplement: Supplementary file 8 — Additional file 8: Supplemental Table 2. Detailed information on GO and KEGG enrichment analysis in PeLBD target gene. [file 12870_2021_3078_MOESM8_ESM.xlsx]

## Sheet: GO enrichment of target gene
Detailed information on gene ontology enrichment analysis in PeLBD target gene
Number	GO ID	Term Type	Target gene id	Description	Ratio_in_study	Ratio_in_pop	Pvalue	Padjust
3	GO:0004652	MF	PH02Gene05318;PH02Gene50386;PH02Gene40024	polynucleotide adenylyltransferase activity	3/189	23/51674	8.08061e-05	0.238593
2	GO:0006067	BP	PH02Gene50093;PH02Gene50387	ethanol metabolic process GO:0006067	2/189	6/51674	0.000197688	0.255094
2	GO:0006069	BP	PH02Gene50093;PH02Gene50387	ethanol oxidation	2/189	6/51674	0.000197688	0.255094
2	GO:0045272	CC	PH02Gene43604;PH02Gene08477	plasma membrane respiratory chain complex I	2/189	6/51674	0.000197688	0.255094
66	GO:0016020	CC	PH02Gene21014;PH02Gene10976;PH02Gene43347;PH02Gene39496;PH02Gene27891;PH02Gene23258;PH02Gene30313;PH02Gene10415;PH02Gene49935;PH02Gene35031;PH02Gene12197;PH02Gene06050;PH02Gene28979;PH02Gene35212;PH02Gene12199;PH02Gene20412;PH02Gene07022;PH02Gene43383;PH02Gene30836;PH02Gene49088;PH02Gene17501;PH02Gene17183;PH02Gene15950;PH02Gene31306;PH02Gene45686;PH02Gene14597;PH02Gene18912;PH02Gene02246;PH02Gen…	membrane	66/189	11929/51674	0.000251694	0.27174
2	GO:0051903	MF	PH02Gene50093;PH02Gene50387	S-(hydroxymethyl)glutathione dehydrogenase activity	2/189	7/51674	0.000276096	0.27174
3	GO:0006378	BP	PH02Gene05318;PH02Gene50386;PH02Gene40024	mRNA polyadenylation	3/189	38/51674	0.000369684	0.327466
3	GO:0031124	BP	PH02Gene05318;PH02Gene50386;PH02Gene40024	mRNA 3'-end processing	3/189	42/51674	0.0004977	0.337612
3	GO:0034308	BP	PH02Gene23081;PH02Gene35534	primary alcohol metabolic process	3/189	43/51674	0.000533593	0.337612
3	GO:0043631	BP	PH02Gene50093;PH02Gene40253;PH02Gene50387	RNA polyadenylation	3/189	43/51674	0.000533593	0.337612
12	GO:0005783	CC	PH02Gene06050;PH02Gene35212;PH02Gene30836;PH02Gene31306;PH02Gene23081;PH02Gene10168;PH02Gene42529;PH02Gene02240;PH02Gene21260;PH02Gene25614;PH02Gene37282;PH02Gene29326	endoplasmic reticulum	12/189	1040/51674	0.000489088	0.337612
2	GO:0045048	BP	PH02Gene23081;PH02Gene35534	protein insertion into ER membrane	2/189	10/51674	0.000587371	0.346862
2	GO:0035269	BP	PH02Gene06050;PH02Gene42529	protein O-linked mannosylation	2/189	13/51674	0.00101078	0.478097
61	GO:1901564	BP	PH02Gene21014;PH02Gene14780;PH02Gene45588;PH02Gene14352;PH02Gene39496;PH02Gene01910;PH02Gene13605;PH02Gene23258;PH02Gene17803;PH02Gene33779;PH02Gene49455;PH02Gene05151;PH02Gene35031;PH02Gene32797;PH02Gene06050;PH02Gene28979;PH02Gene35212;PH02Gene07708;PH02Gene04123;PH02Gene20412;PH02Gene30836;PH02Gene36373;PH02Gene17501;PH02Gene40328;PH02Gene15950;PH02Gene45686;PH02Gene01350;PH02Gene18912;PH02Gen…	organonitrogen compound metabolic process	61/189	11314/51674	0.00103302	0.478097
2	GO:0004582	MF	PH02Gene06050;PH02Gene42529	dolichyl-phosphate beta-D-mannosyltransferase activity	2/189	13/51674	0.00101078	0.478097
2	GO:0019348	BP	PH02Gene06050;PH02Gene42529	dolichol metabolic process	2/189	14/51674	0.0011764	0.496218
2	GO:0004028	MF	PH02Gene30836;PH02Gene29326	3-chloroallyl aldehyde dehydrogenase activity	2/189	15/51674	0.00135413	0.521515
2	GO:0004169	MF	PH02Gene06050;PH02Gene42529	dolichyl-phosphate-mannose-protein mannosyltransferase activity	2/189	15/51674	0.00135413	0.521515
46	GO:0019538	BP	PH02Gene21014;PH02Gene14780;PH02Gene45588;PH02Gene39496;PH02Gene01910;PH02Gene23258;PH02Gene17803;PH02Gene33779;PH02Gene05151;PH02Gene35031;PH02Gene06050;PH02Gene28979;PH02Gene04123;PH02Gene20412;PH02Gene36373;PH02Gene17501;PH02Gene15950;PH02Gene45686;PH02Gene01350;PH02Gene18912;PH02Gene36747;PH02Gene45958;PH02Gene13204;PH02Gene42529;PH02Gene50003;PH02Gene50038;PH02Gene02240;PH02Gene00230;PH02Gen…	protein metabolic process	46/189	8036/51674	0.00168441	0.603348
3	GO:0070566	MF	PH02Gene05318;PH02Gene50386;PH02Gene40024	adenylyltransferase activity	3/189	64/51674	0.00170283	0.603348
4	GO:0098657	BP	PH02Gene33779;PH02Gene17277;PH02Gene47289;PH02Gene12172	import into cell	4/189	143/51674	0.00194905	0.642686
2	GO:0035268	BP	PH02Gene06050;PH02Gene42529	protein mannosylation	2/189	18/51674	0.00195896	0.642686
2	GO:0016093	BP	PH02Gene06050;PH02Gene42529	polyprenol metabolic process	2/189	21/51674	0.00266946	0.844501
32	GO:0006464	BP	PH02Gene39496;PH02Gene01910;PH02Gene23258;PH02Gene33779;PH02Gene05151;PH02Gene06050;PH02Gene28979;PH02Gene04123;PH02Gene20412;PH02Gene36373;PH02Gene17501;PH02Gene15950;PH02Gene01350;PH02Gene18912;PH02Gene36747;PH02Gene45958;PH02Gene42529;PH02Gene50038;PH02Gene02240;PH02Gene41500;PH02Gene19370;PH02Gene47451;PH02Gene21260;PH02Gene22704;PH02Gene38734;PH02Gene00475;PH02Gene35533;PH02Gene28978;PH02Gen…	cellular protein modification process	32/189	5267/51674	0.00371849	0.857876
32	GO:0036211	BP	PH02Gene39496;PH02Gene01910;PH02Gene23258;PH02Gene33779;PH02Gene05151;PH02Gene06050;PH02Gene28979;PH02Gene04123;PH02Gene20412;PH02Gene36373;PH02Gene17501;PH02Gene15950;PH02Gene01350;PH02Gene18912;PH02Gene36747;PH02Gene45958;PH02Gene42529;PH02Gene50038;PH02Gene02240;PH02Gene41500;PH02Gene19370;PH02Gene47451;PH02Gene21260;PH02Gene22704;PH02Gene38734;PH02Gene00475;PH02Gene35533;PH02Gene28978;PH02Gen…	protein modification process	32/189	5267/51674	0.00371849	0.857876
2	GO:0006120	BP	PH02Gene43604;PH02Gene08477	mitochondrial electron transport, NADH to ubiquinone	2/189	25/51674	0.00377706	0.857876
2	GO:0006493	BP	PH02Gene06050;PH02Gene42529	protein O-linked glycosylation	2/189	25/51674	0.00377706	0.857876
102	GO:0043229	CC	PH02Gene18690;PH02Gene10976;PH02Gene37247;PH02Gene35793;PH02Gene14352;PH02Gene38943;PH02Gene10493;PH02Gene01910;PH02Gene41278;PH02Gene39440;PH02Gene27891;PH02Gene23258;PH02Gene17803;PH02Gene12126;PH02Gene30313;PH02Gene34611;PH02Gene31355;PH02Gene10415;PH02Gene33779;PH02Gene46672;PH02Gene20060;PH02Gene05151;PH02Gene35031;PH02Gene32797;PH02Gene06050;PH02Gene28979;PH02Gene35212;PH02Gene29168;PH02Gen…	intracellular organelle	102/189	22267/51674	0.00314446	0.857876
102	GO:0043226	CC	PH02Gene18690;PH02Gene10976;PH02Gene37247;PH02Gene35793;PH02Gene14352;PH02Gene38943;PH02Gene10493;PH02Gene01910;PH02Gene41278;PH02Gene39440;PH02Gene27891;PH02Gene23258;PH02Gene17803;PH02Gene12126;PH02Gene30313;PH02Gene34611;PH02Gene31355;PH02Gene10415;PH02Gene33779;PH02Gene46672;PH02Gene20060;PH02Gene05151;PH02Gene35031;PH02Gene32797;PH02Gene06050;PH02Gene28979;PH02Gene35212;PH02Gene29168;PH02Gen…	organelle	102/189	22288/51674	0.0031536	0.857876
97	GO:0043227	CC	PH02Gene18690;PH02Gene10976;PH02Gene37247;PH02Gene35793;PH02Gene14352;PH02Gene38943;PH02Gene10493;PH02Gene01910;PH02Gene41278;PH02Gene39440;PH02Gene27891;PH02Gene23258;PH02Gene17803;PH02Gene12126;PH02Gene30313;PH02Gene34611;PH02Gene31355;PH02Gene10415;PH02Gene33779;PH02Gene46672;PH02Gene20060;PH02Gene05151;PH02Gene32797;PH02Gene06050;PH02Gene28979;PH02Gene35212;PH02Gene29168;PH02Gene48611;PH02Gen…	membrane-bounded organelle	97/189	21072/51674	0.003735	0.857876
2	GO:0004030	MF	PH02Gene30836;PH02Gene29326	aldehyde dehydrogenase [NAD(P)+] activity	2/189	22/51674	0.00292936	0.857876
2	GO:0004022	MF	PH02Gene50093;PH02Gene50387	alcohol dehydrogenase (NAD) activity	2/189	24/51674	0.00348324	0.857876
1	GO:0030626	MF	PH02Gene44543	U12 snRNA binding	1/189	1/51674	0.00365755	0.857876
2	GO:0000460	BP	PH02Gene46333;PH02Gene35754	maturation of 5.8S rRNA	2/189	26/51674	0.004082	0.90396
2	GO:0048653	BP	PH02Gene20060;PH02Gene38734	anther development	2/189	29/51674	0.00506281	0.977607
10	GO:0006091	BP	PH02Gene50093;PH02Gene32797;PH02Gene07708;PH02Gene43604;PH02Gene30836;PH02Gene50387;PH02Gene35533;PH02Gene12319;PH02Gene29326;PH02Gene08477	generation of precursor metabolites and energy	10/189	1045/51674	0.00539576	0.977607
3	GO:0031123	BP	PH02Gene31306;PH02Gene17235;PH02Gene25614	RNA 3'-end processing	3/189	99/51674	0.00583909	0.977607
3	GO:0042538	BP	PH02Gene31306;PH02Gene17235;PH02Gene25614	hyperosmotic salinity response	3/189	101/51674	0.00617105	0.977607
3	GO:0006897	BP	PH02Gene33779;PH02Gene17277;PH02Gene47289	endocytosis	3/189	101/51674	0.00617105	0.977607
4	GO:0046488	BP	PH02Gene06050;PH02Gene40182;PH02Gene36075;PH02Gene42529	phosphatidylinositol metabolic process	4/189	206/51674	0.00712193	0.977607
1	GO:0006688	BP	PH02Gene13605	glycosphingolipid biosynthetic process	1/189	2/51674	0.00730178	0.977607
1	GO:0006481	BP	PH02Gene02240	C-terminal protein methylation	1/189	2/51674	0.00730178	0.977607
1	GO:0046476	BP	PH02Gene13605	glycosylceramide biosynthetic process	1/189	2/51674	0.00730178	0.977607
1	GO:0006679	BP	PH02Gene13605	glucosylceramide biosynthetic process	1/189	2/51674	0.00730178	0.977607
1	GO:0097359	BP	PH02Gene45958	UDP-glucosylation	1/189	2/51674	0.00730178	0.977607
3	GO:0009247	BP	PH02Gene13605;PH02Gene06050;PH02Gene42529	glycolipid biosynthetic process	3/189	109/51674	0.0076104	0.977607
5	GO:0006066	BP	PH02Gene50093;PH02Gene06050;PH02Gene42529;PH02Gene40253;PH02Gene50387	alcohol metabolic process	5/189	331/51674	0.007656	0.977607
2	GO:0006547	BP	PH02Gene30836;PH02Gene29326	histidine metabolic process	2/189	36/51674	0.0077255	0.977607
2	GO:0052803	BP	PH02Gene30836;PH02Gene29326	imidazole-containing compound metabolic process	2/189	36/51674	0.0077255	0.977607
4	GO:0098797	CC	PH02Gene43604;PH02Gene47289;PH02Gene12172;PH02Gene08477	plasma membrane protein complex	4/189	185/51674	0.00489738	0.977607
83	GO:0043231	CC	PH02Gene18690;PH02Gene10976;PH02Gene37247;PH02Gene35793;PH02Gene14352;PH02Gene10493;PH02Gene01910;PH02Gene41278;PH02Gene39440;PH02Gene27891;PH02Gene23258;PH02Gene17803;PH02Gene12126;PH02Gene30313;PH02Gene34611;PH02Gene31355;PH02Gene10415;PH02Gene33779;PH02Gene46672;PH02Gene05151;PH02Gene32797;PH02Gene06050;PH02Gene35212;PH02Gene48611;PH02Gene03933;PH02Gene24274;PH02Gene30836;PH02Gene07006;PH02Gen…	intracellular membrane-bounded organelle	83/189	17750/51674	0.00707268	0.977607
1	GO:0009348	CC	PH02Gene22041	ornithine carbamoyltransferase complex	1/189	2/51674	0.00730178	0.977607
4	GO:0098803	CC	PH02Gene43604;PH02Gene41279;PH02Gene12319;PH02Gene08477	respiratory chain complex	4/189	209/51674	0.00748593	0.977607
1	GO:0003880	MF	PH02Gene02240	protein C-terminal carboxyl O-methyltransferase activity	1/189	2/51674	0.00730178	0.977607
1	GO:0004585	MF	PH02Gene22041	ornithine carbamoyltransferase activity	1/189	2/51674	0.00730178	0.977607
1	GO:0009784	MF	PH02Gene21260	transmembrane receptor histidine kinase activity	1/189	2/51674	0.00730178	0.977607
1	GO:0009885	MF	PH02Gene21260	transmembrane histidine kinase cytokinin receptor activity	1/189	2/51674	0.00730178	0.977607
1	GO:0009884	MF	PH02Gene21260	cytokinin receptor activity	1/189	2/51674	0.00730178	0.977607
1	GO:0004671	MF	PH02Gene02240	protein C-terminal S-isoprenylcysteine carboxyl O-methyltransferase activity	1/189	2/51674	0.00730178	0.977607
1	GO:0004655	MF	PH02Gene14352	porphobilinogen synthase activity	1/189	2/51674	0.00730178	0.977607
1	GO:0008120	MF	PH02Gene13605	ceramide glucosyltransferase activity	1/189	2/51674	0.00730178	0.977607
2	GO:0051205	BP	PH02Gene23081;PH02Gene35534	protein insertion into membrane	2/189	39/51674	0.00902172	1
4	GO:0043413	BP	PH02Gene06050;PH02Gene45958;PH02Gene42529;PH02Gene24998	macromolecule glycosylation	4/189	226/51674	0.00978078	1
4	GO:0006486	BP	PH02Gene06050;PH02Gene45958;PH02Gene42529;PH02Gene24998	protein glycosylation	4/189	226/51674	0.00978078	1
3	GO:0006972	BP	PH02Gene31306;PH02Gene17235;PH02Gene25614	hyperosmotic response	3/189	120/51674	0.00988816	1
1	GO:0071816	BP	PH02Gene35534	tail-anchored membrane protein insertion into ER membrane	1/189	3/51674	0.0109328	1
4	GO:0090567	BP	PH02Gene37247;PH02Gene07661;PH02Gene02240;PH02Gene44543	reproductive shoot system development	4/189	235/51674	0.0111618	1
33	GO:0006793	BP	PH02Gene39496;PH02Gene33779;PH02Gene32797;PH02Gene06050;PH02Gene28979;PH02Gene07708;PH02Gene40182;PH02Gene04123;PH02Gene20412;PH02Gene30836;PH02Gene36373;PH02Gene27956;PH02Gene17501;PH02Gene15950;PH02Gene36075;PH02Gene01350;PH02Gene18912;PH02Gene45958;PH02Gene42529;PH02Gene20086;PH02Gene41500;PH02Gene19370;PH02Gene47451;PH02Gene21260;PH02Gene22704;PH02Gene38734;PH02Gene00475;PH02Gene21236;PH02Gen…	phosphorus metabolic process	33/189	5876/51674	0.0113301	1
3	GO:0048638	BP	PH02Gene01910;PH02Gene47170;PH02Gene37282	regulation of developmental growth	3/189	130/51674	0.0122674	1
32	GO:0043412	BP	PH02Gene39496;PH02Gene01910;PH02Gene23258;PH02Gene33779;PH02Gene05151;PH02Gene06050;PH02Gene28979;PH02Gene04123;PH02Gene20412;PH02Gene36373;PH02Gene17501;PH02Gene15950;PH02Gene01350;PH02Gene18912;PH02Gene36747;PH02Gene45958;PH02Gene42529;PH02Gene50038;PH02Gene02240;PH02Gene41500;PH02Gene19370;PH02Gene47451;PH02Gene21260;PH02Gene22704;PH02Gene38734;PH02Gene00475;PH02Gene35533;PH02Gene28978;PH02Gen…	macromolecule modification	32/189	5700/51674	0.0139758	1
32	GO:0006796	BP	PH02Gene39496;PH02Gene33779;PH02Gene32797;PH02Gene06050;PH02Gene28979;PH02Gene07708;PH02Gene40182;PH02Gene04123;PH02Gene20412;PH02Gene30836;PH02Gene36373;PH02Gene27956;PH02Gene17501;PH02Gene15950;PH02Gene36075;PH02Gene01350;PH02Gene18912;PH02Gene42529;PH02Gene20086;PH02Gene41500;PH02Gene19370;PH02Gene47451;PH02Gene21260;PH02Gene22704;PH02Gene38734;PH02Gene00475;PH02Gene21236;PH02Gene28978;PH02Gen…	phosphate-containing compound metabolic process	32/189	5714/51674	0.0141527	1
2	GO:0097502	BP	PH02Gene06050;PH02Gene42529	mannosylation	2/189	50/51674	0.0145281	1
1	GO:0031468	BP	PH02Gene13685	nuclear envelope reassembly	1/189	4/51674	0.0145505	1
2	GO:0006506	BP	PH02Gene06050;PH02Gene42529	GPI anchor biosynthetic process	2/189	51/51674	0.0150851	1
3	GO:0046467	BP	PH02Gene13605;PH02Gene06050;PH02Gene42529	membrane lipid biosynthetic process	3/189	148/51674	0.0173103	1
6	GO:1901615	BP	PH02Gene50093;PH02Gene06050;PH02Gene42529;PH02Gene40253;PH02Gene40604;PH02Gene50387	organic hydroxy compound metabolic process	6/189	560/51674	0.017544	1
1	GO:0042450	BP	PH02Gene22041	arginine biosynthetic process via ornithine	1/189	5/51674	0.0181551	1
1	GO:0015768	BP	PH02Gene02246	maltose transport	1/189	5/51674	0.0181551	1
19	GO:0006468	BP	PH02Gene39496;PH02Gene33779;PH02Gene28979;PH02Gene04123;PH02Gene20412;PH02Gene17501;PH02Gene15950;PH02Gene01350;PH02Gene18912;PH02Gene41500;PH02Gene19370;PH02Gene47451;PH02Gene21260;PH02Gene22704;PH02Gene38734;PH02Gene00475;PH02Gene28978;PH02Gene20491;PH02Gene07679;	protein phosphorylation	19/189	2994/51674	0.0182146	1
2	GO:0006505	BP	PH02Gene06050;PH02Gene42529	GPI anchor metabolic process	2/189	58/51674	0.0192344	1
2	GO:0010015	BP	PH02Gene19370;PH02Gene21260	root morphogenesis	2/189	59/51674	0.0198621	1
35	GO:0044267	BP	PH02Gene39496;PH02Gene01910;PH02Gene23258;PH02Gene33779;PH02Gene05151;PH02Gene35031;PH02Gene06050;PH02Gene28979;PH02Gene04123;PH02Gene20412;PH02Gene36373;PH02Gene17501;PH02Gene15950;PH02Gene45686;PH02Gene01350;PH02Gene18912;PH02Gene36747;PH02Gene45958;PH02Gene42529;PH02Gene50038;PH02Gene02240;PH02Gene41500;PH02Gene19370;PH02Gene47451;PH02Gene21260;PH02Gene22704;PH02Gene38734;PH02Gene00475;PH02Gen…	cellular protein metabolic process	35/189	6528/51674	0.0205551	1
1	GO:0009945	BP	PH02Gene38734	radial axis specification	1/189	6/51674	0.0217466	1
1	GO:0090311	BP	PH02Gene47170	regulation of protein deacetylation	1/189	6/51674	0.0217466	1
1	GO:0001709	BP	PH02Gene20060	cell fate determination	1/189	6/51674	0.0217466	1
1	GO:0031063	BP	PH02Gene47170	regulation of histone deacetylation	1/189	6/51674	0.0217466	1
4	GO:0048367	BP	PH02Gene37247;PH02Gene07661;PH02Gene02240;PH02Gene44543	shoot system development	4/189	294/51674	0.0233235	1
4	GO:0070085	BP	PH02Gene06050;PH02Gene45958;PH02Gene42529;PH02Gene24998	glycosylation	4/189	296/51674	0.0238355	1
2	GO:0006661	BP	PH02Gene06050;PH02Gene42529	phosphatidylinositol biosynthetic process	2/189	67/51674	0.0251837	1
1	GO:0043486	BP	PH02Gene47170	histone exchange	1/189	7/51674	0.025325	1
1	GO:1905177	BP	PH02Gene49455	tracheary element differentiation	1/189	7/51674	0.025325	1
1	GO:0048759	BP	PH02Gene49455	xylem vessel member cell differentiation	1/189	7/51674	0.025325	1
3	GO:0009743	BP	PH02Gene21260;PH02Gene31903;PH02Gene35533	response to carbohydrate	3/189	179/51674	0.0283298	1
4	GO:0006650	BP	PH02Gene06050;PH02Gene40182;PH02Gene36075;PH02Gene42529	glycerophospholipid metabolic process	4/189	314/51674	0.0287506	1
13	GO:0044283	BP	PH02Gene49935;PH02Gene32797;PH02Gene07708;PH02Gene43604;PH02Gene30836;PH02Gene40328;PH02Gene20086;PH02Gene40604;PH02Gene43883;PH02Gene22041;PH02Gene23529;PH02Gene50287;PH02Gene29326;	small molecule biosynthetic process	13/189	1882/51674	0.0288626	1
1	GO:0010086	BP	PH02Gene21260	embryonic root morphogenesis	1/189	8/51674	0.0288904	1
2	GO:0031334	BP	PH02Gene21014;PH02Gene35793	positive regulation of protein complex assembly	2/189	74/51674	0.0302593	1
3	GO:0009908	BP	PH02Gene37247;PH02Gene07661;PH02Gene02240	flower development	3/189	185/51674	0.0308045	1
4	GO:0048731	BP	PH02Gene37247;PH02Gene07661;PH02Gene02240;PH02Gene44543	system development	4/189	321/51674	0.0308128	1
11	GO:0032787	BP	PH02Gene34611;PH02Gene49935;PH02Gene32797;PH02Gene07708;PH02Gene30836;PH02Gene11375;PH02Gene20086;PH02Gene41518;PH02Gene43883;PH02Gene50287;PH02Gene29326;	monocarboxylic acid metabolic process	11/189	1549/51674	0.0310801	1
4	GO:0046031	BP	PH02Gene32797;PH02Gene07708;PH02Gene30836;PH02Gene29326	ADP metabolic process	4/189	324/51674	0.0317226	1
4	GO:0006096	BP	PH02Gene32797;PH02Gene07708;PH02Gene30836;PH02Gene29326	glycolytic process	4/189	324/51674	0.0317226	1
4	GO:0006757	BP	PH02Gene32797;PH02Gene07708;PH02Gene30836;PH02Gene29326	ATP generation from ADP	4/189	324/51674	0.0317226	1
1	GO:0006426	BP	PH02Gene41518	glycyl-tRNA aminoacylation	1/189	9/51674	0.0324429	1
1	GO:0006677	BP	PH02Gene13605	glycosylceramide metabolic process	1/189	9/51674	0.0324429	1
1	GO:0046621	BP	PH02Gene01910	negative regulation of organ growth	1/189	9/51674	0.0324429	1
1	GO:0006678	BP	PH02Gene13605	glucosylceramide metabolic process	1/189	9/51674	0.0324429	1
1	GO:0006998	BP	PH02Gene13685	nuclear envelope organization	1/189	9/51674	0.0324429	1
3	GO:0006558	BP	PH02Gene07708;PH02Gene30836;PH02Gene29326	L-phenylalanine metabolic process	3/189	189/51674	0.0325155	1
3	GO:1902221	BP	PH02Gene07708;PH02Gene30836;PH02Gene29326	erythrose 4-phosphate/phosphoenolpyruvate family amino acid metabolic process	3/189	189/51674	0.0325155	1
2	GO:0044089	BP	PH02Gene21014;PH02Gene35793	positive regulation of cellular component biogenesis	2/189	77/51674	0.0325483	1
2	GO:0000470	BP	PH02Gene46333;PH02Gene35754	maturation of LSU-rRNA	2/189	77/51674	0.0325483	1
4	GO:0009185	BP	PH02Gene32797;PH02Gene07708;PH02Gene30836;PH02Gene29326	ribonucleoside diphosphate metabolic process	4/189	327/51674	0.0326481	1
4	GO:0009135	BP	PH02Gene32797;PH02Gene07708;PH02Gene30836;PH02Gene29326	purine nucleoside diphosphate metabolic process	4/189	327/51674	0.0326481	1
4	GO:0009179	BP	PH02Gene32797;PH02Gene07708;PH02Gene30836;PH02Gene29326	purine ribonucleoside diphosphate metabolic process	4/189	327/51674	0.0326481	1
24	GO:0016310	BP	PH02Gene39496;PH02Gene33779;PH02Gene32797;PH02Gene28979;PH02Gene07708;PH02Gene04123;PH02Gene20412;PH02Gene30836;PH02Gene27956;PH02Gene17501;PH02Gene15950;PH02Gene01350;PH02Gene18912;PH02Gene41500;PH02Gene19370;PH02Gene47451;PH02Gene21260;PH02Gene22704;PH02Gene38734;PH02Gene00475;PH02Gene28978;PH02Gene20491;PH02Gene07679;PH02Gene29326;	phosphorylation	24/189	4258/51674	0.0329407	1
4	GO:0006165	BP	PH02Gene32797;PH02Gene07708;PH02Gene30836;PH02Gene29326	nucleoside diphosphate phosphorylation	4/189	333/51674	0.0345462	1
4	GO:0006094	BP	PH02Gene32797;PH02Gene07708;PH02Gene30836;PH02Gene29326	gluconeogenesis	4/189	334/51674	0.0348687	1
2	GO:0009098	BP	PH02Gene32797;PH02Gene40328	leucine biosynthetic process	2/189	80/51674	0.0349031	1
2	GO:0006497	BP	PH02Gene06050;PH02Gene42529	protein lipidation	2/189	81/51674	0.0357024	1
1	GO:0001906	BP	PH02Gene09660	cell killing	1/189	10/51674	0.0359824	1
1	GO:0031640	BP	PH02Gene09660	killing of cells of other organism	1/189	10/51674	0.0359824	1
1	GO:0048640	BP	PH02Gene01910	negative regulation of developmental growth	1/189	10/51674	0.0359824	1
1	GO:0018410	BP	PH02Gene02240	C-terminal protein amino acid modification	1/189	10/51674	0.0359824	1
1	GO:0044364	BP	PH02Gene09660	disruption of cells of other organism	1/189	10/51674	0.0359824	1
2	GO:0035383	BP	PH02Gene32797;PH02Gene20086	thioester metabolic process	2/189	82/51674	0.0365087	1
2	GO:0006637	BP	PH02Gene32797;PH02Gene20086	acyl-CoA metabolic process	2/189	82/51674	0.0365087	1
2	GO:0006487	BP	PH02Gene06050;PH02Gene42529	protein N-linked glycosylation	2/189	83/51674	0.037322	1
2	GO:0009099	BP	PH02Gene32797;PH02Gene40328	valine biosynthetic process	2/189	84/51674	0.0381423	1
4	GO:0019319	BP	PH02Gene32797;PH02Gene07708;PH02Gene30836;PH02Gene29326	hexose biosynthetic process	4/189	347/51674	0.0392203	1
14	GO:0006508	BP	PH02Gene21014;PH02Gene14780;PH02Gene45588;PH02Gene01910;PH02Gene23258;PH02Gene17803;PH02Gene45686;PH02Gene13204;PH02Gene50003;PH02Gene00230;PH02Gene17235;PH02Gene43772;PH02Gene42350;PH02Gene13685;	proteolysis	14/189	2116/51674	0.039369	1
1	GO:0070291	BP	PH02Gene40253	N-acylethanolamine metabolic process	1/189	11/51674	0.039509	1
1	GO:0000466	BP	PH02Gene46333	maturation of 5.8S rRNA from tricistronic rRNA transcript (SSU-rRNA, 5.8S rRNA, LSU-rRNA)	1/189	11/51674	0.039509	1
1	GO:0006428	BP	PH02Gene40328	isoleucyl-tRNA aminoacylation	1/189	11/51674	0.039509	1
1	GO:0042256	BP	PH02Gene35754	mature ribosome assembly	1/189	11/51674	0.039509	1
1	GO:0032447	BP	PH02Gene50038	protein urmylation	1/189	11/51674	0.039509	1
3	GO:0006913	BP	PH02Gene01074;PH02Gene35754;PH02Gene22790	nucleocytoplasmic transport	3/189	210/51674	0.0422921	1
3	GO:0051169	BP	PH02Gene01074;PH02Gene35754;PH02Gene22790	nuclear transport	3/189	210/51674	0.0422921	1
4	GO:0048608	BP	PH02Gene37247;PH02Gene07661;PH02Gene02240;PH02Gene44543	reproductive structure development	4/189	358/51674	0.0431341	1
4	GO:0009132	BP	PH02Gene32797;PH02Gene07708;PH02Gene30836;PH02Gene29326	nucleoside diphosphate metabolic process	4/189	361/51674	0.0442384	1
2	GO:0009097	BP	PH02Gene32797;PH02Gene40328	isoleucine biosynthetic process	2/189	92/51674	0.0449467	1
1	GO:0034227	BP	PH02Gene50038	tRNA thio-modification	1/189	13/51674	0.0465238	1
1	GO:0071329	BP	PH02Gene21260	cellular response to sucrose stimulus	1/189	13/51674	0.0465238	1
1	GO:0071324	BP	PH02Gene21260	cellular response to disaccharide stimulus	1/189	13/51674	0.0465238	1
1	GO:0042255	BP	PH02Gene35754	ribosome assembly	1/189	13/51674	0.0465238	1
1	GO:0000023	BP	PH02Gene02246	maltose metabolic process	1/189	13/51674	0.0465238	1
2	GO:0009082	BP	PH02Gene32797;PH02Gene40328	branched-chain amino acid biosynthetic process	2/189	95/51674	0.0476055	1
3	GO:0040008	BP	PH02Gene01910;PH02Gene47170;PH02Gene37282	regulation of growth	3/189	222/51674	0.0484666	1
5	GO:1990204	CC	PH02Gene32797;PH02Gene43604;PH02Gene41279;PH02Gene12319;PH02Gene08477	oxidoreductase complex	5/189	337/51674	0.00823574	1
3	GO:0005747	CC	PH02Gene43604;PH02Gene41279;PH02Gene08477	mitochondrial respiratory chain complex I	3/189	123/51674	0.0105707	1
3	GO:0030964	CC	PH02Gene43604;PH02Gene41279;PH02Gene08477	NADH dehydrogenase complex	3/189	124/51674	0.0108042	1
3	GO:0045271	CC	PH02Gene43604;PH02Gene41279;PH02Gene08477	respiratory chain complex I	3/189	124/51674	0.0108042	1
5	GO:0098798	CC	PH02Gene35031;PH02Gene43604;PH02Gene41279;PH02Gene12319;PH02Gene08477	mitochondrial protein complex	5/189	392/51674	0.0150261	1
2	GO:0030687	CC	PH02Gene46333;PH02Gene35754	preribosome, large subunit precursor	2/189	57/51674	0.0186154	1
4	GO:0098800	CC	PH02Gene43604;PH02Gene41279;PH02Gene12319;PH02Gene08477	inner mitochondrial membrane protein complex	4/189	285/51674	0.0211029	1
1	GO:0070545	CC	PH02Gene46333	PeBoW complex	1/189	6/51674	0.0217466	1
1	GO:0033185	CC	PH02Gene06050	dolichol-phosphate-mannose synthase complex	1/189	6/51674	0.0217466	1
1	GO:0000812	CC	PH02Gene47170	Swr1 complex	1/189	8/51674	0.0288904	1
94	GO:0044444	CC	PH02Gene21014;PH02Gene10976;PH02Gene43347;PH02Gene35793;PH02Gene14352;PH02Gene38943;PH02Gene10493;PH02Gene01910;PH02Gene39440;PH02Gene27891;PH02Gene23258;PH02Gene17803;PH02Gene12126;PH02Gene30313;PH02Gene31355;PH02Gene10415;PH02Gene33779;PH02Gene46672;PH02Gene20060;PH02Gene35031;PH02Gene32797;PH02Gene06050;PH02Gene28979;PH02Gene35212;PH02Gene07708;PH02Gene29168;PH02Gene48611;PH02Gene43604;PH02Gen…	cytoplasmic part	94/189	21638/51674	0.0319891	1
2	GO:0005643	CC	PH02Gene01074;PH02Gene22790	nuclear pore	2/189	92/51674	0.0449467	1
1	GO:0005797	CC	PH02Gene10493	Golgi medial cisterna	1/189	13/51674	0.0465238	1
14	GO:1902494	CC	PH02Gene21014;PH02Gene32797;PH02Gene06050;PH02Gene07708;PH02Gene43604;PH02Gene36373;PH02Gene41279;PH02Gene21260;PH02Gene22041;PH02Gene21676;PH02Gene12319;PH02Gene47170;PH02Gene08477;PH02Gene14832;	catalytic complex	14/189	2267/51674	0.0493595	1
10	GO:0016758	MF	PH02Gene13605;PH02Gene34611;PH02Gene06050;PH02Gene29633;PH02Gene45958;PH02Gene42529;PH02Gene11375;PH02Gene41518;PH02Gene24998;PH02Gene12198;	transferase activity, transferring hexosyl groups	10/189	1146/51674	0.00997007	1
1	GO:0042826	MF	PH02Gene47170	histone deacetylase binding	1/189	3/51674	0.0109328	1
1	GO:0003980	MF	PH02Gene45958	UDP-glucose:glycoprotein glucosyltransferase activity	1/189	3/51674	0.0109328	1
2	GO:0004029	MF	PH02Gene30836;PH02Gene29326	aldehyde dehydrogenase (NAD) activity	2/189	50/51674	0.0145281	1
1	GO:0016743	MF	PH02Gene22041	carboxyl- or carbamoyltransferase activity	1/189	4/51674	0.0145505	1
2	GO:0000030	MF	PH02Gene06050;PH02Gene42529	mannosyltransferase activity	2/189	53/51674	0.0162263	1
6	GO:0008236	MF	PH02Gene14780;PH02Gene13204PH02Gene50003;PH02Gene17235;PH02Gene17897;PH02Gene42350	serine-type peptidase activity	6/189	564/51674	0.0180988	1
6	GO:0017171	MF	PH02Gene14780;PH02Gene13204PH02Gene50003;PH02Gene17235;PH02Gene17897;PH02Gene42350	serine hydrolase activity	6/189	564/51674	0.0180988	1
6	GO:0016825	MF	PH02Gene14780;PH02Gene13204PH02Gene50003;PH02Gene17235;PH02Gene17897;PH02Gene42350	hydrolase activity, acting on acid phosphorus-nitrogen bonds	6/189	564/51674	0.0180988	1
1	GO:0043014	MF	PH02Gene35793	alpha-tubulin binding	1/189	5/51674	0.0181551	1
1	GO:0001227	MF	PH02Gene08908	DNA-binding transcription repressor activity, RNA polymerase II-specific	1/189	5/51674	0.0181551	1
1	GO:0030371	MF	PH02Gene08908	translation repressor activity	1/189	5/51674	0.0181551	1
1	GO:0005363	MF	PH02Gene02246	maltose transmembrane transporter activity	1/189	5/51674	0.0181551	1
1	GO:0051750	MF	PH02Gene46672	delta3,5-delta2,4-dienoyl-CoA isomerase activity	1/189	5/51674	0.0181551	1
1	GO:0001217	MF	PH02Gene08908	DNA-binding transcription repressor activity	1/189	5/51674	0.0181551	1
1	GO:0010340	MF	PH02Gene02240	carboxyl-O-methyltransferase activity	1/189	6/51674	0.0217466	1
1	GO:0051998	MF	PH02Gene02240	protein carboxyl O-methyltransferase activity	1/189	6/51674	0.0217466	1
1	GO:0010487	MF	PH02Gene49455	thermospermine synthase activity	1/189	6/51674	0.0217466	1
1	GO:0016768	MF	PH02Gene49455	spermine synthase activity	1/189	6/51674	0.0217466	1
2	GO:0008137	MF	PH02Gene43604;PH02Gene08477	NADH dehydrogenase (ubiquinone) activity	2/189	64/51674	0.0231265	1
1	GO:0003997	MF	PH02Gene20086	acyl-CoA oxidase activity	1/189	7/51674	0.025325	1
1	GO:0000978	MF	PH02Gene08908	RNA polymerase II proximal promoter sequence-specific DNA binding	1/189	7/51674	0.025325	1
2	GO:0050136	MF	PH02Gene43604;PH02Gene08477	NADH dehydrogenase (quinone) activity	2/189	69/51674	0.0265951	1
1	GO:0097157	MF	PH02Gene44543	pre-mRNA intronic binding	1/189	8/51674	0.0288904	1
1	GO:0008177	MF	PH02Gene12319	succinate dehydrogenase (ubiquinone) activity	1/189	8/51674	0.0288904	1
1	GO:0000104	MF	PH02Gene12319	succinate dehydrogenase activity	1/189	8/51674	0.0288904	1
47	GO:0043168	MF	PH02Gene18690;PH02Gene21014;PH02Gene32604;PH02Gene39496;PH02Gene39440;PH02Gene33779;PH02Gene28979;PH02Gene12199;PH02Gene04123;PH02Gene20412;PH02Gene48611;PH02Gene22533;PH02Gene17501;PH02Gene40328;PH02Gene15950;PH02Gene23081;PH02Gene45686;PH02Gene10168;PH02Gene01350;PH02Gene14597;PH02Gene18912;PH02Gene20903;PH02Gene17277;PH02Gene20086;PH02Gene41500;PH02Gene06528;PH02Gene19370;PH02Gene41518;PH02Gen…	anion binding	47/189	9530/51674	0.0300897	1
39	GO:0032559	MF	PH02Gene18690;PH02Gene21014;PH02Gene32604;PH02Gene39496;PH02Gene39440;PH02Gene33779;PH02Gene28979;PH02Gene12199;PH02Gene04123;PH02Gene20412;PH02Gene48611;PH02Gene22533;PH02Gene17501;PH02Gene40328;PH02Gene15950;PH02Gene23081;PH02Gene45686;PH02Gene10168;PH02Gene01350;PH02Gene18912;PH02Gene20903;PH02Gene20086;PH02Gene41500;PH02Gene06528;PH02Gene19370;PH02Gene41518;PH02Gene47451;PH02Gene21260;PH02Gen…	adenyl ribonucleotide binding	39/189	7677/51674	0.0309135	1
1	GO:0003935	MF	PH02Gene23529	GTP cyclohydrolase II activity	1/189	9/51674	0.0324429	1
1	GO:0032050	MF	PH02Gene23529	clathrin heavy chain binding	1/189	9/51674	0.0324429	1
1	GO:0004820	MF	PH02Gene41518	glycine-tRNA ligase activity	1/189	9/51674	0.0324429	1
1	GO:0005034	MF	PH02Gene21260	osmosensor activity	1/189	9/51674	0.0324429	1
2	GO:0003954	MF	PH02Gene43604;PH02Gene08477	NADH dehydrogenase activity	2/189	77/51674	0.0325483	1
36	GO:0005524	MF	PH02Gene18690;PH02Gene21014;PH02Gene32604;PH02Gene39496;PH02Gene39440;PH02Gene33779;PH02Gene28979;PH02Gene12199;PH02Gene04123;PH02Gene20412;PH02Gene48611;PH02Gene22533;PH02Gene17501;PH02Gene40328;PH02Gene15950;PH02Gene23081;PH02Gene45686;PH02Gene10168;PH02Gene01350;PH02Gene18912;PH02Gene20903;PH02Gene41500;PH02Gene06528;PH02Gene19370;PH02Gene41518;PH02Gene47451;PH02Gene21260;PH02Gene02241;PH02Gen…	ATP binding	36/189	7031/51674	0.0333005	1
3	GO:0016903	MF	PH02Gene32797;PH02Gene30836;PH02Gene29326	oxidoreductase activity, acting on the aldehyde or oxo group of donors	3/189	193/51674	0.0342752	1
2	GO:0008171	MF	PH02Gene39261;PH02Gene02240	O-methyltransferase activity	2/189	81/51674	0.0357024	1
1	GO:0003885	MF	PH02Gene14597	D-arabinono-1,4-lactone oxidase activity	1/189	10/51674	0.0359824	1
1	GO:0019955	MF	PH02Gene21260	cytokine binding	1/189	10/51674	0.0359824	1
1	GO:0008686	MF	PH02Gene23529	3,4-dihydroxy-2-butanone-4-phosphate synthase activity	1/189	10/51674	0.0359824	1
1	GO:0016207	MF	PH02Gene22533	4-coumarate-CoA ligase activity	1/189	10/51674	0.0359824	1
1	GO:0047412	MF	PH02Gene40253	N-(long-chain-acyl)ethanolamine deacylase activity	1/189	11/51674	0.039509	1
1	GO:0004822	MF	PH02Gene40328	isoleucine-tRNA ligase activity	1/189	11/51674	0.039509	1
1	GO:0000987	MF	PH02Gene08908	proximal promoter sequence-specific DNA binding	1/189	11/51674	0.039509	1
39	GO:0030554	MF	PH02Gene18690;PH02Gene21014;PH02Gene32604;PH02Gene39496;PH02Gene39440;PH02Gene33779;PH02Gene28979;PH02Gene12199;PH02Gene04123;PH02Gene20412;PH02Gene48611;PH02Gene22533;PH02Gene17501;PH02Gene40328;PH02Gene15950;PH02Gene23081;PH02Gene45686;PH02Gene10168;PH02Gene01350;PH02Gene18912;PH02Gene20903;PH02Gene20086;PH02Gene41500;PH02Gene06528;PH02Gene19370;PH02Gene41518;PH02Gene47451;PH02Gene21260;PH02Gen…	adenyl nucleotide binding	39/189	7769/51674	0.0405962	1
1	GO:0003933	MF	PH02Gene23529	GTP cyclohydrolase activity	1/189	12/51674	0.0430228	1
1	GO:0031491	MF	PH02Gene47170	nucleosome binding	1/189	12/51674	0.0430228	1
5	GO:0035251	MF	PH02Gene13605;PH02Gene34611;PH02Gene45958;PH02Gene11375;PH02Gene41518	UDP-glucosyltransferase activity	5/189	520/51674	0.0430645	1
2	GO:0016655	MF	PH02Gene43604;PH02Gene08477	oxidoreductase activity, acting on NAD(P)H, quinone or similar compound as acceptor	2/189	90/51674	0.043206	1
7	GO:0016874	MF	PH02Gene22533;PH02Gene40328;PH02Gene28884;PH02Gene36747;PH02Gene40253;PH02Gene41518;PH02Gene07490	ligase activity	7/189	881/51674	0.044201	1
3	GO:0044877	MF	PH02Gene46333;PH02Gene35754;PH02Gene47170	protein-containing complex binding	3/189	216/51674	0.0453267	1
50	GO:0036094	MF	PH02Gene18690;PH02Gene21014;PH02Gene32604;PH02Gene39496;PH02Gene39440;PH02Gene33779;PH02Gene28979;PH02Gene12199;PH02Gene14097;PH02Gene04123;PH02Gene20412;PH02Gene48611;PH02Gene22533;PH02Gene17501;PH02Gene17183;PH02Gene40328;PH02Gene23670;PH02Gene15950;PH02Gene23081;PH02Gene45686;PH02Gene10168;PH02Gene01350;PH02Gene14597;PH02Gene18912;PH02Gene20903;PH02Gene20086;PH02Gene41500;PH02Gene06528;PH02Gen…	small molecule binding	50/189	10562/51674	0.0463824	1
2	GO:0043021	MF	PH02Gene46333;PH02Gene35754	ribonucleoprotein complex binding	2/189	95/51674	0.0476055	1
37	GO:0008144	MF	PH02Gene18690;PH02Gene21014;PH02Gene32604;PH02Gene39496;PH02Gene39440;PH02Gene33779;PH02Gene28979;PH02Gene12199;PH02Gene04123;PH02Gene20412;PH02Gene48611;PH02Gene22533;PH02Gene17501;PH02Gene40328;PH02Gene15950;PH02Gene23081;PH02Gene45686;PH02Gene10168;PH02Gene01350;PH02Gene18912;PH02Gene20903;PH02Gene41500;PH02Gene06528;PH02Gene19370;PH02Gene41518;PH02Gene47451;PH02Gene21260;PH02Gene40604;PH02Gen…	drug binding	37/189	7475/51674	0.049058	1

## Sheet: KEGG enrichment of target gene
Detailed information on KEGG enrichment analysis in PeLBD target gene
<label class="checkAll" style="cursor:pointer;padding-top:2px;"><i class="icon-check-empty" style="margin-right:5px;"></i>Num</label>	Pathway id	Target gene id	Description	Database	Ratio_in_study	Ratio_in_pop	Pvalue	Padjust	First Category	Second Category
5	map00071	PH02Gene50093;PH02Gene30836;PH02Gene20086;PH02Gene50387;PH02Gene29326	Fatty acid degradation	KEGG PATHWAY	5/107	111/23610	0.000152323	0.00929172	Metabolism	Lipid metabolism
7	map03015	PH02Gene05318;PH02Gene02241;PH02Gene00746;PH02Gene50386;PH02Gene13645;PH02Gene50987;PH02Gene40024	mRNA surveillance pathway	KEGG PATHWAY	7/107	343/23610	0.000967719	0.0295154	Genetic Information Processing	Translation
3	map00790	PH02Gene03189;PH02Gene17816;PH02Gene23529	Folate biosynthesis	KEGG PATHWAY	3/107	59/23610	0.00244671	0.0298498	Metabolism	Metabolism of cofactors and vitamins
2	map00903	PH02Gene30836;PH02Gene29326	Limonene and pinene degradation	KEGG PATHWAY	2/107	16/23610	0.00234252	0.0357234	Metabolism	Metabolism of terpenoids and polyketides
4	map00062	PH02Gene49935;PH02Gene43883;PH02Gene41917;PH02Gene50287	Fatty acid elongation	KEGG PATHWAY	4/107	114/23610	0.00181534	0.0369119	Metabolism	Lipid metabolism
9	map04626	PH02Gene49935;PH02Gene29168;PH02Gene43383;PH02Gene43820;PH02Gene43883;PH02Gene41917;PH02Gene50287;PH02Gene43772;PH02Gene37282	Plant-pathogen interaction	KEGG PATHWAY	9/107	699/23610	0.00452559	0.0460102	Organismal Systems	Environmental adaptation
6	map00010	PH02Gene50093;PH02Gene32797;PH02Gene07708;PH02Gene30836;PH02Gene50387;PH02Gene29326	Glycolysis / Gluconeogenesis	KEGG PATHWAY	6/107	402/23610	0.0100457	0.0765984	Metabolism	Carbohydrate metabolism
3	map00410	PH02Gene30836;PH02Gene20086;PH02Gene29326	beta-Alanine metabolism	KEGG PATHWAY	3/107	97/23610	0.00980322	0.085428	Metabolism	Metabolism of other amino acids
3	map00350	PH02Gene50093;PH02Gene40604;PH02Gene50387	Tyrosine metabolism	KEGG PATHWAY	3/107	119/23610	0.0169531	0.0940127	Metabolism	Amino acid metabolism
2	map00590	PH02Gene03189;PH02Gene17816	Arachidonic acid metabolism	KEGG PATHWAY	2/107	43/23610	0.0162814	0.110352	Metabolism	Lipid metabolism
2	map00340	PH02Gene30836;PH02Gene29326	Histidine metabolism	KEGG PATHWAY	2/107	43/23610	0.0162814	0.110352	Metabolism	Amino acid metabolism
3	map03020	PH02Gene05212;PH02Gene32305;PH02Gene14902	RNA polymerase	KEGG PATHWAY	3/107	144/23610	0.0278361	0.1415	Genetic Information Processing	Transcription
6	map04141	PH02Gene32604;PH02Gene02698;PH02Gene45958;PH02Gene17235;PH02Gene37282;PH02Gene13685	Protein processing in endoplasmic reticulum	KEGG PATHWAY	6/107	616/23610	0.0614284	0.249809	Genetic Information Processing	Folding, sorting and degradation
2	map00130	PH02Gene22533;PH02Gene40604	Ubiquinone and other terpenoid-quinone biosynthesis	KEGG PATHWAY	2/107	87/23610	0.059359	0.258636	Metabolism	Metabolism of cofactors and vitamins
3	map00561	PH02Gene30836;PH02Gene41185;PH02Gene29326	Glycerolipid metabolism	KEGG PATHWAY	3/107	190/23610	0.055473	0.260296	Metabolism	Lipid metabolism
5	map03040	PH02Gene32604;PH02Gene18471;PH02Gene02241;PH02Gene13645;PH02Gene50987	Spliceosome	KEGG PATHWAY	5/107	551/23610	0.105597	0.322071	Genetic Information Processing	Transcription
2	map00310	PH02Gene30836;PH02Gene29326	Lysine degradation	KEGG PATHWAY	2/107	108/23610	0.0863183	0.329088	Metabolism	Amino acid metabolism
2	map00510	PH02Gene06050;PH02Gene42529	N-Glycan biosynthesis	KEGG PATHWAY	2/107	120/23610	0.103077	0.330931	Metabolism	Glycan biosynthesis and metabolism
2	map00380	PH02Gene30836;PH02Gene29326	Tryptophan metabolism	KEGG PATHWAY	2/107	133/23610	0.122133	0.338643	Metabolism	Amino acid metabolism
3	map00620	PH02Gene32797;PH02Gene30836;PH02Gene29326	Pyruvate metabolism	KEGG PATHWAY	3/107	247/23610	0.102155	0.346193	Metabolism	Carbohydrate metabolism
1	map04122	PH02Gene50038	Sulfur relay system	KEGG PATHWAY	1/107	28/23610	0.119492	0.347097	Genetic Information Processing	Folding, sorting and degradation
2	map00053	PH02Gene30836;PH02Gene29326	Ascorbate and aldarate metabolism	KEGG PATHWAY	2/107	140/23610	0.132727	0.352014	Metabolism	Carbohydrate metabolism
2	map00280	PH02Gene30836;PH02Gene29326	Valine, leucine and isoleucine degradation	KEGG PATHWAY	2/107	118/23610	0.100224	0.359628	Metabolism	Amino acid metabolism
2	map00330	PH02Gene30836;PH02Gene29326	Arginine and proline metabolism	KEGG PATHWAY	2/107	158/23610	0.160835	0.363369	Metabolism	Amino acid metabolism
1	map00196	PH02Gene35533	Photosynthesis - antenna proteins	KEGG PATHWAY	1/107	41/23610	0.170052	0.37047	Metabolism	Energy metabolism
4	map03013	PH02Gene01074;PH02Gene02241;PH02Gene13645;PH02Gene50987	RNA transport	KEGG PATHWAY	4/107	455/23610	0.152127	0.371191	Genetic Information Processing	Translation
1	map00531	PH02Gene41297	Glycosaminoglycan degradation	KEGG PATHWAY	1/107	38/23610	0.158646	0.372207	Metabolism	Glycan biosynthesis and metabolism
2	map00020	PH02Gene32797;PH02Gene12319	Citrate cycle (TCA cycle)	KEGG PATHWAY	2/107	174/23610	0.186641	0.379503	Metabolism	Carbohydrate metabolism
1	map00960	PH02Gene40604	Tropane, piperidine and pyridine alkaloid biosynthesis	KEGG PATHWAY	1/107	44/23610	0.181304	0.381364	Metabolism	Biosynthesis of other secondary metabolites
1	map00740	PH02Gene23529	Riboflavin metabolism	KEGG PATHWAY	1/107	36/23610	0.150955	0.383678	Metabolism	Metabolism of cofactors and vitamins
2	map04070	PH02Gene29168;PH02Gene36075	Phosphatidylinositol signaling system	KEGG PATHWAY	2/107	180/23610	0.196467	0.386596	Environmental Information Processing	Signal transduction
2	map04146	PH02Gene46672;PH02Gene20086	Peroxisome	KEGG PATHWAY	2/107	203/23610	0.234636	0.420965	Cellular Processes	Transport and catabolism
3	map00190	PH02Gene43604;PH02Gene12319;PH02Gene08477	Oxidative phosphorylation	KEGG PATHWAY	3/107	378/23610	0.24543	0.427749	Metabolism	Energy metabolism
1	map00950	PH02Gene40604	Isoquinoline alkaloid biosynthesis	KEGG PATHWAY	1/107	58/23610	0.231851	0.428573	Metabolism	Biosynthesis of other secondary metabolites
2	map03050	PH02Gene21014;PH02Gene17803	Proteasome	KEGG PATHWAY	2/107	201/23610	0.231294	0.440904	Genetic Information Processing	Folding, sorting and degradation
1	map00906	PH02Gene30313	Carotenoid biosynthesis	KEGG PATHWAY	1/107	77/23610	0.295538	0.487238	Metabolism	Metabolism of terpenoids and polyketides
1	map00360	PH02Gene40604	Phenylalanine metabolism	KEGG PATHWAY	1/107	80/23610	0.305104	0.489772	Metabolism	Amino acid metabolism
1	map00220	PH02Gene22041	Arginine biosynthesis	KEGG PATHWAY	1/107	86/23610	0.323851	0.493873	Metabolism	Amino acid metabolism
1	map01040	PH02Gene20086	Biosynthesis of unsaturated fatty acids	KEGG PATHWAY	1/107	76/23610	0.29232	0.495321	Metabolism	Lipid metabolism
1	map00945	PH02Gene40604	Stilbenoid, diarylheptanoid and gingerol biosynthesis	KEGG PATHWAY	1/107	84/23610	0.317659	0.496851	Metabolism	Biosynthesis of other secondary metabolites
1	map00640	PH02Gene21236	Propanoate metabolism	KEGG PATHWAY	1/107	93/23610	0.345091	0.501204	Metabolism	Carbohydrate metabolism
1	map00513	PH02Gene21260	Various types of N-glycan biosynthesis	KEGG PATHWAY	1/107	96/23610	0.35399	0.502172	Metabolism	Glycan biosynthesis and metabolism
1	map00901	PH02Gene35031	Indole alkaloid biosynthesis	KEGG PATHWAY	1/107	91/23610	0.339091	0.504501	Metabolism	Biosynthesis of other secondary metabolites
1	map02010	PH02Gene35743	ABC transporters	KEGG PATHWAY	1/107	104/23610	0.37714	0.511234	Environmental Information Processing	Membrane transport
1	map00860	PH02Gene14352	Porphyrin and chlorophyll metabolism	KEGG PATHWAY	1/107	103/23610	0.374291	0.518904	Metabolism	Metabolism of cofactors and vitamins
1	map00592	PH02Gene20086	alpha-Linolenic acid metabolism	KEGG PATHWAY	1/107	116/23610	0.410331	0.544135	Metabolism	Lipid metabolism
1	map00400	PH02Gene40604	Phenylalanine, tyrosine and tryptophan biosynthesis	KEGG PATHWAY	1/107	120/23610	0.421001	0.546406	Metabolism	Amino acid metabolism
1	map00970	PH02Gene40328	Aminoacyl-tRNA biosynthesis	KEGG PATHWAY	1/107	160/23610	0.517719	0.657935	Genetic Information Processing	Translation
1	map00562	PH02Gene36075	Inositol phosphate metabolism	KEGG PATHWAY	1/107	171/23610	0.541386	0.660491	Metabolism	Carbohydrate metabolism
1	map00900	PH02Gene02240	Terpenoid backbone biosynthesis	KEGG PATHWAY	1/107	178/23610	0.555844	0.664833	Metabolism	Metabolism of terpenoids and polyketides
2	map04016	PH02Gene29168;PH02Gene43383	MAPK signaling pathway - plant	KEGG PATHWAY	2/107	394/23610	0.535372	0.666484	Environmental Information Processing	Signal transduction
1	map04145	PH02Gene36075	Phagosome	KEGG PATHWAY	1/107	212/23610	0.619893	0.700249	Cellular Processes	Transport and catabolism
2	map00940	PH02Gene22858;PH02Gene22533	Phenylpropanoid biosynthesis	KEGG PATHWAY	2/107	460/23610	0.619836	0.727115	Metabolism	Biosynthesis of other secondary metabolites
2	map04144	PH02Gene32604;PH02Gene17277	Endocytosis	KEGG PATHWAY	2/107	460/23610	0.619836	0.727115	Cellular Processes	Transport and catabolism
1	map03008	PH02Gene35754	Ribosome biogenesis in eukaryotes	KEGG PATHWAY	1/107	261/23610	0.696425	0.772398	Genetic Information Processing	Translation
1	map03018	PH02Gene07708	RNA degradation	KEGG PATHWAY	1/107	302/23610	0.748574	0.787294	Genetic Information Processing	Folding, sorting and degradation
1	map00564	PH02Gene41185	Glycerophospholipid metabolism	KEGG PATHWAY	1/107	286/23610	0.729373	0.794496	Metabolism	Lipid metabolism
1	map00270	PH02Gene40604	Cysteine and methionine metabolism	KEGG PATHWAY	1/107	300/23610	0.74625	0.798618	Metabolism	Amino acid metabolism
1	map00500	PH02Gene21236	Starch and sucrose metabolism	KEGG PATHWAY	1/107	397/23610	0.83775	0.866148	Metabolism	Carbohydrate metabolism
1	map04075	PH02Gene21260	Plant hormone signal transduction	KEGG PATHWAY	1/107	641/23610	0.947759	0.963555	Environmental Information Processing	Signal transduction
1	map03010	PH02Gene35031	Ribosome	KEGG PATHWAY	1/107	739/23610	0.966974	0.966974	Genetic Information Processing	Translation
