# Supplementary material for: Genome-wide identification and expression analysis of LBD transcription factor genes in Moso bamboo (Phyllostachys edulis)
Source: BMC Plant Biol. 2021 Jun 28;21:296. doi: 10.1186/s12870-021-03078-3 (PMC8240294; doi:10.1186/s12870-021-03078-3)
Supplement: Supplementary file 9 — Additional file 9: Supplemental Data 1. Detailed information on interspecies synteny of the moso bamboo genome. [file 12870_2021_3078_MOESM9_ESM.xlsx]

## Sheet: Moso-AT
Detailed information on the genome-to-genome synthesis between Moso bamboo and Arabidopsis thaliana
# MATCH_SCORE: 50
# MATCH_SIZE: 5
# GAP_PENALTY: -1
# OVERLAP_WINDOW: 5
# E_VALUE: 1e-05
# MAX GAPS: 25
# Number of collinear genes: 4755, Percentage: 5.51
# Number of all genes: 86322
## Alignment 0: score=416.0 e_value=1.8e-17 N=9 Chr1&Sca10 plus
0- 0:	AT1G72310.1	PH02Gene10607.t1	2e-26
0- 1:	AT1G72330.3	PH02Gene10606.t1	0
0- 2:	AT1G72360.3	PH02Gene10601.t1	7e-36
0- 3:	AT1G72370.1	PH02Gene10599.t1	5e-144
0- 4:	AT1G72410.2	PH02Gene10594.t1	4e-75
0- 5:	AT1G72480.1	PH02Gene10583.t2	0
0- 6:	AT1G72500.1	PH02Gene10581.t1	0
0- 7:	AT1G72510.2	PH02Gene10579.t1	3e-31
0- 8:	AT1G72560.1	PH02Gene10577.t1	0
## Alignment 1: score=354.0 e_value=2.9e-14 N=8 Chr1&Sca10 plus
1- 0:	AT1G11090.1	PH02Gene06984.t1	1e-131
1- 1:	AT1G11120.2	PH02Gene06985.t1	2e-29
1- 2:	AT1G11130.1	PH02Gene06986.t1	3e-175
1- 3:	AT1G11170.1	PH02Gene06989.t1	2e-135
1- 4:	AT1G11180.1	PH02Gene06991.t1	4e-157
1- 5:	AT1G11220.1	PH02Gene06996.t1	2e-28
1- 6:	AT1G11260.1	PH02Gene07007.t1	0
1- 7:	AT1G11390.1	PH02Gene07015.t1	0
## Alignment 2: score=353.0 e_value=3.3e-15 N=8 Chr1&Sca10 plus
2- 0:	AT1G13680.1	PH02Gene20383.t5	8e-138
2- 1:	AT1G13700.1	PH02Gene20374.t1	3e-118
2- 2:	AT1G13710.1	PH02Gene20371.t1	0
2- 3:	AT1G13730.1	PH02Gene20366.t1	6e-68
2- 4:	AT1G13740.1	PH02Gene20365.t1	4e-55
2- 5:	AT1G13820.1	PH02Gene20360.t1	4e-139
2- 6:	AT1G13830.1	PH02Gene20358.t1	4e-25
2- 7:	AT1G13960.2	PH02Gene26084.t1	8e-72
## Alignment 3: score=351.0 e_value=1.5e-14 N=8 Chr1&Sca10 plus
3- 0:	AT1G61050.1	PH02Gene06974.t1	6e-33
3- 1:	AT1G61105.1	PH02Gene06979.t1	2e-50
3- 2:	AT1G61110.1	PH02Gene06980.t1	5e-96
3- 3:	AT1G61215.1	PH02Gene06986.t1	7e-38
3- 4:	AT1G61240.4	PH02Gene06989.t1	2e-137
3- 5:	AT1G61250.2	PH02Gene06991.t1	3e-143
3- 6:	AT1G61260.1	PH02Gene06996.t1	6e-54
3- 7:	AT1G61350.1	PH02Gene07006.t1	3e-154
## Alignment 4: score=334.0 e_value=8.1e-16 N=8 Chr1&Sca10 plus
4- 0:	AT1G26310.1	PH02Gene20385.t3	2e-72
4- 1:	AT1G26355.1	PH02Gene20370.t1	5e-35
4- 2:	AT1G26360.1	PH02Gene20369.t1	3e-135
4- 3:	AT1G26450.1	PH02Gene20358.t1	1e-23
4- 4:	AT1G26460.1	PH02Gene26099.t1	0
4- 5:	AT1G26610.1	PH02Gene26098.t1	5e-25
4- 6:	AT1G26650.1	PH02Gene26079.t1	1e-90
4- 7:	AT1G26660.1	PH02Gene26078.t1	6e-54
## Alignment 5: score=300.0 e_value=7e-11 N=7 Chr1&Sca10 plus
5- 0:	AT1G61800.1	PH02Gene39702.t1	0
5- 1:	AT1G61850.1	PH02Gene39691.t4	0
5- 2:	AT1G61890.1	PH02Gene43505.t1	2e-56
5- 3:	AT1G61950.1	PH02Gene12747.t1	0
5- 4:	AT1G62040.2	PH02Gene12751.t1	1e-74
5- 5:	AT1G62050.1	PH02Gene12754.t1	4e-162
5- 6:	AT1G62180.1	PH02Gene12763.t1	0
## Alignment 6: score=279.0 e_value=3.4e-10 N=6 Chr1&Sca10 plus
6- 0:	AT1G69120.1	PH02Gene20385.t3	6e-75
6- 1:	AT1G69230.2	PH02Gene20370.t1	2e-36
6- 2:	AT1G69240.1	PH02Gene20369.t1	6e-137
6- 3:	AT1G69250.1	PH02Gene20366.t1	6e-52
6- 4:	AT1G69260.1	PH02Gene20365.t1	5e-46
6- 5:	AT1G69270.1	PH02Gene20363.t1	2e-175
## Alignment 7: score=255.0 e_value=1.7e-08 N=6 Chr1&Sca10 plus
7- 0:	AT1G77890.1	PH02Gene47450.t1	1e-91
7- 1:	AT1G78070.1	PH02Gene47596.t1	0
7- 2:	AT1G78150.2	PH02Gene40721.t1	6e-97
7- 3:	AT1G78190.1	PH02Gene40727.t1	1e-41
7- 4:	AT1G78210.1	PH02Gene40728.t1	5e-94
7- 5:	AT1G78290.2	PH02Gene40734.t1	0
## Alignment 8: score=424.0 e_value=1.2e-20 N=10 Chr1&Sca10 minus
8- 0:	AT1G30090.1	PH02Gene09645.t2	2e-178
8- 1:	AT1G30210.1	PH02Gene09639.t1	1e-42
8- 2:	AT1G30220.1	PH02Gene09637.t1	0
8- 3:	AT1G30270.1	PH02Gene09635.t1	0
8- 4:	AT1G30360.1	PH02Gene09632.t1	0
8- 5:	AT1G30380.1	PH02Gene09630.t1	2e-57
8- 6:	AT1G30510.2	PH02Gene09625.t2	0
8- 7:	AT1G30540.1	PH02Gene09623.t1	4e-151
8- 8:	AT1G30570.1	PH02Gene09621.t1	0
8- 9:	AT1G30620.1	PH02Gene21433.t1	0
## Alignment 9: score=375.0 e_value=9.7e-18 N=9 Chr1&Sca11 minus
9- 0:	AT1G30100.1	PH02Gene07581.t1	0
9- 1:	AT1G30120.1	PH02Gene07584.t1	0
9- 2:	AT1G30210.1	PH02Gene07589.t1	1e-23
9- 3:	AT1G30290.1	PH02Gene07591.t1	0
9- 4:	AT1G30300.1	PH02Gene07592.t1	2e-164
9- 5:	AT1G30330.1	PH02Gene07600.t1	0
9- 6:	AT1G30440.1	PH02Gene07604.t1	0
9- 7:	AT1G30490.1	PH02Gene07610.t1	0
9- 8:	AT1G30640.1	PH02Gene07632.t1	0
## Alignment 10: score=255.0 e_value=2.9e-09 N=6 Chr1&Sca12 plus
10- 0:	AT1G56280.1	PH02Gene42788.t1	9e-33
10- 1:	AT1G56330.1	PH02Gene45091.t1	6e-127
10- 2:	AT1G56345.1	PH02Gene12382.t1	5e-109
10- 3:	AT1G56420.1	PH02Gene12381.t2	2e-52
10- 4:	AT1G56460.2	PH02Gene12378.t1	4e-67
10- 5:	AT1G56580.1	PH02Gene12365.t1	1e-49
## Alignment 11: score=324.0 e_value=4.1e-15 N=8 Chr1&Sca12 minus
11- 0:	AT1G30100.1	PH02Gene49504.t1	0
11- 1:	AT1G30120.1	PH02Gene37264.t1	4e-167
11- 2:	AT1G30210.1	PH02Gene37259.t1	2e-31
11- 3:	AT1G30290.1	PH02Gene37254.t1	1e-118
11- 4:	AT1G30300.1	PH02Gene37253.t1	0
11- 5:	AT1G30330.1	PH02Gene37247.t1	0
11- 6:	AT1G30490.1	PH02Gene13721.t1	0
11- 7:	AT1G30640.1	PH02Gene42429.t2	0
## Alignment 12: score=289.0 e_value=5.2e-11 N=6 Chr1&Sca13 plus
12- 0:	AT1G01490.2	PH02Gene22563.t1	5e-44
12- 1:	AT1G01510.1	PH02Gene22565.t1	5e-67
12- 2:	AT1G01540.2	PH02Gene22566.t1	5e-38
12- 3:	AT1G01540.1	PH02Gene22567.t1	1e-51
12- 4:	AT1G01560.1	PH02Gene22571.t1	9e-155
12- 5:	AT1G01570.1	PH02Gene22576.t1	3e-175
## Alignment 13: score=251.0 e_value=2e-10 N=6 Chr1&Sca13 plus
13- 0:	AT1G72210.1	PH02Gene36573.t1	2e-78
13- 1:	AT1G72320.2	PH02Gene33770.t1	2e-134
13- 2:	AT1G72330.3	PH02Gene33771.t1	0
13- 3:	AT1G72360.3	PH02Gene48790.t1	7e-31
13- 4:	AT1G72390.1	PH02Gene09517.t1	6e-157
13- 5:	AT1G72540.1	PH02Gene09498.t1	1e-145
## Alignment 14: score=358.0 e_value=2.5e-13 N=8 Chr1&Sca13 minus
14- 0:	AT1G76420.1	PH02Gene25195.t1	3e-92
14- 1:	AT1G76450.1	PH02Gene25185.t1	9e-84
14- 2:	AT1G76490.1	PH02Gene25183.t1	0
14- 3:	AT1G76560.1	PH02Gene25180.t1	2e-24
14- 4:	AT1G76580.1	PH02Gene25177.t1	0
14- 5:	AT1G76590.1	PH02Gene25171.t1	7e-76
14- 6:	AT1G76620.1	PH02Gene25168.t1	9e-89
14- 7:	AT1G76700.1	PH02Gene25164.t1	1e-172
## Alignment 15: score=286.0 e_value=9.9e-10 N=6 Chr1&Sca13 minus
15- 0:	AT1G78000.1	PH02Gene31468.t1	0
15- 1:	AT1G78010.1	PH02Gene31467.t1	0
15- 2:	AT1G78070.1	PH02Gene31464.t1	6e-171
15- 3:	AT1G78080.1	PH02Gene31461.t1	3e-55
15- 4:	AT1G78130.1	PH02Gene24429.t1	0
15- 5:	AT1G78140.1	PH02Gene24427.t1	5e-128
## Alignment 16: score=283.0 e_value=4.7e-08 N=6 Chr1&Sca13 minus
16- 0:	AT1G20930.1	PH02Gene25184.t1	0
16- 1:	AT1G20970.1	PH02Gene25179.t1	1e-89
16- 2:	AT1G20980.1	PH02Gene25177.t1	0
16- 3:	AT1G21000.1	PH02Gene25171.t1	2e-74
16- 4:	AT1G21060.2	PH02Gene25168.t1	4e-81
16- 5:	AT1G21080.3	PH02Gene25164.t1	0
## Alignment 17: score=261.0 e_value=2.8e-08 N=6 Chr1&Sca13 minus
17- 0:	AT1G04410.1	PH02Gene20714.t1	0
17- 1:	AT1G04430.1	PH02Gene33694.t1	0
17- 2:	AT1G04440.1	PH02Gene33690.t1	0
17- 3:	AT1G04470.1	PH02Gene38331.t1	7e-145
17- 4:	AT1G04480.1	PH02Gene24003.t1	6e-97
17- 5:	AT1G04510.1	PH02Gene24005.t1	0
## Alignment 18: score=449.0 e_value=1.2e-23 N=11 Chr1&Sca14 plus
18- 0:	AT1G10920.1	PH02Gene17864.t1	3e-66
18- 1:	AT1G11100.2	PH02Gene17843.t2	0
18- 2:	AT1G11160.1	PH02Gene17841.t1	2e-155
18- 3:	AT1G11180.1	PH02Gene17840.t1	2e-154
18- 4:	AT1G11350.1	PH02Gene17827.t1	1e-62
18- 5:	AT1G11410.1	PH02Gene17826.t1	0
18- 6:	AT1G11490.1	PH02Gene03925.t1	9e-76
18- 7:	AT1G11570.1	PH02Gene03918.t1	3e-33
18- 8:	AT1G11580.1	PH02Gene03917.t1	0
18- 9:	AT1G11630.1	PH02Gene03907.t1	2e-99
18- 10:	AT1G11690.1	PH02Gene03901.t1	5e-23
## Alignment 19: score=324.0 e_value=1.1e-14 N=8 Chr1&Sca14 plus
19- 0:	AT1G06840.1	PH02Gene03706.t1	0
19- 1:	AT1G06890.3	PH02Gene03682.t1	0
19- 2:	AT1G06920.1	PH02Gene03679.t1	5e-30
19- 3:	AT1G06980.1	PH02Gene03659.t1	8e-38
19- 4:	AT1G07000.1	PH02Gene03654.t1	3e-171
19- 5:	AT1G07080.1	PH02Gene03650.t1	4e-70
19- 6:	AT1G07090.1	PH02Gene03648.t1	2e-91
19- 7:	AT1G07180.1	PH02Gene03641.t1	0
## Alignment 20: score=305.0 e_value=3.3e-11 N=7 Chr1&Sca14 plus
20- 0:	AT1G67530.1	PH02Gene29837.t1	0
20- 1:	AT1G67600.1	PH02Gene45700.t2	1e-69
20- 2:	AT1G67640.1	PH02Gene45701.t1	0
20- 3:	AT1G67690.1	PH02Gene45703.t1	0
20- 4:	AT1G67710.1	PH02Gene13612.t1	4e-114
20- 5:	AT1G67770.1	PH02Gene13598.t1	1e-58
20- 6:	AT1G67800.1	PH02Gene13591.t1	0
## Alignment 21: score=420.0 e_value=1.3e-16 N=9 Chr1&Sca15 plus
21- 0:	AT1G06960.2	PH02Gene00022.t1	3e-112
21- 1:	AT1G06980.1	PH02Gene00030.t1	6e-52
21- 2:	AT1G07025.1	PH02Gene00037.t1	1e-26
21- 3:	AT1G07080.1	PH02Gene00043.t1	3e-81
21- 4:	AT1G07110.1	PH02Gene00053.t1	0
21- 5:	AT1G07120.1	PH02Gene00054.t1	3e-106
21- 6:	AT1G07140.1	PH02Gene00057.t1	4e-81
21- 7:	AT1G07150.2	PH02Gene00058.t1	6e-62
21- 8:	AT1G07160.1	PH02Gene00060.t1	9e-122
## Alignment 22: score=361.0 e_value=1e-15 N=8 Chr1&Sca15 plus
22- 0:	AT1G69060.1	PH02Gene30812.t1	7e-43
22- 1:	AT1G69120.1	PH02Gene30811.t3	3e-78
22- 2:	AT1G69220.1	PH02Gene30806.t1	0
22- 3:	AT1G69270.1	PH02Gene38734.t1	4e-149
22- 4:	AT1G69310.1	PH02Gene38724.t1	5e-56
22- 5:	AT1G69360.1	PH02Gene18872.t2	2e-31
22- 6:	AT1G69400.2	PH02Gene18873.t1	6e-63
22- 7:	AT1G69410.1	PH02Gene18874.t1	2e-98
## Alignment 23: score=265.0 e_value=2.2e-13 N=6 Chr1&Sca15 plus
23- 0:	AT1G72360.3	PH02Gene05485.t1	6e-34
23- 1:	AT1G72360.1	PH02Gene05488.t1	1e-24
23- 2:	AT1G72370.1	PH02Gene05491.t1	5e-142
23- 3:	AT1G72520.1	PH02Gene05507.t1	0
23- 4:	AT1G72540.1	PH02Gene05508.t1	7e-143
23- 5:	AT1G72570.1	PH02Gene27893.t1	1e-94
## Alignment 24: score=835.0 e_value=5.6e-55 N=20 Chr1&Sca15 minus
24- 0:	AT1G07320.1	PH02Gene39786.t1	5e-112
24- 1:	AT1G07350.1	PH02Gene39784.t2	3e-39
24- 2:	AT1G07400.1	PH02Gene00227.t1	8e-43
24- 3:	AT1G07430.1	PH02Gene00210.t1	2e-122
24- 4:	AT1G07440.2	PH02Gene00208.t1	7e-91
24- 5:	AT1G07520.1	PH02Gene00182.t1	5e-158
24- 6:	AT1G07540.1	PH02Gene00179.t1	5e-114
24- 7:	AT1G07570.1	PH02Gene00177.t1	0
24- 8:	AT1G07630.1	PH02Gene00176.t1	6e-172
24- 9:	AT1G07640.1	PH02Gene00169.t1	5e-36
24- 10:	AT1G07645.1	PH02Gene00161.t1	1e-69
24- 11:	AT1G07730.2	PH02Gene00136.t1	6e-80
24- 12:	AT1G07810.1	PH02Gene00129.t1	0
24- 13:	AT1G07870.1	PH02Gene00109.t1	1e-127
24- 14:	AT1G07890.1	PH02Gene00102.t1	8e-152
24- 15:	AT1G07900.1	PH02Gene00094.t1	7e-68
24- 16:	AT1G07920.1	PH02Gene00089.t1	0
24- 17:	AT1G07930.1	PH02Gene00083.t1	0
24- 18:	AT1G07960.1	PH02Gene00082.t1	2e-65
24- 19:	AT1G07970.1	PH02Gene00075.t1	0
## Alignment 25: score=372.0 e_value=3.8e-17 N=8 Chr1&Sca15 minus
25- 0:	AT1G04470.1	PH02Gene29308.t1	2e-32
25- 1:	AT1G04480.1	PH02Gene29305.t1	7e-98
25- 2:	AT1G04490.2	PH02Gene29304.t1	7e-35
25- 3:	AT1G04500.1	PH02Gene29303.t1	4e-48
25- 4:	AT1G04510.1	PH02Gene29302.t1	3e-117
25- 5:	AT1G04520.1	PH02Gene29297.t1	2e-80
25- 6:	AT1G04530.1	PH02Gene29296.t1	1e-27
25- 7:	AT1G04650.1	PH02Gene03636.t1	0
## Alignment 26: score=336.0 e_value=4.1e-11 N=7 Chr1&Sca15 minus
26- 0:	AT1G14670.1	PH02Gene19116.t1	0
26- 1:	AT1G14685.1	PH02Gene19119.t1	3e-75
26- 2:	AT1G14690.1	PH02Gene19121.t2	0
26- 3:	AT1G14700.1	PH02Gene19125.t1	5e-142
26- 4:	AT1G14710.1	PH02Gene19128.t1	1e-126
26- 5:	AT1G14720.1	PH02Gene19129.t1	5e-141
26- 6:	AT1G14740.1	PH02Gene19130.t1	0
## Alignment 27: score=253.0 e_value=3.9e-08 N=6 Chr1&Sca16 minus
27- 0:	AT1G11360.1	PH02Gene24971.t1	6e-95
27- 1:	AT1G11410.1	PH02Gene24978.t1	0
27- 2:	AT1G11490.1	PH02Gene25967.t1	1e-73
27- 3:	AT1G11540.1	PH02Gene25962.t1	1e-94
27- 4:	AT1G11630.1	PH02Gene28609.t1	7e-98
27- 5:	AT1G11690.1	PH02Gene28616.t1	5e-21
## Alignment 28: score=251.0 e_value=5.4e-08 N=6 Chr1&Sca16 minus
28- 0:	AT1G67530.1	PH02Gene09465.t1	0
28- 1:	AT1G67600.1	PH02Gene09460.t1	5e-70
28- 2:	AT1G67710.1	PH02Gene09447.t1	3e-115
28- 3:	AT1G67770.1	PH02Gene09434.t1	3e-58
28- 4:	AT1G67800.1	PH02Gene09430.t1	0
28- 5:	AT1G67850.1	PH02Gene09424.t1	0
## Alignment 29: score=279.0 e_value=6.1e-08 N=6 Chr1&Sca17 plus
29- 0:	AT1G12610.1	PH02Gene03337.t1	6e-33
29- 1:	AT1G12630.1	PH02Gene03336.t1	4e-30
29- 2:	AT1G12640.1	PH02Gene03332.t1	0
29- 3:	AT1G12710.1	PH02Gene03331.t3	1e-93
29- 4:	AT1G12740.1	PH02Gene03328.t1	0
29- 5:	AT1G12760.1	PH02Gene03324.t1	3e-140
## Alignment 30: score=276.0 e_value=5.5e-11 N=6 Chr1&Sca17 plus
30- 0:	AT1G23980.1	PH02Gene01063.t1	8e-92
30- 1:	AT1G24110.1	PH02Gene01076.t1	2e-117
30- 2:	AT1G24120.1	PH02Gene01077.t1	0
30- 3:	AT1G24130.1	PH02Gene01079.t1	2e-114
30- 4:	AT1G24140.1	PH02Gene01080.t1	1e-111
30- 5:	AT1G24170.1	PH02Gene01089.t1	6e-150
## Alignment 31: score=252.0 e_value=7.9e-09 N=6 Chr1&Sca17 plus
31- 0:	AT1G67580.1	PH02Gene14013.t1	0
31- 1:	AT1G67590.1	PH02Gene14012.t1	8e-57
31- 2:	AT1G67700.3	PH02Gene14005.t1	1e-81
31- 3:	AT1G67730.1	PH02Gene13998.t1	8e-139
31- 4:	AT1G67880.1	PH02Gene04749.t1	0
31- 5:	AT1G67900.2	PH02Gene04748.t1	0
## Alignment 32: score=446.0 e_value=8e-22 N=10 Chr1&Sca17 minus
32- 0:	AT1G22050.1	PH02Gene01012.t2	2e-53
32- 1:	AT1G22170.1	PH02Gene01007.t1	5e-150
32- 2:	AT1G22180.3	PH02Gene01006.t3	4e-94
32- 3:	AT1G22190.1	PH02Gene01001.t1	2e-54
32- 4:	AT1G22210.1	PH02Gene00999.t1	9e-140
32- 5:	AT1G22230.1	PH02Gene00996.t1	3e-40
32- 6:	AT1G22330.1	PH02Gene00981.t2	2e-47
32- 7:	AT1G22340.1	PH02Gene00979.t1	0
32- 8:	AT1G22490.1	PH02Gene10750.t1	9e-68
32- 9:	AT1G22500.1	PH02Gene10751.t1	5e-40
## Alignment 33: score=353.0 e_value=2.3e-14 N=8 Chr1&Sca17 minus
33- 0:	AT1G77870.1	PH02Gene01012.t2	6e-43
33- 1:	AT1G78050.1	PH02Gene01007.t1	1e-141
33- 2:	AT1G78060.1	PH02Gene01005.t1	0
33- 3:	AT1G78080.1	PH02Gene01001.t1	8e-68
33- 4:	AT1G78090.1	PH02Gene00999.t1	2e-147
33- 5:	AT1G78120.1	PH02Gene00997.t2	2e-101
33- 6:	AT1G78240.1	PH02Gene00983.t1	0
33- 7:	AT1G78260.1	PH02Gene00981.t2	1e-41
## Alignment 34: score=342.0 e_value=7.6e-14 N=8 Chr1&Sca17 minus
34- 0:	AT1G59610.1	PH02Gene01093.t2	0
34- 1:	AT1G59760.1	PH02Gene01091.t1	2e-72
34- 2:	AT1G59850.1	PH02Gene01085.t1	3e-47
34- 3:	AT1G59970.1	PH02Gene01080.t1	1e-99
34- 4:	AT1G59980.1	PH02Gene01077.t1	3e-166
34- 5:	AT1G60010.1	PH02Gene01072.t1	2e-28
34- 6:	AT1G60030.1	PH02Gene01071.t1	0
34- 7:	AT1G60060.1	PH02Gene01066.t1	6e-133
## Alignment 35: score=292.0 e_value=1.5e-11 N=7 Chr1&Sca17 minus
35- 0:	AT1G04440.1	PH02Gene05854.t1	0
35- 1:	AT1G04480.1	PH02Gene05871.t1	7e-98
35- 2:	AT1G04540.1	PH02Gene05875.t1	1e-23
35- 3:	AT1G04555.1	PH02Gene05891.t1	2e-48
35- 4:	AT1G04600.1	PH02Gene05893.t1	0
35- 5:	AT1G04690.1	PH02Gene05897.t1	0
35- 6:	AT1G04710.1	PH02Gene05899.t1	0
## Alignment 36: score=278.0 e_value=1.3e-09 N=6 Chr1&Sca17 minus
36- 0:	AT1G69520.1	PH02Gene01055.t1	3e-66
36- 1:	AT1G69530.1	PH02Gene01054.t1	5e-131
36- 2:	AT1G69640.1	PH02Gene01043.t1	7e-137
36- 3:	AT1G69670.1	PH02Gene01040.t1	0
36- 4:	AT1G69690.1	PH02Gene01039.t1	5e-50
36- 5:	AT1G69700.1	PH02Gene01038.t1	6e-60
## Alignment 37: score=262.0 e_value=3.2e-08 N=6 Chr1&Sca18 plus
37- 0:	AT1G48000.1	PH02Gene04333.t1	5e-81
37- 1:	AT1G48040.1	PH02Gene04330.t1	8e-125
37- 2:	AT1G48210.1	PH02Gene04323.t1	0
37- 3:	AT1G48260.1	PH02Gene04317.t1	2e-176
37- 4:	AT1G48300.1	PH02Gene04315.t1	3e-23
37- 5:	AT1G48320.1	PH02Gene04309.t1	5e-51
## Alignment 38: score=605.0 e_value=7.2e-38 N=15 Chr1&Sca18 minus
38- 0:	AT1G75520.1	PH02Gene05146.t1	1e-51
38- 1:	AT1G75680.1	PH02Gene05127.t1	0
38- 2:	AT1G75760.1	PH02Gene05125.t1	6e-170
38- 3:	AT1G75800.1	PH02Gene05114.t1	4e-100
38- 4:	AT1G75900.1	PH02Gene05097.t1	4e-28
38- 5:	AT1G75990.1	PH02Gene05086.t1	0
38- 6:	AT1G76010.1	PH02Gene05085.t1	1e-73
38- 7:	AT1G76020.1	PH02Gene05083.t1	6e-55
38- 8:	AT1G76110.1	PH02Gene43990.t1	4e-50
38- 9:	AT1G76150.1	PH02Gene43997.t1	1e-54
38- 10:	AT1G76350.1	PH02Gene32426.t1	0
38- 11:	AT1G76380.1	PH02Gene32428.t1	3e-91
38- 12:	AT1G76390.2	PH02Gene37022.t1	0
38- 13:	AT1G76410.1	PH02Gene37032.t1	5e-35
38- 14:	AT1G76520.1	PH02Gene09278.t1	2e-102
## Alignment 39: score=437.0 e_value=2.4e-21 N=10 Chr1&Sca18 minus
39- 0:	AT1G19790.1	PH02Gene05146.t1	5e-48
39- 1:	AT1G19940.1	PH02Gene05127.t1	0
39- 2:	AT1G19970.1	PH02Gene05125.t1	4e-165
39- 3:	AT1G20030.2	PH02Gene05114.t1	3e-98
39- 4:	AT1G20080.1	PH02Gene05107.t1	0
39- 5:	AT1G20120.1	PH02Gene05097.t1	2e-32
39- 6:	AT1G20200.1	PH02Gene05086.t1	0
39- 7:	AT1G20220.1	PH02Gene05085.t1	2e-68
39- 8:	AT1G20225.1	PH02Gene05083.t1	1e-68
39- 9:	AT1G20300.1	PH02Gene05079.t1	2e-126
## Alignment 40: score=338.0 e_value=5.3e-14 N=8 Chr1&Sca18 minus
40- 0:	AT1G20530.1	PH02Gene32415.t1	2e-59
40- 1:	AT1G20640.2	PH02Gene32426.t1	0
40- 2:	AT1G20670.1	PH02Gene32428.t1	9e-100
40- 3:	AT1G20693.1	PH02Gene37018.t1	1e-42
40- 4:	AT1G20720.1	PH02Gene37019.t1	0
40- 5:	AT1G20780.1	PH02Gene37022.t1	0
40- 6:	AT1G20823.1	PH02Gene37032.t1	1e-38
40- 7:	AT1G20925.1	PH02Gene09278.t1	4e-104
## Alignment 41: score=261.0 e_value=2.2e-09 N=6 Chr1&Sca19 minus
41- 0:	AT1G09100.1	PH02Gene39318.t1	5e-114
41- 1:	AT1G09240.1	PH02Gene34068.t1	1e-104
41- 2:	AT1G09250.1	PH02Gene34071.t1	2e-33
41- 3:	AT1G09270.1	PH02Gene28674.t1	2e-47
41- 4:	AT1G09350.1	PH02Gene28670.t1	5e-174
41- 5:	AT1G09390.1	PH02Gene28668.t1	1e-74
## Alignment 42: score=254.0 e_value=3.8e-09 N=6 Chr1&Sca19 minus
42- 0:	AT1G02780.1	PH02Gene43828.t1	2e-109
42- 1:	AT1G02830.1	PH02Gene32641.t1	9e-43
42- 2:	AT1G02840.1	PH02Gene32646.t2	1e-92
42- 3:	AT1G02860.1	PH02Gene32647.t1	2e-144
42- 4:	AT1G02890.1	PH02Gene46063.t1	0
42- 5:	AT1G02990.2	PH02Gene17640.t1	2e-46
## Alignment 43: score=418.0 e_value=6.4e-17 N=9 Chr1&Sca21 plus
43- 0:	AT1G06960.2	PH02Gene47412.t1	3e-107
43- 1:	AT1G06980.1	PH02Gene12937.t1	1e-48
43- 2:	AT1G07025.1	PH02Gene12944.t1	9e-27
43- 3:	AT1G07080.1	PH02Gene12950.t1	3e-82
43- 4:	AT1G07110.1	PH02Gene12960.t1	0
43- 5:	AT1G07120.1	PH02Gene12962.t1	2e-102
43- 6:	AT1G07140.1	PH02Gene12970.t2	2e-80
43- 7:	AT1G07150.2	PH02Gene12971.t1	3e-41
43- 8:	AT1G07160.1	PH02Gene48272.t1	2e-121
## Alignment 44: score=287.0 e_value=3.4e-13 N=7 Chr1&Sca21 plus
44- 0:	AT1G76090.1	PH02Gene47858.t1	0
44- 1:	AT1G76290.1	PH02Gene00816.t1	0
44- 2:	AT1G76350.1	PH02Gene00833.t1	0
44- 3:	AT1G76360.1	PH02Gene00834.t1	4e-136
44- 4:	AT1G76380.1	PH02Gene00836.t1	4e-89
44- 5:	AT1G76400.1	PH02Gene00856.t1	0
44- 6:	AT1G76410.1	PH02Gene00857.t1	1e-47
## Alignment 45: score=278.0 e_value=6.5e-13 N=7 Chr1&Sca21 plus
45- 0:	AT1G20330.1	PH02Gene47858.t1	0
45- 1:	AT1G20480.1	PH02Gene00825.t1	0
45- 2:	AT1G20640.2	PH02Gene00833.t1	0
45- 3:	AT1G20650.1	PH02Gene00835.t1	3e-144
45- 4:	AT1G20670.1	PH02Gene00836.t1	3e-84
45- 5:	AT1G20760.1	PH02Gene00839.t1	0
45- 6:	AT1G20823.1	PH02Gene00857.t1	7e-48
## Alignment 46: score=267.0 e_value=1.5e-13 N=6 Chr1&Sca21 plus
46- 0:	AT1G72360.3	PH02Gene40881.t1	4e-34
46- 1:	AT1G72360.1	PH02Gene40882.t1	5e-29
46- 2:	AT1G72370.1	PH02Gene40886.t1	2e-90
46- 3:	AT1G72520.1	PH02Gene42403.t1	0
46- 4:	AT1G72540.1	PH02Gene42401.t1	1e-141
46- 5:	AT1G72570.1	PH02Gene23049.t1	1e-110
## Alignment 47: score=647.0 e_value=1e-39 N=16 Chr1&Sca21 minus
47- 0:	AT1G07320.1	PH02Gene03482.t1	3e-110
47- 1:	AT1G07400.1	PH02Gene03499.t1	1e-60
47- 2:	AT1G07430.1	PH02Gene03512.t1	1e-127
47- 3:	AT1G07440.2	PH02Gene03514.t1	4e-90
47- 4:	AT1G07520.1	PH02Gene03536.t1	4e-156
47- 5:	AT1G07540.1	PH02Gene03538.t1	5e-115
47- 6:	AT1G07570.1	PH02Gene03539.t1	0
47- 7:	AT1G07630.1	PH02Gene03541.t1	1e-157
47- 8:	AT1G07645.1	PH02Gene26752.t1	1e-35
47- 9:	AT1G07730.2	PH02Gene18583.t1	6e-78
47- 10:	AT1G07810.1	PH02Gene18591.t1	0
47- 11:	AT1G07890.1	PH02Gene18614.t1	6e-154
47- 12:	AT1G07900.1	PH02Gene18619.t1	3e-67
47- 13:	AT1G07920.1	PH02Gene39768.t1	0
47- 14:	AT1G07930.1	PH02Gene39769.t1	0
47- 15:	AT1G07970.1	PH02Gene23559.t1	0
## Alignment 48: score=338.0 e_value=9.6e-11 N=7 Chr1&Sca21 minus
48- 0:	AT1G14670.1	PH02Gene23448.t1	0
48- 1:	AT1G14685.1	PH02Gene23445.t1	2e-72
48- 2:	AT1G14690.1	PH02Gene23444.t3	0
48- 3:	AT1G14700.1	PH02Gene23441.t1	2e-141
48- 4:	AT1G14710.1	PH02Gene48985.t1	2e-120
48- 5:	AT1G14720.1	PH02Gene48984.t1	4e-65
48- 6:	AT1G14740.1	PH02Gene45711.t1	0
## Alignment 49: score=314.0 e_value=1.3e-12 N=7 Chr1&Sca21 minus
49- 0:	AT1G13680.1	PH02Gene39224.t1	4e-155
49- 1:	AT1G13700.1	PH02Gene47483.t1	2e-118
49- 2:	AT1G13730.1	PH02Gene44541.t1	3e-61
49- 3:	AT1G13740.1	PH02Gene44540.t1	7e-49
49- 4:	AT1G13830.1	PH02Gene44603.t1	6e-23
49- 5:	AT1G13960.2	PH02Gene41149.t2	7e-106
49- 6:	AT1G13970.1	PH02Gene41148.t1	4e-146
## Alignment 50: score=307.0 e_value=1.2e-11 N=7 Chr1&Sca21 minus
50- 0:	AT1G69060.1	PH02Gene21707.t1	4e-44
50- 1:	AT1G69120.1	PH02Gene21706.t1	4e-90
50- 2:	AT1G69220.1	PH02Gene21698.t1	0
50- 3:	AT1G69270.1	PH02Gene21692.t1	1e-176
50- 4:	AT1G69310.1	PH02Gene21679.t1	1e-56
50- 5:	AT1G69400.2	PH02Gene21675.t1	1e-66
50- 6:	AT1G69410.1	PH02Gene21674.t1	2e-89
## Alignment 51: score=264.0 e_value=1.1e-09 N=6 Chr1&Sca21 minus
51- 0:	AT1G72370.1	PH02Gene39577.t1	1e-139
51- 1:	AT1G72490.1	PH02Gene47458.t1	8e-31
51- 2:	AT1G72500.1	PH02Gene47456.t1	2e-158
51- 3:	AT1G72510.2	PH02Gene39774.t1	1e-29
51- 4:	AT1G72630.1	PH02Gene42869.t1	1e-38
51- 5:	AT1G72640.2	PH02Gene42868.t1	1e-98
## Alignment 52: score=253.0 e_value=9.1e-10 N=6 Chr1&Sca21 minus
52- 0:	AT1G69040.2	PH02Gene39233.t1	0
52- 1:	AT1G69230.2	PH02Gene45021.t1	1e-37
52- 2:	AT1G69250.1	PH02Gene44541.t1	4e-38
52- 3:	AT1G69260.1	PH02Gene44540.t1	1e-41
52- 4:	AT1G69295.1	PH02Gene44603.t1	5e-25
52- 5:	AT1G69440.1	PH02Gene38899.t1	0
## Alignment 53: score=279.0 e_value=1.3e-09 N=6 Chr1&Sca22 plus
53- 0:	AT1G55590.1	PH02Gene46604.t1	3e-140
53- 1:	AT1G55600.1	PH02Gene48629.t4	2e-29
53- 2:	AT1G55620.1	PH02Gene48630.t1	0
53- 3:	AT1G55680.1	PH02Gene31243.t1	0
53- 4:	AT1G55690.3	PH02Gene31242.t1	0
53- 5:	AT1G55760.1	PH02Gene31238.t1	1e-135
## Alignment 54: score=317.0 e_value=3.6e-13 N=7 Chr1&Sca22 minus
54- 0:	AT1G77990.1	PH02Gene41102.t1	0
54- 1:	AT1G78010.1	PH02Gene41104.t1	0
54- 2:	AT1G78070.1	PH02Gene41107.t1	2e-169
54- 3:	AT1G78080.1	PH02Gene41108.t1	4e-54
54- 4:	AT1G78090.1	PH02Gene41109.t1	1e-148
54- 5:	AT1G78130.1	PH02Gene48204.t1	0
54- 6:	AT1G78300.1	PH02Gene15240.t1	2e-154
## Alignment 55: score=315.0 e_value=4.5e-11 N=7 Chr1&Sca22 minus
55- 0:	AT1G76420.1	PH02Gene15458.t1	3e-90
55- 1:	AT1G76540.1	PH02Gene07046.t1	0
55- 2:	AT1G76560.1	PH02Gene07049.t1	1e-24
55- 3:	AT1G76580.1	PH02Gene07051.t3	0
55- 4:	AT1G76590.1	PH02Gene07054.t1	9e-73
55- 5:	AT1G76620.1	PH02Gene07055.t1	4e-79
55- 6:	AT1G76700.1	PH02Gene07058.t1	3e-176
## Alignment 56: score=287.0 e_value=4.1e-08 N=6 Chr1&Sca22 minus
56- 0:	AT1G20930.1	PH02Gene07046.t1	0
56- 1:	AT1G20970.1	PH02Gene07050.t1	1e-80
56- 2:	AT1G20980.1	PH02Gene07051.t3	0
56- 3:	AT1G21000.1	PH02Gene07054.t1	6e-75
56- 4:	AT1G21060.2	PH02Gene07055.t1	7e-75
56- 5:	AT1G21080.3	PH02Gene07058.t1	0
## Alignment 57: score=274.0 e_value=5.8e-10 N=6 Chr1&Sca22 minus
57- 0:	AT1G15860.1	PH02Gene06129.t2	1e-105
57- 1:	AT1G15870.1	PH02Gene06127.t1	1e-48
57- 2:	AT1G15880.1	PH02Gene06126.t1	3e-108
57- 3:	AT1G15920.2	PH02Gene48214.t1	2e-109
57- 4:	AT1G15950.1	PH02Gene28903.t1	5e-176
57- 5:	AT1G16060.1	PH02Gene28898.t1	4e-84
## Alignment 58: score=262.0 e_value=5.6e-08 N=6 Chr1&Sca23 plus
58- 0:	AT1G12480.1	PH02Gene01933.t1	0
58- 1:	AT1G12520.1	PH02Gene01925.t1	9e-122
58- 2:	AT1G12630.1	PH02Gene01916.t1	2e-27
58- 3:	AT1G12710.1	PH02Gene01911.t1	5e-103
58- 4:	AT1G12740.1	PH02Gene01907.t1	3e-96
58- 5:	AT1G12760.1	PH02Gene01901.t1	1e-142
## Alignment 59: score=269.0 e_value=4.1e-08 N=6 Chr1&Sca24 plus
59- 0:	AT1G76040.2	PH02Gene00518.t1	0
59- 1:	AT1G76140.1	PH02Gene00522.t2	0
59- 2:	AT1G76160.1	PH02Gene00525.t1	0
59- 3:	AT1G76240.1	PH02Gene00528.t1	3e-31
59- 4:	AT1G76270.1	PH02Gene00531.t1	0
59- 5:	AT1G76310.1	PH02Gene00536.t1	1e-157
## Alignment 60: score=269.0 e_value=1.3e-08 N=6 Chr1&Sca24 plus
60- 0:	AT1G20380.1	PH02Gene00522.t2	0
60- 1:	AT1G20410.1	PH02Gene00524.t1	5e-165
60- 2:	AT1G20530.1	PH02Gene00529.t1	4e-55
60- 3:	AT1G20550.1	PH02Gene00531.t1	0
60- 4:	AT1G20590.1	PH02Gene00536.t1	8e-82
60- 5:	AT1G20680.2	PH02Gene00541.t1	9e-31
## Alignment 61: score=262.0 e_value=1.1e-10 N=7 Chr1&Sca24 minus
61- 0:	AT1G11190.1	PH02Gene36602.t2	7e-158
61- 1:	AT1G11330.2	PH02Gene19891.t2	7e-127
61- 2:	AT1G11340.1	PH02Gene19905.t1	1e-61
61- 3:	AT1G11410.1	PH02Gene19916.t1	9e-25
61- 4:	AT1G11530.1	PH02Gene32100.t1	1e-32
61- 5:	AT1G11650.1	PH02Gene32121.t1	8e-129
61- 6:	AT1G11720.1	PH02Gene32126.t1	0
## Alignment 62: score=499.0 e_value=5.7e-25 N=11 Chr1&Sca3 plus
62- 0:	AT1G22050.1	PH02Gene06468.t2	1e-53
62- 1:	AT1G22170.1	PH02Gene06472.t1	4e-153
62- 2:	AT1G22180.3	PH02Gene06473.t1	5e-70
62- 3:	AT1G22190.1	PH02Gene06476.t1	3e-56
62- 4:	AT1G22210.1	PH02Gene06477.t1	4e-139
62- 5:	AT1G22230.1	PH02Gene06481.t1	8e-43
62- 6:	AT1G22330.1	PH02Gene06497.t1	4e-48
62- 7:	AT1G22340.1	PH02Gene06498.t1	0
62- 8:	AT1G22480.1	PH02Gene41776.t1	2e-25
62- 9:	AT1G22490.1	PH02Gene41777.t1	8e-68
62- 10:	AT1G22500.1	PH02Gene41778.t1	5e-39
## Alignment 63: score=405.0 e_value=1.5e-18 N=9 Chr1&Sca3 plus
63- 0:	AT1G77870.1	PH02Gene06468.t2	3e-44
63- 1:	AT1G78050.1	PH02Gene06472.t1	9e-146
63- 2:	AT1G78060.1	PH02Gene06474.t1	0
63- 3:	AT1G78080.1	PH02Gene06476.t1	2e-67
63- 4:	AT1G78090.1	PH02Gene06477.t1	2e-146
63- 5:	AT1G78110.1	PH02Gene06481.t1	1e-46
63- 6:	AT1G78120.1	PH02Gene06482.t1	5e-119
63- 7:	AT1G78240.1	PH02Gene06495.t2	0
63- 8:	AT1G78260.1	PH02Gene06497.t1	2e-41
## Alignment 64: score=343.0 e_value=2.6e-14 N=8 Chr1&Sca3 plus
64- 0:	AT1G59610.1	PH02Gene04870.t1	0
64- 1:	AT1G59760.1	PH02Gene04872.t2	8e-72
64- 2:	AT1G59900.1	PH02Gene04875.t1	0
64- 3:	AT1G59970.1	PH02Gene04881.t1	7e-98
64- 4:	AT1G59980.1	PH02Gene04882.t1	3e-167
64- 5:	AT1G60010.1	PH02Gene04886.t1	3e-41
64- 6:	AT1G60030.1	PH02Gene04887.t1	0
64- 7:	AT1G60060.1	PH02Gene04894.t1	4e-132
## Alignment 65: score=274.0 e_value=6.3e-08 N=6 Chr1&Sca3 plus
65- 0:	AT1G12970.1	PH02Gene18562.t1	1e-117
65- 1:	AT1G12990.1	PH02Gene18569.t1	0
65- 2:	AT1G13020.1	PH02Gene47761.t3	9e-83
65- 3:	AT1G13120.1	PH02Gene48621.t1	1e-101
65- 4:	AT1G13140.1	PH02Gene33326.t1	1e-178
65- 5:	AT1G13180.1	PH02Gene48268.t1	0
## Alignment 66: score=613.0 e_value=6.9e-37 N=15 Chr1&Sca3 minus
66- 0:	AT1G19790.1	PH02Gene42759.t1	1e-47
66- 1:	AT1G19940.1	PH02Gene31523.t1	0
66- 2:	AT1G19970.1	PH02Gene31526.t1	3e-171
66- 3:	AT1G20030.2	PH02Gene31537.t1	1e-99
66- 4:	AT1G20080.1	PH02Gene14659.t1	0
66- 5:	AT1G20120.1	PH02Gene14665.t2	5e-119
66- 6:	AT1G20220.1	PH02Gene40953.t1	8e-68
66- 7:	AT1G20225.1	PH02Gene40955.t1	4e-65
66- 8:	AT1G20300.1	PH02Gene43039.t1	9e-165
66- 9:	AT1G20530.1	PH02Gene35551.t1	9e-58
66- 10:	AT1G20550.1	PH02Gene35547.t1	0
66- 11:	AT1G20640.2	PH02Gene35538.t1	0
66- 12:	AT1G20670.1	PH02Gene35535.t1	5e-99
66- 13:	AT1G20693.1	PH02Gene30291.t1	1e-40
66- 14:	AT1G20823.1	PH02Gene30304.t1	2e-39
## Alignment 67: score=468.0 e_value=4.5e-26 N=12 Chr1&Sca3 minus
67- 0:	AT1G75520.1	PH02Gene42759.t1	3e-53
67- 1:	AT1G75700.1	PH02Gene31522.t1	2e-64
67- 2:	AT1G75760.1	PH02Gene31526.t1	1e-175
67- 3:	AT1G75800.1	PH02Gene31537.t1	3e-99
67- 4:	AT1G75950.1	PH02Gene14663.t1	2e-76
67- 5:	AT1G76010.1	PH02Gene40953.t1	6e-72
67- 6:	AT1G76020.1	PH02Gene40955.t1	6e-54
67- 7:	AT1G76110.1	PH02Gene43652.t1	8e-102
67- 8:	AT1G76270.1	PH02Gene35547.t1	0
67- 9:	AT1G76350.1	PH02Gene35538.t1	0
67- 10:	AT1G76380.1	PH02Gene35535.t1	5e-93
67- 11:	AT1G76410.1	PH02Gene30304.t1	5e-35
## Alignment 68: score=302.0 e_value=6.1e-12 N=7 Chr1&Sca3 minus
68- 0:	AT1G63010.3	PH02Gene07206.t1	7e-30
68- 1:	AT1G63030.2	PH02Gene07211.t1	2e-33
68- 2:	AT1G63090.1	PH02Gene07216.t1	1e-98
68- 3:	AT1G63120.1	PH02Gene07223.t1	7e-141
68- 4:	AT1G63170.1	PH02Gene07227.t1	3e-82
68- 5:	AT1G63180.1	PH02Gene07230.t1	2e-145
68- 6:	AT1G63230.1	PH02Gene46357.t1	1e-38
## Alignment 69: score=292.0 e_value=5.1e-12 N=7 Chr1&Sca3 minus
69- 0:	AT1G67580.1	PH02Gene35637.t1	0
69- 1:	AT1G67590.1	PH02Gene35634.t1	6e-56
69- 2:	AT1G67700.3	PH02Gene46148.t1	3e-82
69- 3:	AT1G67710.1	PH02Gene49394.t1	3e-34
69- 4:	AT1G67730.1	PH02Gene46139.t1	2e-139
69- 5:	AT1G67880.1	PH02Gene18569.t1	0
69- 6:	AT1G67900.2	PH02Gene18566.t2	0
## Alignment 70: score=276.0 e_value=7.6e-10 N=6 Chr1&Sca3 minus
70- 0:	AT1G23980.1	PH02Gene04899.t1	2e-91
70- 1:	AT1G24050.1	PH02Gene04888.t1	2e-54
70- 2:	AT1G24110.1	PH02Gene04883.t1	2e-32
70- 3:	AT1G24120.1	PH02Gene04882.t1	0
70- 4:	AT1G24140.1	PH02Gene04881.t1	3e-114
70- 5:	AT1G24150.1	PH02Gene04873.t1	1e-113
## Alignment 71: score=365.0 e_value=1.1e-14 N=8 Chr1&Sca4 plus
71- 0:	AT1G72310.1	PH02Gene21867.t1	4e-26
71- 1:	AT1G72330.3	PH02Gene21868.t1	0
71- 2:	AT1G72370.1	PH02Gene21874.t1	9e-142
71- 3:	AT1G72410.2	PH02Gene21877.t1	2e-72
71- 4:	AT1G72480.1	PH02Gene21886.t1	0
71- 5:	AT1G72490.1	PH02Gene21888.t1	1e-51
71- 6:	AT1G72500.1	PH02Gene21889.t1	5e-147
71- 7:	AT1G72560.1	PH02Gene16506.t1	0
## Alignment 72: score=347.0 e_value=9.3e-15 N=8 Chr1&Sca4 plus
72- 0:	AT1G26310.1	PH02Gene16543.t1	1e-71
72- 1:	AT1G26450.1	PH02Gene32880.t1	5e-24
72- 2:	AT1G26500.1	PH02Gene32874.t1	3e-127
72- 3:	AT1G26520.1	PH02Gene32872.t1	6e-174
72- 4:	AT1G26610.1	PH02Gene32871.t1	4e-34
72- 5:	AT1G26630.1	PH02Gene43563.t1	2e-91
72- 6:	AT1G26650.1	PH02Gene44238.t1	8e-91
72- 7:	AT1G26660.1	PH02Gene44233.t1	7e-44
## Alignment 73: score=344.0 e_value=1.4e-14 N=8 Chr1&Sca4 plus
73- 0:	AT1G61050.1	PH02Gene45218.t1	3e-30
73- 1:	AT1G61105.1	PH02Gene23202.t1	7e-53
73- 2:	AT1G61110.1	PH02Gene42679.t1	1e-78
73- 3:	AT1G61215.1	PH02Gene47969.t1	1e-29
73- 4:	AT1G61240.4	PH02Gene47582.t1	7e-145
73- 5:	AT1G61250.2	PH02Gene27093.t1	2e-138
73- 6:	AT1G61260.1	PH02Gene27085.t1	4e-51
73- 7:	AT1G61350.1	PH02Gene27078.t2	6e-148
## Alignment 74: score=322.0 e_value=2.6e-11 N=7 Chr1&Sca4 plus
74- 0:	AT1G30100.1	PH02Gene08292.t1	0
74- 1:	AT1G30130.1	PH02Gene08287.t1	2e-26
74- 2:	AT1G30210.1	PH02Gene08281.t1	1e-43
74- 3:	AT1G30220.1	PH02Gene08279.t1	4e-108
74- 4:	AT1G30270.1	PH02Gene08272.t1	0
74- 5:	AT1G30360.1	PH02Gene08270.t1	0
74- 6:	AT1G30380.1	PH02Gene08269.t1	7e-58
## Alignment 75: score=308.0 e_value=3.1e-12 N=7 Chr1&Sca4 plus
75- 0:	AT1G69240.1	PH02Gene16532.t1	9e-138
75- 1:	AT1G69260.1	PH02Gene16544.t1	3e-45
75- 2:	AT1G69270.1	PH02Gene16546.t1	8e-138
75- 3:	AT1G69295.1	PH02Gene32880.t1	7e-26
75- 4:	AT1G69410.1	PH02Gene43563.t1	2e-97
75- 5:	AT1G69420.2	PH02Gene43557.t1	0
75- 6:	AT1G69430.1	PH02Gene44238.t1	4e-98
## Alignment 76: score=298.0 e_value=7.4e-11 N=7 Chr1&Sca4 plus
76- 0:	AT1G11090.1	PH02Gene42675.t1	4e-47
76- 1:	AT1G11130.1	PH02Gene47968.t1	2e-130
76- 2:	AT1G11170.1	PH02Gene47582.t1	2e-145
76- 3:	AT1G11180.1	PH02Gene27093.t1	9e-152
76- 4:	AT1G11220.1	PH02Gene27085.t1	2e-27
76- 5:	AT1G11260.1	PH02Gene27077.t1	0
76- 6:	AT1G11390.1	PH02Gene38864.t1	0
## Alignment 77: score=280.0 e_value=8.4e-12 N=7 Chr1&Sca4 plus
77- 0:	AT1G02780.1	PH02Gene17961.t1	1e-108
77- 1:	AT1G02830.1	PH02Gene21754.t1	2e-41
77- 2:	AT1G02840.1	PH02Gene21760.t2	8e-93
77- 3:	AT1G02860.1	PH02Gene21763.t1	8e-145
77- 4:	AT1G02890.1	PH02Gene21767.t1	0
77- 5:	AT1G02990.2	PH02Gene21779.t1	9e-47
77- 6:	AT1G03080.1	PH02Gene21805.t1	3e-26
## Alignment 78: score=264.0 e_value=2.7e-09 N=6 Chr1&Sca4 plus
78- 0:	AT1G13700.1	PH02Gene16537.t1	2e-122
78- 1:	AT1G13740.1	PH02Gene16544.t1	1e-53
78- 2:	AT1G13820.1	PH02Gene16549.t1	2e-142
78- 3:	AT1G13830.1	PH02Gene32880.t1	2e-24
78- 4:	AT1G13950.1	PH02Gene43563.t1	2e-100
78- 5:	AT1G13960.2	PH02Gene43562.t1	1e-70
## Alignment 79: score=272.0 e_value=2.2e-09 N=6 Chr1&Sca4 minus
79- 0:	AT1G78070.1	PH02Gene03454.t1	3e-30
79- 1:	AT1G78150.2	PH02Gene18224.t1	4e-104
79- 2:	AT1G78190.1	PH02Gene18219.t1	8e-40
79- 3:	AT1G78210.1	PH02Gene18215.t1	2e-90
79- 4:	AT1G78270.1	PH02Gene18214.t1	2e-91
79- 5:	AT1G78290.2	PH02Gene18207.t1	0
## Alignment 80: score=293.0 e_value=1.3e-11 N=7 Chr1&Sca5 minus
80- 0:	AT1G32080.1	PH02Gene33918.t1	0
80- 1:	AT1G32180.1	PH02Gene33914.t1	0
80- 2:	AT1G32200.1	PH02Gene33911.t1	0
80- 3:	AT1G32230.1	PH02Gene33910.t1	7e-83
80- 4:	AT1G32250.1	PH02Gene33971.t1	6e-82
80- 5:	AT1G32361.1	PH02Gene33956.t1	1e-22
80- 6:	AT1G32440.1	PH02Gene33941.t1	0
## Alignment 81: score=308.0 e_value=2.6e-13 N=7 Chr1&Sca6 plus
81- 0:	AT1G23980.1	PH02Gene10046.t1	5e-66
81- 1:	AT1G24095.1	PH02Gene34715.t1	2e-75
81- 2:	AT1G24110.1	PH02Gene34720.t1	2e-22
81- 3:	AT1G24120.1	PH02Gene34721.t2	0
81- 4:	AT1G24130.1	PH02Gene34726.t1	2e-119
81- 5:	AT1G24140.1	PH02Gene34731.t1	1e-111
81- 6:	AT1G24180.1	PH02Gene05250.t1	0
## Alignment 82: score=351.0 e_value=7e-16 N=8 Chr1&Sca6 minus
82- 0:	AT1G80510.1	PH02Gene13876.t1	0
82- 1:	AT1G80520.1	PH02Gene13872.t1	7e-38
82- 2:	AT1G80540.1	PH02Gene13871.t1	8e-127
82- 3:	AT1G80640.1	PH02Gene13866.t1	8e-143
82- 4:	AT1G80660.1	PH02Gene13864.t1	0
82- 5:	AT1G80840.1	PH02Gene13855.t1	1e-56
82- 6:	AT1G80850.1	PH02Gene37954.t1	2e-103
82- 7:	AT1G80900.1	PH02Gene37960.t1	1e-165
## Alignment 83: score=347.0 e_value=1.2e-14 N=8 Chr1&Sca6 minus
83- 0:	AT1G22050.1	PH02Gene10001.t1	7e-52
83- 1:	AT1G22130.1	PH02Gene08582.t1	3e-69
83- 2:	AT1G22190.1	PH02Gene08579.t1	2e-55
83- 3:	AT1G22210.1	PH02Gene08578.t1	3e-134
83- 4:	AT1G22330.1	PH02Gene08572.t2	1e-53
83- 5:	AT1G22460.1	PH02Gene08565.t1	0
83- 6:	AT1G22480.1	PH02Gene08561.t1	6e-32
83- 7:	AT1G22490.1	PH02Gene08560.t1	4e-57
## Alignment 84: score=314.0 e_value=9.5e-11 N=7 Chr1&Sca8 plus
84- 0:	AT1G20590.1	PH02Gene29452.t1	1e-83
84- 1:	AT1G20620.1	PH02Gene29448.t1	0
84- 2:	AT1G20680.2	PH02Gene29443.t1	2e-27
84- 3:	AT1G20693.1	PH02Gene29438.t1	3e-39
84- 4:	AT1G20760.1	PH02Gene29435.t1	1e-169
84- 5:	AT1G20823.1	PH02Gene29432.t1	2e-31
84- 6:	AT1G20840.1	PH02Gene29431.t1	0
## Alignment 85: score=395.0 e_value=6.1e-18 N=9 Chr1&Sca8 minus
85- 0:	AT1G22050.1	PH02Gene08585.t1	1e-49
85- 1:	AT1G22130.1	PH02Gene23962.t1	1e-73
85- 2:	AT1G22170.1	PH02Gene23963.t1	4e-171
85- 3:	AT1G22190.1	PH02Gene23966.t1	2e-47
85- 4:	AT1G22330.1	PH02Gene47541.t1	3e-52
85- 5:	AT1G22340.1	PH02Gene47542.t1	9e-161
85- 6:	AT1G22460.1	PH02Gene22994.t1	0
85- 7:	AT1G22490.1	PH02Gene23000.t1	6e-54
85- 8:	AT1G22500.1	PH02Gene23002.t1	3e-31
## Alignment 86: score=255.0 e_value=1.4e-08 N=6 Chr1&Sca8 minus
86- 0:	AT1G77870.1	PH02Gene08585.t1	3e-42
86- 1:	AT1G77950.1	PH02Gene23962.t1	9e-61
86- 2:	AT1G78050.1	PH02Gene23963.t1	8e-159
86- 3:	AT1G78080.1	PH02Gene23966.t1	4e-49
86- 4:	AT1G78090.1	PH02Gene23967.t1	1e-145
86- 5:	AT1G78260.1	PH02Gene47541.t1	5e-50
## Alignment 87: score=299.0 e_value=1.3e-11 N=7 Chr1&Sca9 plus
87- 0:	AT1G02750.1	PH02Gene47953.t1	2e-22
87- 1:	AT1G02810.1	PH02Gene43120.t1	0
87- 2:	AT1G02813.1	PH02Gene29112.t1	4e-35
87- 3:	AT1G02840.1	PH02Gene29118.t1	6e-95
87- 4:	AT1G02850.1	PH02Gene26863.t2	3e-180
87- 5:	AT1G02870.1	PH02Gene26860.t1	4e-67
87- 6:	AT1G02990.2	PH02Gene35276.t1	1e-41
## Alignment 88: score=291.0 e_value=1.1e-12 N=7 Chr2&Sca10 plus
88- 0:	AT2G22010.2	PH02Gene02476.t1	0
88- 1:	AT2G22190.1	PH02Gene47598.t1	2e-131
88- 2:	AT2G22270.1	PH02Gene40721.t1	4e-55
88- 3:	AT2G22290.1	PH02Gene40724.t1	2e-128
88- 4:	AT2G22300.2	PH02Gene40726.t1	0
88- 5:	AT2G22475.1	PH02Gene10627.t1	1e-82
88- 6:	AT2G22490.1	PH02Gene10625.t1	1e-73
## Alignment 89: score=285.0 e_value=7.3e-12 N=7 Chr2&Sca11 plus
89- 0:	AT2G29970.1	PH02Gene18930.t1	2e-107
89- 1:	AT2G30110.1	PH02Gene18920.t1	0
89- 2:	AT2G30130.1	PH02Gene18918.t1	2e-72
89- 3:	AT2G30210.1	PH02Gene18911.t1	0
89- 4:	AT2G30240.1	PH02Gene38266.t1	1e-132
89- 5:	AT2G30280.1	PH02Gene38262.t1	2e-71
89- 6:	AT2G30290.2	PH02Gene38401.t1	0
## Alignment 90: score=268.0 e_value=2e-08 N=6 Chr2&Sca11 plus
90- 0:	AT2G40130.1	PH02Gene18930.t1	4e-78
90- 1:	AT2G40150.1	PH02Gene18928.t1	2e-151
90- 2:	AT2G40260.1	PH02Gene18924.t1	6e-39
90- 3:	AT2G40270.1	PH02Gene18921.t1	5e-111
90- 4:	AT2G40320.1	PH02Gene18917.t1	9e-125
90- 5:	AT2G40370.1	PH02Gene18911.t1	0
## Alignment 91: score=277.0 e_value=1.8e-08 N=6 Chr2&Sca11 minus
91- 0:	AT2G35940.3	PH02Gene26451.t1	2e-106
91- 1:	AT2G35960.1	PH02Gene26448.t1	2e-57
91- 2:	AT2G36010.1	PH02Gene43370.t2	1e-124
91- 3:	AT2G36020.1	PH02Gene45550.t1	1e-50
91- 4:	AT2G36080.1	PH02Gene42999.t1	6e-57
91- 5:	AT2G36090.1	PH02Gene35705.t1	2e-59
## Alignment 92: score=253.0 e_value=3.9e-09 N=6 Chr2&Sca12 plus
92- 0:	AT2G29970.1	PH02Gene03387.t1	1e-67
92- 1:	AT2G30110.1	PH02Gene03393.t1	0
92- 2:	AT2G30130.1	PH02Gene49654.t1	1e-30
92- 3:	AT2G30210.1	PH02Gene03398.t1	0
92- 4:	AT2G30240.1	PH02Gene03399.t1	5e-135
92- 5:	AT2G30290.2	PH02Gene03419.t1	0
## Alignment 93: score=341.0 e_value=5.7e-15 N=8 Chr2&Sca12 minus
93- 0:	AT2G35930.1	PH02Gene22682.t2	3e-80
93- 1:	AT2G35940.3	PH02Gene22684.t1	9e-109
93- 2:	AT2G35960.1	PH02Gene22695.t1	1e-53
93- 3:	AT2G36010.1	PH02Gene34520.t1	5e-125
93- 4:	AT2G36020.1	PH02Gene34518.t2	8e-51
93- 5:	AT2G36080.1	PH02Gene34511.t2	1e-56
93- 6:	AT2G36090.1	PH02Gene43553.t1	2e-52
93- 7:	AT2G36290.1	PH02Gene39176.t1	1e-128
## Alignment 94: score=495.0 e_value=2e-23 N=11 Chr2&Sca13 plus
94- 0:	AT2G40116.1	PH02Gene44166.t1	0
94- 1:	AT2G40130.1	PH02Gene21568.t1	2e-81
94- 2:	AT2G40150.1	PH02Gene21563.t1	8e-149
94- 3:	AT2G40260.1	PH02Gene39352.t1	2e-37
94- 4:	AT2G40270.1	PH02Gene39351.t1	9e-107
94- 5:	AT2G40300.1	PH02Gene47163.t1	8e-114
94- 6:	AT2G40320.1	PH02Gene47166.t1	2e-122
94- 7:	AT2G40370.1	PH02Gene47169.t1	0
94- 8:	AT2G40410.2	PH02Gene46836.t1	3e-126
94- 9:	AT2G40450.1	PH02Gene46829.t1	1e-25
94- 10:	AT2G40520.2	PH02Gene35872.t1	5e-102
## Alignment 95: score=331.0 e_value=6.7e-14 N=8 Chr2&Sca13 plus
95- 0:	AT2G29970.1	PH02Gene21568.t1	3e-106
95- 1:	AT2G29980.1	PH02Gene21566.t1	0
95- 2:	AT2G30110.1	PH02Gene39351.t1	0
95- 3:	AT2G30130.1	PH02Gene47164.t1	2e-74
95- 4:	AT2G30210.1	PH02Gene47169.t1	0
95- 5:	AT2G30330.1	PH02Gene35862.t1	1e-50
95- 6:	AT2G30380.1	PH02Gene35869.t1	7e-24
95- 7:	AT2G30520.1	PH02Gene43949.t1	1e-175
## Alignment 96: score=292.0 e_value=1.7e-11 N=7 Chr2&Sca13 plus
96- 0:	AT2G33100.1	PH02Gene28894.t1	1e-38
96- 1:	AT2G33150.1	PH02Gene18274.t1	0
96- 2:	AT2G33210.2	PH02Gene18266.t1	0
96- 3:	AT2G33340.1	PH02Gene24005.t1	0
96- 4:	AT2G33370.1	PH02Gene24003.t1	6e-97
96- 5:	AT2G33410.1	PH02Gene23995.t1	6e-96
96- 6:	AT2G33420.1	PH02Gene38331.t1	8e-147
## Alignment 97: score=291.0 e_value=1e-07 N=6 Chr2&Sca13 plus
97- 0:	AT2G28305.1	PH02Gene20702.t1	2e-120
97- 1:	AT2G28315.1	PH02Gene20699.t1	9e-155
97- 2:	AT2G28320.1	PH02Gene20698.t2	0
97- 3:	AT2G28350.1	PH02Gene11635.t1	0
97- 4:	AT2G28380.1	PH02Gene11632.t1	3e-136
97- 5:	AT2G28400.1	PH02Gene11631.t1	1e-21
## Alignment 98: score=262.0 e_value=2.1e-09 N=6 Chr2&Sca13 plus
98- 0:	AT2G18710.1	PH02Gene26679.t1	2e-88
98- 1:	AT2G18730.1	PH02Gene48602.t1	0
98- 2:	AT2G18850.2	PH02Gene42738.t1	1e-24
98- 3:	AT2G18860.1	PH02Gene42736.t1	3e-38
98- 4:	AT2G18876.2	PH02Gene42728.t2	2e-140
98- 5:	AT2G18960.1	PH02Gene42725.t1	0
## Alignment 99: score=561.0 e_value=5.2e-29 N=13 Chr2&Sca13 minus
99- 0:	AT2G44525.1	PH02Gene12273.t1	2e-80
99- 1:	AT2G44590.2	PH02Gene12281.t2	0
99- 2:	AT2G44680.2	PH02Gene32323.t1	2e-145
99- 3:	AT2G44730.1	PH02Gene32326.t1	5e-29
99- 4:	AT2G44740.1	PH02Gene32329.t1	1e-46
99- 5:	AT2G44830.1	PH02Gene32340.t1	0
99- 6:	AT2G44910.1	PH02Gene45521.t1	6e-50
99- 7:	AT2G44940.1	PH02Gene41188.t1	1e-54
99- 8:	AT2G45040.1	PH02Gene01655.t1	6e-105
99- 9:	AT2G45050.1	PH02Gene01654.t1	3e-60
99- 10:	AT2G45110.1	PH02Gene01648.t3	3e-66
99- 11:	AT2G45120.1	PH02Gene01647.t1	9e-44
99- 12:	AT2G45180.1	PH02Gene01637.t1	3e-32
## Alignment 100: score=253.0 e_value=6.7e-08 N=6 Chr2&Sca13 minus
100- 0:	AT2G35940.3	PH02Gene22367.t1	6e-124
100- 1:	AT2G35960.1	PH02Gene44336.t1	1e-51
100- 2:	AT2G36020.1	PH02Gene44333.t1	2e-22
100- 3:	AT2G36080.1	PH02Gene25995.t1	7e-57
100- 4:	AT2G36090.1	PH02Gene25999.t1	3e-50
100- 5:	AT2G36240.1	PH02Gene26019.t1	3e-47
## Alignment 101: score=555.0 e_value=1.2e-27 N=12 Chr2&Sca14 plus
101- 0:	AT2G37770.2	PH02Gene11418.t1	1e-23
101- 1:	AT2G37870.1	PH02Gene11409.t1	4e-35
101- 2:	AT2G37940.1	PH02Gene11405.t1	3e-151
101- 3:	AT2G37950.1	PH02Gene11404.t1	1e-36
101- 4:	AT2G37970.1	PH02Gene11401.t1	9e-93
101- 5:	AT2G37980.1	PH02Gene11400.t1	0
101- 6:	AT2G38050.1	PH02Gene11396.t1	1e-81
101- 7:	AT2G38060.1	PH02Gene11393.t1	2e-171
101- 8:	AT2G38070.1	PH02Gene11391.t1	4e-74
101- 9:	AT2G38090.1	PH02Gene11386.t1	8e-84
101- 10:	AT2G38110.1	PH02Gene11382.t1	0
101- 11:	AT2G38120.1	PH02Gene37523.t1	0
## Alignment 102: score=394.0 e_value=3.8e-16 N=9 Chr2&Sca14 plus
102- 0:	AT2G39710.1	PH02Gene11434.t1	4e-146
102- 1:	AT2G39740.1	PH02Gene11428.t1	4e-109
102- 2:	AT2G39750.1	PH02Gene11425.t2	0
102- 3:	AT2G39770.2	PH02Gene11421.t1	0
102- 4:	AT2G39800.3	PH02Gene11414.t1	0
102- 5:	AT2G39880.1	PH02Gene11403.t1	2e-66
102- 6:	AT2G39940.1	PH02Gene11388.t1	0
102- 7:	AT2G39980.1	PH02Gene11385.t1	2e-172
102- 8:	AT2G40000.1	PH02Gene37521.t1	8e-131
## Alignment 103: score=365.0 e_value=2e-21 N=10 Chr2&Sca14 plus
103- 0:	AT2G46915.1	PH02Gene20083.t1	0
103- 1:	AT2G47000.1	PH02Gene37590.t1	0
103- 2:	AT2G47060.1	PH02Gene35073.t3	0
103- 3:	AT2G47070.1	PH02Gene35071.t2	0
103- 4:	AT2G47190.1	PH02Gene29742.t1	8e-72
103- 5:	AT2G47400.1	PH02Gene31874.t1	1e-28
103- 6:	AT2G47460.1	PH02Gene31863.t1	4e-75
103- 7:	AT2G47550.1	PH02Gene36347.t1	0
103- 8:	AT2G47630.1	PH02Gene38043.t1	1e-172
103- 9:	AT2G47650.1	PH02Gene38044.t1	3e-151
## Alignment 104: score=286.0 e_value=1.5e-11 N=7 Chr2&Sca14 plus
104- 0:	AT2G37340.1	PH02Gene44348.t2	5e-86
104- 1:	AT2G37370.1	PH02Gene44351.t2	2e-26
104- 2:	AT2G37470.1	PH02Gene44357.t1	4e-58
104- 3:	AT2G37540.1	PH02Gene42272.t1	2e-155
104- 4:	AT2G37570.1	PH02Gene28773.t1	0
104- 5:	AT2G37620.2	PH02Gene28748.t2	2e-26
104- 6:	AT2G37680.1	PH02Gene28746.t1	2e-111
## Alignment 105: score=263.0 e_value=2.2e-09 N=6 Chr2&Sca14 plus
105- 0:	AT2G42590.1	PH02Gene31988.t1	9e-123
105- 1:	AT2G42600.1	PH02Gene31990.t1	0
105- 2:	AT2G42740.1	PH02Gene32441.t1	3e-102
105- 3:	AT2G42810.1	PH02Gene32455.t1	2e-97
105- 4:	AT2G42830.1	PH02Gene39489.t3	2e-96
105- 5:	AT2G42840.1	PH02Gene39490.t2	6e-27
## Alignment 106: score=515.0 e_value=1.8e-26 N=12 Chr2&Sca14 minus
106- 0:	AT2G40120.1	PH02Gene23834.t1	1e-171
106- 1:	AT2G40150.1	PH02Gene42568.t1	2e-164
106- 2:	AT2G40280.1	PH02Gene03649.t1	3e-45
106- 3:	AT2G40330.1	PH02Gene03652.t1	4e-42
106- 4:	AT2G40370.1	PH02Gene03656.t1	0
106- 5:	AT2G40400.1	PH02Gene03658.t1	0
106- 6:	AT2G40420.1	PH02Gene48734.t1	7e-139
106- 7:	AT2G40470.1	PH02Gene03666.t1	2e-75
106- 8:	AT2G40590.1	PH02Gene03681.t1	1e-58
106- 9:	AT2G40610.1	PH02Gene03683.t1	2e-133
106- 10:	AT2G40660.1	PH02Gene03689.t1	1e-127
106- 11:	AT2G40730.1	PH02Gene03699.t1	0
## Alignment 107: score=467.0 e_value=4.9e-24 N=11 Chr2&Sca14 minus
107- 0:	AT2G38240.1	PH02Gene23836.t1	2e-98
107- 1:	AT2G38290.1	PH02Gene23841.t1	0
107- 2:	AT2G38310.1	PH02Gene03652.t1	4e-45
107- 3:	AT2G38360.1	PH02Gene03655.t1	2e-64
107- 4:	AT2G38410.1	PH02Gene48735.t1	1e-96
107- 5:	AT2G38500.1	PH02Gene03680.t1	4e-24
107- 6:	AT2G38530.1	PH02Gene03684.t1	3e-24
107- 7:	AT2G38550.1	PH02Gene03690.t1	1e-64
107- 8:	AT2G38610.1	PH02Gene03708.t1	3e-111
107- 9:	AT2G38630.1	PH02Gene03712.t1	3e-60
107- 10:	AT2G38640.1	PH02Gene03714.t1	2e-43
## Alignment 108: score=429.0 e_value=7e-21 N=10 Chr2&Sca14 minus
108- 0:	AT2G29990.1	PH02Gene03641.t1	0
108- 1:	AT2G30210.1	PH02Gene03656.t1	0
108- 2:	AT2G30230.1	PH02Gene03659.t1	2e-40
108- 3:	AT2G30300.1	PH02Gene03665.t1	1e-129
108- 4:	AT2G30340.1	PH02Gene03666.t1	3e-70
108- 5:	AT2G30370.1	PH02Gene03673.t2	8e-26
108- 6:	AT2G30380.1	PH02Gene03677.t1	2e-43
108- 7:	AT2G30400.1	PH02Gene03679.t1	6e-28
108- 8:	AT2G30460.1	PH02Gene03682.t1	0
108- 9:	AT2G30490.1	PH02Gene03697.t1	0
## Alignment 109: score=314.0 e_value=2.4e-11 N=7 Chr2&Sca14 minus
109- 0:	AT2G35980.1	PH02Gene38181.t1	3e-28
109- 1:	AT2G36026.1	PH02Gene38180.t1	5e-21
109- 2:	AT2G36050.1	PH02Gene38179.t1	6e-26
109- 3:	AT2G36145.1	PH02Gene33141.t1	3e-55
109- 4:	AT2G36250.1	PH02Gene33146.t1	5e-69
109- 5:	AT2G36270.1	PH02Gene33151.t1	3e-29
109- 6:	AT2G36290.1	PH02Gene33152.t2	4e-103
## Alignment 110: score=731.0 e_value=1.2e-46 N=18 Chr2&Sca15 plus
110- 0:	AT2G28620.1	PH02Gene00145.t1	0
110- 1:	AT2G28760.1	PH02Gene00159.t1	0
110- 2:	AT2G28810.2	PH02Gene00169.t1	6e-38
110- 3:	AT2G28830.1	PH02Gene00170.t1	0
110- 4:	AT2G28840.1	PH02Gene00175.t1	0
110- 5:	AT2G28890.1	PH02Gene00176.t1	2e-169
110- 6:	AT2G28930.3	PH02Gene00177.t1	0
110- 7:	AT2G29060.1	PH02Gene00182.t1	0
110- 8:	AT2G29130.1	PH02Gene00184.t1	0
110- 9:	AT2G29210.1	PH02Gene00202.t1	4e-75
110- 10:	AT2G29260.1	PH02Gene00208.t1	6e-123
110- 11:	AT2G29380.1	PH02Gene00210.t1	2e-119
110- 12:	AT2G29400.1	PH02Gene00216.t1	0
110- 13:	AT2G29510.1	PH02Gene00221.t1	5e-41
110- 14:	AT2G29560.1	PH02Gene00228.t1	0
110- 15:	AT2G29660.1	PH02Gene39791.t1	3e-80
110- 16:	AT2G29690.1	PH02Gene39792.t1	0
110- 17:	AT2G29900.1	PH02Gene27021.t1	4e-26
## Alignment 111: score=617.0 e_value=4.1e-36 N=15 Chr2&Sca15 plus
111- 0:	AT2G37290.1	PH02Gene00110.t1	0
111- 1:	AT2G37310.1	PH02Gene00112.t1	6e-38
111- 2:	AT2G37360.1	PH02Gene00122.t1	3e-149
111- 3:	AT2G37370.1	PH02Gene00132.t2	1e-153
111- 4:	AT2G37420.1	PH02Gene00145.t1	0
111- 5:	AT2G37500.1	PH02Gene00149.t1	3e-108
111- 6:	AT2G37520.1	PH02Gene00154.t2	1e-60
111- 7:	AT2G37550.1	PH02Gene00156.t1	1e-170
111- 8:	AT2G37570.1	PH02Gene00163.t1	0
111- 9:	AT2G37590.1	PH02Gene00169.t1	9e-45
111- 10:	AT2G37650.1	PH02Gene00182.t1	0
111- 11:	AT2G37730.1	PH02Gene00205.t1	8e-156
111- 12:	AT2G37840.1	PH02Gene00214.t3	0
111- 13:	AT2G37890.1	PH02Gene00218.t1	1e-138
111- 14:	AT2G38025.1	PH02Gene00230.t1	2e-77
## Alignment 112: score=530.0 e_value=0 N=11 Chr2&Sca15 plus
112- 0:	AT2G01850.1	PH02Gene19129.t1	2e-136
112- 1:	AT2G01880.1	PH02Gene19125.t1	1e-124
112- 2:	AT2G01900.1	PH02Gene19124.t1	8e-179
112- 3:	AT2G01905.1	PH02Gene19122.t3	3e-77
112- 4:	AT2G01910.1	PH02Gene19121.t2	0
112- 5:	AT2G01930.2	PH02Gene19119.t1	5e-77
112- 6:	AT2G01940.1	PH02Gene19118.t1	1e-111
112- 7:	AT2G01970.1	PH02Gene19116.t1	0
112- 8:	AT2G02000.1	PH02Gene19111.t1	0
112- 9:	AT2G02020.1	PH02Gene19110.t1	5e-174
112- 10:	AT2G02020.2	PH02Gene19109.t1	0
## Alignment 113: score=517.0 e_value=4.6e-25 N=12 Chr2&Sca15 plus
113- 0:	AT2G47180.1	PH02Gene36618.t1	4e-159
113- 1:	AT2G47190.1	PH02Gene36622.t1	1e-76
113- 2:	AT2G47250.1	PH02Gene07760.t2	0
113- 3:	AT2G47280.1	PH02Gene07777.t1	2e-62
113- 4:	AT2G47330.1	PH02Gene07785.t1	0
113- 5:	AT2G47370.1	PH02Gene07791.t1	4e-75
113- 6:	AT2G47390.1	PH02Gene07795.t1	0
113- 7:	AT2G47400.1	PH02Gene07797.t1	1e-35
113- 8:	AT2G47440.1	PH02Gene07809.t2	4e-149
113- 9:	AT2G47460.1	PH02Gene40631.t1	6e-74
113- 10:	AT2G47500.1	PH02Gene40641.t1	0
113- 11:	AT2G47580.1	PH02Gene00022.t1	5e-85
## Alignment 114: score=365.0 e_value=1e-15 N=8 Chr2&Sca15 plus
114- 0:	AT2G33210.2	PH02Gene46097.t1	0
114- 1:	AT2G33330.1	PH02Gene29297.t1	2e-80
114- 2:	AT2G33340.1	PH02Gene29302.t1	6e-112
114- 3:	AT2G33350.1	PH02Gene29303.t1	1e-47
114- 4:	AT2G33360.1	PH02Gene29304.t1	3e-52
114- 5:	AT2G33370.1	PH02Gene29305.t1	7e-98
114- 6:	AT2G33420.1	PH02Gene29308.t1	5e-35
114- 7:	AT2G33435.1	PH02Gene29313.t2	4e-49
## Alignment 115: score=336.0 e_value=4.4e-15 N=8 Chr2&Sca15 plus
115- 0:	AT2G39660.1	PH02Gene00177.t1	7e-174
115- 1:	AT2G39710.1	PH02Gene00191.t1	5e-157
115- 2:	AT2G39720.1	PH02Gene00192.t1	1e-62
115- 3:	AT2G39770.2	PH02Gene00211.t1	0
115- 4:	AT2G39830.1	PH02Gene00217.t1	0
115- 5:	AT2G39900.1	PH02Gene00229.t1	5e-106
115- 6:	AT2G39940.1	PH02Gene39785.t1	0
115- 7:	AT2G39970.1	PH02Gene39787.t1	2e-156
## Alignment 116: score=279.0 e_value=2.8e-09 N=6 Chr2&Sca15 plus
116- 0:	AT2G40435.1	PH02Gene26498.t2	9e-38
116- 1:	AT2G40480.1	PH02Gene26502.t1	2e-39
116- 2:	AT2G40490.1	PH02Gene26504.t1	0
116- 3:	AT2G40540.1	PH02Gene26505.t1	0
116- 4:	AT2G40610.1	PH02Gene46862.t1	1e-136
116- 5:	AT2G40620.1	PH02Gene45188.t1	4e-101
## Alignment 117: score=264.0 e_value=5.3e-09 N=6 Chr2&Sca15 plus
117- 0:	AT2G01755.1	PH02Gene09901.t1	1e-26
117- 1:	AT2G01810.1	PH02Gene21257.t1	2e-120
117- 2:	AT2G01820.1	PH02Gene21258.t1	0
117- 3:	AT2G01830.2	PH02Gene21260.t1	0
117- 4:	AT2G01910.1	PH02Gene25122.t1	0
117- 5:	AT2G02000.1	PH02Gene25132.t1	0
## Alignment 118: score=263.0 e_value=6.1e-09 N=6 Chr2&Sca15 plus
118- 0:	AT2G37590.1	PH02Gene42526.t1	8e-51
118- 1:	AT2G37640.1	PH02Gene42531.t1	2e-147
118- 2:	AT2G37650.1	PH02Gene41140.t1	1e-163
118- 3:	AT2G37660.1	PH02Gene41139.t1	2e-62
118- 4:	AT2G37710.1	PH02Gene41134.t1	1e-63
118- 5:	AT2G37900.1	PH02Gene41132.t1	0
## Alignment 119: score=263.0 e_value=1.9e-08 N=6 Chr2&Sca15 plus
119- 0:	AT2G22240.1	PH02Gene05437.t1	0
119- 1:	AT2G22300.2	PH02Gene05448.t1	0
119- 2:	AT2G22310.1	PH02Gene05450.t1	0
119- 3:	AT2G22430.1	PH02Gene05456.t2	1e-42
119- 4:	AT2G22475.1	PH02Gene05461.t1	5e-89
119- 5:	AT2G22540.1	PH02Gene05469.t1	2e-82
## Alignment 120: score=257.0 e_value=1.7e-08 N=6 Chr2&Sca15 plus
120- 0:	AT2G28810.2	PH02Gene42526.t1	4e-37
120- 1:	AT2G28890.1	PH02Gene42527.t2	0
120- 2:	AT2G28930.3	PH02Gene42530.t1	0
120- 3:	AT2G28950.1	PH02Gene42531.t1	7e-152
120- 4:	AT2G29060.1	PH02Gene41140.t1	2e-159
120- 5:	AT2G29220.1	PH02Gene41134.t1	2e-62
## Alignment 121: score=510.0 e_value=1.8e-23 N=11 Chr2&Sca15 minus
121- 0:	AT2G29980.1	PH02Gene00068.t1	0
121- 1:	AT2G30010.1	PH02Gene00065.t1	8e-140
121- 2:	AT2G30020.1	PH02Gene00060.t1	3e-125
121- 3:	AT2G30040.1	PH02Gene00058.t1	3e-63
121- 4:	AT2G30060.1	PH02Gene00057.t1	2e-83
121- 5:	AT2G30110.1	PH02Gene00049.t1	0
121- 6:	AT2G30160.1	PH02Gene00037.t1	2e-123
121- 7:	AT2G30200.1	PH02Gene00034.t1	0
121- 8:	AT2G30210.1	PH02Gene00031.t1	0
121- 9:	AT2G30230.1	PH02Gene00030.t1	2e-54
121- 10:	AT2G30260.1	PH02Gene00022.t1	7e-109
## Alignment 122: score=311.0 e_value=5.5e-11 N=7 Chr2&Sca15 minus
122- 0:	AT2G40116.1	PH02Gene00071.t1	0
122- 1:	AT2G40150.1	PH02Gene00062.t1	3e-178
122- 2:	AT2G40180.1	PH02Gene00060.t1	7e-109
122- 3:	AT2G40270.1	PH02Gene00050.t1	1e-123
122- 4:	AT2G40316.1	PH02Gene00038.t1	9e-81
122- 5:	AT2G40330.1	PH02Gene00033.t1	5e-40
122- 6:	AT2G40370.1	PH02Gene00031.t1	0
## Alignment 123: score=499.0 e_value=6.7e-26 N=12 Chr2&Sca16 plus
123- 0:	AT2G40120.1	PH02Gene04931.t2	0
123- 1:	AT2G40150.1	PH02Gene17260.t1	3e-161
123- 2:	AT2G40280.1	PH02Gene17270.t1	0
123- 3:	AT2G40330.1	PH02Gene17271.t1	1e-71
123- 4:	AT2G40380.1	PH02Gene17275.t1	5e-74
123- 5:	AT2G40400.1	PH02Gene17278.t1	0
123- 6:	AT2G40470.1	PH02Gene17288.t1	5e-74
123- 7:	AT2G40590.1	PH02Gene32626.t1	3e-58
123- 8:	AT2G40610.1	PH02Gene32628.t1	8e-133
123- 9:	AT2G40660.1	PH02Gene32636.t1	4e-65
123- 10:	AT2G40730.1	PH02Gene04448.t1	0
123- 11:	AT2G40815.1	PH02Gene04460.t1	9e-21
## Alignment 124: score=481.0 e_value=3.3e-24 N=11 Chr2&Sca16 plus
124- 0:	AT2G29990.1	PH02Gene17263.t1	0
124- 1:	AT2G30210.1	PH02Gene17276.t1	0
124- 2:	AT2G30230.1	PH02Gene17279.t1	4e-36
124- 3:	AT2G30250.1	PH02Gene17280.t1	1e-83
124- 4:	AT2G30300.1	PH02Gene17285.t1	5e-130
124- 5:	AT2G30340.1	PH02Gene17288.t1	2e-64
124- 6:	AT2G30370.1	PH02Gene17291.t1	6e-27
124- 7:	AT2G30380.1	PH02Gene32623.t1	8e-41
124- 8:	AT2G30400.1	PH02Gene32624.t1	2e-27
124- 9:	AT2G30460.1	PH02Gene32627.t1	4e-177
124- 10:	AT2G30490.1	PH02Gene04447.t1	0
## Alignment 125: score=330.0 e_value=1e-13 N=8 Chr2&Sca16 plus
125- 0:	AT2G38240.1	PH02Gene04930.t1	3e-133
125- 1:	AT2G38290.1	PH02Gene04924.t1	8e-30
125- 2:	AT2G38310.1	PH02Gene17271.t1	2e-68
125- 3:	AT2G38360.1	PH02Gene17275.t1	7e-68
125- 4:	AT2G38410.1	PH02Gene17284.t1	3e-115
125- 5:	AT2G38530.1	PH02Gene32629.t1	9e-23
125- 6:	AT2G38550.1	PH02Gene32637.t1	9e-56
125- 7:	AT2G38610.1	PH02Gene04457.t1	1e-109
## Alignment 126: score=664.0 e_value=1e-39 N=16 Chr2&Sca16 minus
126- 0:	AT2G37290.1	PH02Gene04945.t1	0
126- 1:	AT2G37360.1	PH02Gene04954.t1	0
126- 2:	AT2G37380.1	PH02Gene04958.t1	7e-23
126- 3:	AT2G37470.1	PH02Gene04976.t1	1e-65
126- 4:	AT2G37570.1	PH02Gene04980.t1	0
126- 5:	AT2G37600.1	PH02Gene04983.t1	4e-53
126- 6:	AT2G37650.1	PH02Gene04994.t1	0
126- 7:	AT2G37760.2	PH02Gene20660.t1	1e-136
126- 8:	AT2G37870.1	PH02Gene20651.t1	2e-34
126- 9:	AT2G37940.1	PH02Gene20645.t1	2e-152
126- 10:	AT2G37950.1	PH02Gene20644.t1	3e-37
126- 11:	AT2G38060.1	PH02Gene07695.t1	7e-80
126- 12:	AT2G38070.1	PH02Gene07697.t1	3e-58
126- 13:	AT2G38090.1	PH02Gene07703.t1	3e-77
126- 14:	AT2G38110.1	PH02Gene07711.t1	0
126- 15:	AT2G38120.1	PH02Gene07716.t1	0
## Alignment 127: score=415.0 e_value=3.8e-18 N=10 Chr2&Sca16 minus
127- 0:	AT2G46970.1	PH02Gene36869.t2	2e-30
127- 1:	AT2G47000.1	PH02Gene24658.t1	0
127- 2:	AT2G47060.1	PH02Gene44790.t1	0
127- 3:	AT2G47115.1	PH02Gene27549.t1	1e-28
127- 4:	AT2G47190.1	PH02Gene27555.t1	1e-71
127- 5:	AT2G47280.1	PH02Gene46671.t1	4e-78
127- 6:	AT2G47400.1	PH02Gene25891.t1	1e-27
127- 7:	AT2G47460.1	PH02Gene25898.t2	4e-74
127- 8:	AT2G47550.1	PH02Gene23255.t1	0
127- 9:	AT2G47630.1	PH02Gene49207.t1	9e-171
## Alignment 128: score=344.0 e_value=4.3e-13 N=8 Chr2&Sca16 minus
128- 0:	AT2G39710.1	PH02Gene05004.t1	1e-144
128- 1:	AT2G39740.1	PH02Gene20670.t1	9e-72
128- 2:	AT2G39770.2	PH02Gene20662.t1	0
128- 3:	AT2G39800.3	PH02Gene20657.t1	0
128- 4:	AT2G39880.1	PH02Gene20643.t1	2e-64
128- 5:	AT2G39940.1	PH02Gene07701.t2	0
128- 6:	AT2G39980.1	PH02Gene07706.t1	1e-168
128- 7:	AT2G40000.1	PH02Gene07714.t1	2e-129
## Alignment 129: score=310.0 e_value=1.3e-10 N=7 Chr2&Sca16 minus
129- 0:	AT2G39280.2	PH02Gene04945.t1	0
129- 1:	AT2G39340.1	PH02Gene04953.t2	0
129- 2:	AT2G39350.1	PH02Gene04954.t1	0
129- 3:	AT2G39370.1	PH02Gene04958.t1	6e-45
129- 4:	AT2G39400.1	PH02Gene04960.t1	1e-120
129- 5:	AT2G39450.1	PH02Gene04965.t1	0
129- 6:	AT2G39590.1	PH02Gene04966.t1	1e-86
## Alignment 130: score=380.0 e_value=6.9e-17 N=9 Chr2&Sca17 plus
130- 0:	AT2G35930.1	PH02Gene44072.t1	1e-36
130- 1:	AT2G35960.1	PH02Gene41934.t1	7e-40
130- 2:	AT2G36010.1	PH02Gene41928.t1	1e-124
130- 3:	AT2G36090.1	PH02Gene39736.t1	4e-41
130- 4:	AT2G36160.1	PH02Gene47752.t1	1e-81
130- 5:	AT2G36190.1	PH02Gene26446.t1	0
130- 6:	AT2G36290.1	PH02Gene26434.t1	3e-148
130- 7:	AT2G36320.1	PH02Gene29662.t1	1e-42
130- 8:	AT2G36390.1	PH02Gene29656.t1	0
## Alignment 131: score=265.0 e_value=6.8e-08 N=6 Chr2&Sca17 plus
131- 0:	AT2G42600.1	PH02Gene31612.t2	0
131- 1:	AT2G42640.1	PH02Gene31608.t3	0
131- 2:	AT2G42660.1	PH02Gene48395.t1	2e-32
131- 3:	AT2G42740.1	PH02Gene20690.t1	1e-128
131- 4:	AT2G42790.1	PH02Gene20676.t1	0
131- 5:	AT2G42840.1	PH02Gene32694.t1	1e-29
## Alignment 132: score=595.0 e_value=1.1e-30 N=13 Chr2&Sca17 minus
132- 0:	AT2G44740.1	PH02Gene38988.t1	2e-59
132- 1:	AT2G44745.1	PH02Gene38989.t1	4e-63
132- 2:	AT2G44770.1	PH02Gene38990.t1	3e-146
132- 3:	AT2G44790.1	PH02Gene38994.t1	3e-28
132- 4:	AT2G44810.1	PH02Gene47055.t1	1e-93
132- 5:	AT2G44830.1	PH02Gene40373.t1	0
132- 6:	AT2G44840.1	PH02Gene40377.t1	3e-40
132- 7:	AT2G44850.1	PH02Gene40378.t1	4e-84
132- 8:	AT2G44940.1	PH02Gene28544.t1	2e-52
132- 9:	AT2G44950.1	PH02Gene28543.t1	0
132- 10:	AT2G45080.1	PH02Gene28531.t1	1e-51
132- 11:	AT2G45140.1	PH02Gene28521.t1	1e-55
132- 12:	AT2G45160.1	PH02Gene39110.t1	8e-79
## Alignment 133: score=281.0 e_value=1.2e-10 N=7 Chr2&Sca17 minus
133- 0:	AT2G24710.1	PH02Gene46996.t1	0
133- 1:	AT2G24830.1	PH02Gene18357.t1	7e-156
133- 2:	AT2G24940.1	PH02Gene18352.t1	4e-41
133- 3:	AT2G25050.2	PH02Gene18342.t1	1e-166
133- 4:	AT2G25180.1	PH02Gene18336.t1	3e-112
133- 5:	AT2G25270.1	PH02Gene05812.t1	0
133- 6:	AT2G25340.1	PH02Gene05820.t1	3e-101
## Alignment 134: score=255.0 e_value=7.7e-11 N=6 Chr2&Sca17 minus
134- 0:	AT2G25480.1	PH02Gene12023.t1	2e-55
134- 1:	AT2G25490.1	PH02Gene12024.t2	0
134- 2:	AT2G25570.3	PH02Gene12042.t2	7e-135
134- 3:	AT2G25590.1	PH02Gene12051.t1	9e-34
134- 4:	AT2G25640.1	PH02Gene41879.t1	8e-117
134- 5:	AT2G25670.1	PH02Gene41880.t1	1e-26
## Alignment 135: score=261.0 e_value=3.7e-10 N=6 Chr2&Sca18 plus
135- 0:	AT2G20930.1	PH02Gene05089.t1	1e-86
135- 1:	AT2G20980.1	PH02Gene05104.t1	3e-101
135- 2:	AT2G20990.2	PH02Gene05107.t1	0
135- 3:	AT2G21150.1	PH02Gene05121.t1	0
135- 4:	AT2G21170.1	PH02Gene05123.t2	9e-148
135- 5:	AT2G21190.1	PH02Gene05125.t1	1e-165
## Alignment 136: score=458.0 e_value=3e-23 N=11 Chr2&Sca18 minus
136- 0:	AT2G28500.1	PH02Gene04387.t1	2e-65
136- 1:	AT2G28560.2	PH02Gene04393.t1	4e-127
136- 2:	AT2G28610.1	PH02Gene07503.t1	5e-42
136- 3:	AT2G28680.1	PH02Gene07485.t1	4e-164
136- 4:	AT2G28690.1	PH02Gene07480.t1	2e-37
136- 5:	AT2G28710.1	PH02Gene07476.t1	3e-24
136- 6:	AT2G28840.1	PH02Gene07466.t1	0
136- 7:	AT2G28890.1	PH02Gene07465.t1	7e-149
136- 8:	AT2G28900.1	PH02Gene07461.t1	8e-62
136- 9:	AT2G29020.1	PH02Gene07456.t1	9e-54
136- 10:	AT2G29140.1	PH02Gene07452.t1	0
## Alignment 137: score=305.0 e_value=3.6e-11 N=7 Chr2&Sca18 minus
137- 0:	AT2G46970.1	PH02Gene04304.t1	1e-30
137- 1:	AT2G46990.1	PH02Gene04305.t1	7e-29
137- 2:	AT2G47060.1	PH02Gene04323.t1	0
137- 3:	AT2G47190.1	PH02Gene04333.t1	2e-75
137- 4:	AT2G47230.1	PH02Gene04337.t1	1e-24
137- 5:	AT2G47240.1	PH02Gene04338.t1	0
137- 6:	AT2G47260.1	PH02Gene04342.t1	8e-42
## Alignment 138: score=263.0 e_value=2.2e-09 N=6 Chr2&Sca18 minus
138- 0:	AT2G43230.2	PH02Gene04697.t1	0
138- 1:	AT2G43320.1	PH02Gene04701.t1	1e-155
138- 2:	AT2G43410.1	PH02Gene04715.t1	3e-147
138- 3:	AT2G43420.1	PH02Gene04716.t1	3e-113
138- 4:	AT2G43430.1	PH02Gene04717.t1	4e-141
138- 5:	AT2G43460.1	PH02Gene36811.t2	2e-42
## Alignment 139: score=253.0 e_value=1.4e-10 N=6 Chr2&Sca18 minus
139- 0:	AT2G37330.1	PH02Gene07501.t1	3e-142
139- 1:	AT2G37340.1	PH02Gene07496.t1	1e-84
139- 2:	AT2G37360.1	PH02Gene07495.t1	0
139- 3:	AT2G37430.1	PH02Gene07476.t1	8e-22
139- 4:	AT2G37440.1	PH02Gene07475.t1	2e-169
139- 5:	AT2G37590.1	PH02Gene07468.t1	8e-38
## Alignment 140: score=398.0 e_value=1.2e-16 N=9 Chr2&Sca2 plus
140- 0:	AT2G40130.1	PH02Gene13662.t1	3e-43
140- 1:	AT2G40150.1	PH02Gene17486.t2	3e-154
140- 2:	AT2G40260.1	PH02Gene17491.t1	1e-37
140- 3:	AT2G40270.1	PH02Gene17493.t1	7e-111
140- 4:	AT2G40300.1	PH02Gene17495.t1	5e-111
140- 5:	AT2G40320.1	PH02Gene17497.t1	4e-124
140- 6:	AT2G40410.2	PH02Gene17504.t1	3e-102
140- 7:	AT2G40450.1	PH02Gene17513.t2	2e-25
140- 8:	AT2G40520.2	PH02Gene17522.t1	5e-106
## Alignment 141: score=343.0 e_value=4.5e-15 N=8 Chr2&Sca2 plus
141- 0:	AT2G38290.1	PH02Gene17488.t1	8e-38
141- 1:	AT2G38300.1	PH02Gene17491.t1	2e-41
141- 2:	AT2G38320.1	PH02Gene17497.t1	2e-147
141- 3:	AT2G38360.1	PH02Gene17500.t1	2e-36
141- 4:	AT2G38540.1	PH02Gene17525.t1	2e-27
141- 5:	AT2G38620.1	PH02Gene17540.t1	1e-138
141- 6:	AT2G38640.1	PH02Gene17542.t1	1e-54
141- 7:	AT2G38670.1	PH02Gene17545.t1	0
## Alignment 142: score=251.0 e_value=4.5e-09 N=6 Chr2&Sca20 minus
142- 0:	AT2G24790.1	PH02Gene34546.t1	2e-57
142- 1:	AT2G25070.1	PH02Gene34565.t1	0
142- 2:	AT2G25140.1	PH02Gene30733.t1	0
142- 3:	AT2G25180.1	PH02Gene30734.t1	7e-118
142- 4:	AT2G25220.2	PH02Gene30735.t1	8e-157
142- 5:	AT2G25270.1	PH02Gene30740.t1	1e-167
## Alignment 143: score=803.0 e_value=3.7e-49 N=19 Chr2&Sca21 plus
143- 0:	AT2G28670.1	PH02Gene18583.t1	1e-74
143- 1:	AT2G28720.1	PH02Gene26762.t1	1e-69
143- 2:	AT2G28760.1	PH02Gene26753.t1	0
143- 3:	AT2G28810.2	PH02Gene26743.t1	1e-37
143- 4:	AT2G28830.1	PH02Gene03546.t1	0
143- 5:	AT2G28840.1	PH02Gene03542.t2	7e-157
143- 6:	AT2G28890.1	PH02Gene03541.t1	3e-154
143- 7:	AT2G28930.3	PH02Gene03539.t1	0
143- 8:	AT2G29060.1	PH02Gene03536.t1	0
143- 9:	AT2G29130.1	PH02Gene03534.t1	0
143- 10:	AT2G29210.1	PH02Gene03519.t4	3e-76
143- 11:	AT2G29260.1	PH02Gene03514.t1	9e-116
143- 12:	AT2G29380.1	PH02Gene03512.t1	2e-119
143- 13:	AT2G29400.1	PH02Gene03507.t1	0
143- 14:	AT2G29510.1	PH02Gene03502.t1	3e-40
143- 15:	AT2G29560.1	PH02Gene03493.t2	0
143- 16:	AT2G29640.1	PH02Gene03480.t1	3e-71
143- 17:	AT2G29660.1	PH02Gene03476.t1	1e-76
143- 18:	AT2G29690.1	PH02Gene03475.t1	0
## Alignment 144: score=538.0 e_value=1.1e-28 N=12 Chr2&Sca21 plus
144- 0:	AT2G37290.1	PH02Gene18604.t3	0
144- 1:	AT2G37310.1	PH02Gene18602.t1	0
144- 2:	AT2G37360.1	PH02Gene18592.t1	0
144- 3:	AT2G37370.1	PH02Gene18588.t3	7e-148
144- 4:	AT2G37500.1	PH02Gene18573.t2	0
144- 5:	AT2G37510.1	PH02Gene26760.t1	2e-53
144- 6:	AT2G37520.1	PH02Gene26759.t1	1e-63
144- 7:	AT2G37550.1	PH02Gene26757.t1	1e-164
144- 8:	AT2G37570.1	PH02Gene26750.t1	0
144- 9:	AT2G37585.1	PH02Gene26747.t1	4e-127
144- 10:	AT2G37590.1	PH02Gene26743.t1	1e-44
144- 11:	AT2G37650.1	PH02Gene03536.t1	0
## Alignment 145: score=433.0 e_value=9.4e-16 N=9 Chr2&Sca21 plus
145- 0:	AT2G01850.1	PH02Gene48984.t1	2e-64
145- 1:	AT2G01880.1	PH02Gene23441.t1	1e-126
145- 2:	AT2G01900.1	PH02Gene23442.t1	1e-177
145- 3:	AT2G01910.1	PH02Gene23444.t3	0
145- 4:	AT2G01930.2	PH02Gene23445.t1	5e-76
145- 5:	AT2G01940.1	PH02Gene23446.t1	5e-100
145- 6:	AT2G01970.1	PH02Gene23448.t1	0
145- 7:	AT2G02000.1	PH02Gene23450.t1	0
145- 8:	AT2G02020.1	PH02Gene23451.t1	0
## Alignment 146: score=345.0 e_value=8.4e-14 N=8 Chr2&Sca21 plus
146- 0:	AT2G39710.1	PH02Gene03532.t1	8e-151
146- 1:	AT2G39720.1	PH02Gene03531.t2	1e-71
146- 2:	AT2G39730.1	PH02Gene03525.t1	0
146- 3:	AT2G39770.2	PH02Gene03511.t1	0
146- 4:	AT2G39830.1	PH02Gene03505.t1	0
146- 5:	AT2G39900.1	PH02Gene03492.t1	2e-71
146- 6:	AT2G39940.1	PH02Gene03483.t1	0
146- 7:	AT2G39970.1	PH02Gene03481.t1	3e-169
## Alignment 147: score=311.0 e_value=4e-11 N=7 Chr2&Sca21 plus
147- 0:	AT2G22240.1	PH02Gene15254.t1	0
147- 1:	AT2G22290.1	PH02Gene15263.t1	1e-122
147- 2:	AT2G22300.2	PH02Gene15267.t1	0
147- 3:	AT2G22310.1	PH02Gene15270.t1	0
147- 4:	AT2G22430.1	PH02Gene15279.t1	6e-41
147- 5:	AT2G22475.1	PH02Gene15284.t1	3e-99
147- 6:	AT2G22540.1	PH02Gene10416.t1	3e-29
## Alignment 148: score=294.0 e_value=1.7e-12 N=7 Chr2&Sca21 plus
148- 0:	AT2G17020.1	PH02Gene00812.t1	0
148- 1:	AT2G17040.1	PH02Gene00821.t1	4e-86
148- 2:	AT2G17090.1	PH02Gene00822.t2	1e-174
148- 3:	AT2G17190.1	PH02Gene00831.t1	2e-141
148- 4:	AT2G17220.1	PH02Gene00834.t1	4e-143
148- 5:	AT2G17430.1	PH02Gene00854.t7	1e-147
148- 6:	AT2G17450.1	PH02Gene00857.t1	6e-45
## Alignment 149: score=289.0 e_value=3.9e-10 N=7 Chr2&Sca21 plus
149- 0:	AT2G47240.2	PH02Gene36709.t1	0
149- 1:	AT2G47280.1	PH02Gene41648.t1	4e-62
149- 2:	AT2G47330.1	PH02Gene37623.t1	0
149- 3:	AT2G47400.1	PH02Gene25938.t1	4e-22
149- 4:	AT2G47440.1	PH02Gene25924.t1	6e-166
149- 5:	AT2G47460.1	PH02Gene47865.t1	6e-74
149- 6:	AT2G47500.1	PH02Gene46225.t1	0
## Alignment 150: score=284.0 e_value=2e-09 N=6 Chr2&Sca21 plus
150- 0:	AT2G40480.1	PH02Gene12430.t1	1e-35
150- 1:	AT2G40490.1	PH02Gene12428.t1	0
150- 2:	AT2G40540.1	PH02Gene12427.t1	0
150- 3:	AT2G40600.1	PH02Gene12422.t2	5e-92
150- 4:	AT2G40610.1	PH02Gene12421.t1	2e-135
150- 5:	AT2G40620.1	PH02Gene12419.t1	4e-100
## Alignment 151: score=273.0 e_value=5.5e-08 N=6 Chr2&Sca21 plus
151- 0:	AT2G39280.2	PH02Gene18604.t3	0
151- 1:	AT2G39290.1	PH02Gene18603.t1	6e-103
151- 2:	AT2G39350.1	PH02Gene18592.t1	0
151- 3:	AT2G39360.1	PH02Gene18590.t1	0
151- 4:	AT2G39430.1	PH02Gene18583.t1	3e-76
151- 5:	AT2G39470.1	PH02Gene18578.t1	8e-77
## Alignment 152: score=269.0 e_value=7.7e-10 N=6 Chr2&Sca21 plus
152- 0:	AT2G33210.2	PH02Gene11041.t1	0
152- 1:	AT2G33330.1	PH02Gene11055.t1	6e-75
152- 2:	AT2G33360.1	PH02Gene38897.t1	5e-51
152- 3:	AT2G33370.1	PH02Gene38896.t2	3e-57
152- 4:	AT2G33420.1	PH02Gene38892.t1	0
152- 5:	AT2G33435.1	PH02Gene38889.t1	9e-48
## Alignment 153: score=459.0 e_value=1.7e-21 N=10 Chr2&Sca21 minus
153- 0:	AT2G29980.1	PH02Gene23551.t1	5e-160
153- 1:	AT2G30020.1	PH02Gene48272.t1	1e-122
153- 2:	AT2G30040.1	PH02Gene12971.t1	1e-48
153- 3:	AT2G30060.1	PH02Gene12970.t2	2e-81
153- 4:	AT2G30110.1	PH02Gene12957.t1	0
153- 5:	AT2G30160.1	PH02Gene12944.t1	2e-128
153- 6:	AT2G30200.1	PH02Gene12941.t1	0
153- 7:	AT2G30210.1	PH02Gene12938.t1	0
153- 8:	AT2G30230.1	PH02Gene12937.t1	6e-48
153- 9:	AT2G30260.1	PH02Gene47412.t1	3e-107
## Alignment 154: score=389.0 e_value=4.5e-18 N=9 Chr2&Sca21 minus
154- 0:	AT2G47510.1	PH02Gene47369.t1	0
154- 1:	AT2G47520.1	PH02Gene41637.t1	3e-32
154- 2:	AT2G47570.1	PH02Gene41638.t1	3e-70
154- 3:	AT2G47650.1	PH02Gene41641.t1	0
154- 4:	AT2G47780.1	PH02Gene47422.t1	2e-52
154- 5:	AT2G47830.2	PH02Gene28712.t1	5e-171
154- 6:	AT2G47870.1	PH02Gene47814.t1	9e-36
154- 7:	AT2G47890.1	PH02Gene13355.t2	8e-55
154- 8:	AT2G47900.3	PH02Gene13357.t1	0
## Alignment 155: score=292.0 e_value=4.8e-12 N=7 Chr2&Sca21 minus
155- 0:	AT2G17290.1	PH02Gene00859.t1	0
155- 1:	AT2G17480.1	PH02Gene00854.t7	7e-150
155- 2:	AT2G17500.1	PH02Gene00853.t1	6e-43
155- 3:	AT2G17510.1	PH02Gene00851.t1	0
155- 4:	AT2G17550.2	PH02Gene00838.t1	5e-75
155- 5:	AT2G17580.1	PH02Gene00830.t2	3e-124
155- 6:	AT2G17650.1	PH02Gene00816.t1	0
## Alignment 156: score=284.0 e_value=2e-11 N=7 Chr2&Sca21 minus
156- 0:	AT2G37390.2	PH02Gene06089.t1	4e-38
156- 1:	AT2G37430.1	PH02Gene06084.t1	2e-24
156- 2:	AT2G37590.1	PH02Gene06077.t1	1e-51
156- 3:	AT2G37640.1	PH02Gene06071.t1	8e-147
156- 4:	AT2G37660.1	PH02Gene06070.t1	6e-155
156- 5:	AT2G37710.1	PH02Gene06064.t1	0
156- 6:	AT2G37900.1	PH02Gene06057.t1	0
## Alignment 157: score=276.0 e_value=7.2e-09 N=6 Chr2&Sca22 plus
157- 0:	AT2G42150.1	PH02Gene15456.t1	7e-62
157- 1:	AT2G42200.1	PH02Gene15449.t2	4e-50
157- 2:	AT2G42280.1	PH02Gene15444.t1	4e-66
157- 3:	AT2G42290.1	PH02Gene15442.t1	0
157- 4:	AT2G42310.1	PH02Gene15438.t1	2e-48
157- 5:	AT2G42320.2	PH02Gene15436.t1	0
## Alignment 158: score=522.0 e_value=2.1e-26 N=12 Chr2&Sca23 plus
158- 0:	AT2G35930.1	PH02Gene35046.t1	3e-29
158- 1:	AT2G35960.1	PH02Gene43497.t1	1e-47
158- 2:	AT2G36010.1	PH02Gene43494.t1	5e-131
158- 3:	AT2G36090.1	PH02Gene06202.t1	8e-59
158- 4:	AT2G36160.1	PH02Gene06195.t1	4e-90
158- 5:	AT2G36190.1	PH02Gene06193.t1	0
158- 6:	AT2G36250.1	PH02Gene06185.t1	0
158- 7:	AT2G36290.1	PH02Gene06184.t1	5e-149
158- 8:	AT2G36350.1	PH02Gene06176.t1	0
158- 9:	AT2G36390.1	PH02Gene06165.t1	0
158- 10:	AT2G36410.1	PH02Gene06163.t3	3e-32
158- 11:	AT2G36470.1	PH02Gene06159.t1	6e-42
## Alignment 159: score=508.0 e_value=5.6e-28 N=12 Chr2&Sca23 plus
159- 0:	AT2G27240.1	PH02Gene35054.t1	4e-117
159- 1:	AT2G27290.1	PH02Gene43493.t1	1e-51
159- 2:	AT2G27310.1	PH02Gene06202.t1	1e-50
159- 3:	AT2G27330.1	PH02Gene06201.t1	7e-25
159- 4:	AT2G27350.3	PH02Gene06199.t1	1e-154
159- 5:	AT2G27500.1	PH02Gene06189.t1	2e-132
159- 6:	AT2G27510.1	PH02Gene06188.t1	5e-36
159- 7:	AT2G27550.1	PH02Gene06181.t1	2e-94
159- 8:	AT2G27710.1	PH02Gene06177.t1	4e-24
159- 9:	AT2G27740.1	PH02Gene06163.t3	2e-27
159- 10:	AT2G27770.1	PH02Gene06159.t1	3e-47
159- 11:	AT2G27820.1	PH02Gene06158.t1	0
## Alignment 160: score=687.0 e_value=3.3e-35 N=15 Chr2&Sca23 minus
160- 0:	AT2G44680.1	PH02Gene27474.t1	5e-143
160- 1:	AT2G44710.1	PH02Gene27473.t1	0
160- 2:	AT2G44740.1	PH02Gene27466.t1	1e-62
160- 3:	AT2G44745.1	PH02Gene27461.t1	3e-59
160- 4:	AT2G44760.1	PH02Gene27458.t1	1e-47
160- 5:	AT2G44830.1	PH02Gene27451.t1	0
160- 6:	AT2G44840.1	PH02Gene27448.t1	4e-45
160- 7:	AT2G44910.1	PH02Gene24279.t1	2e-77
160- 8:	AT2G44940.1	PH02Gene24273.t1	2e-48
160- 9:	AT2G44950.1	PH02Gene24271.t1	0
160- 10:	AT2G44990.1	PH02Gene24269.t1	0
160- 11:	AT2G45080.1	PH02Gene24262.t1	2e-56
160- 12:	AT2G45120.1	PH02Gene24258.t1	3e-34
160- 13:	AT2G45140.1	PH02Gene24252.t1	5e-61
160- 14:	AT2G45160.1	PH02Gene48804.t1	9e-72
## Alignment 161: score=283.0 e_value=1.3e-12 N=7 Chr2&Sca23 minus
161- 0:	AT2G43140.2	PH02Gene11348.t1	2e-46
161- 1:	AT2G43230.2	PH02Gene11353.t1	4e-117
161- 2:	AT2G43240.1	PH02Gene11354.t1	0
161- 3:	AT2G43250.1	PH02Gene11356.t3	1e-171
161- 4:	AT2G43320.1	PH02Gene11373.t1	2e-171
161- 5:	AT2G43470.1	PH02Gene40736.t1	5e-22
161- 6:	AT2G43500.1	PH02Gene17818.t1	0
## Alignment 162: score=640.0 e_value=1.3e-32 N=14 Chr2&Sca24 plus
162- 0:	AT2G44710.1	PH02Gene02014.t1	0
162- 1:	AT2G44740.1	PH02Gene02007.t1	1e-21
162- 2:	AT2G44745.1	PH02Gene02002.t1	6e-60
162- 3:	AT2G44760.1	PH02Gene01999.t1	1e-180
162- 4:	AT2G44790.1	PH02Gene01996.t1	8e-28
162- 5:	AT2G44830.1	PH02Gene01990.t1	0
162- 6:	AT2G44840.1	PH02Gene01989.t1	4e-32
162- 7:	AT2G44910.1	PH02Gene01982.t1	5e-76
162- 8:	AT2G44940.1	PH02Gene01977.t1	1e-47
162- 9:	AT2G44950.1	PH02Gene01975.t1	0
162- 10:	AT2G44990.1	PH02Gene01973.t1	0
162- 11:	AT2G45080.1	PH02Gene20829.t1	1e-43
162- 12:	AT2G45120.1	PH02Gene20827.t1	4e-26
162- 13:	AT2G45160.1	PH02Gene20816.t1	5e-75
## Alignment 163: score=473.0 e_value=8.1e-22 N=11 Chr2&Sca24 minus
163- 0:	AT2G35930.1	PH02Gene48818.t1	5e-102
163- 1:	AT2G35960.1	PH02Gene07667.t1	1e-47
163- 2:	AT2G36010.1	PH02Gene07670.t2	2e-131
163- 3:	AT2G36090.1	PH02Gene16845.t1	3e-55
163- 4:	AT2G36160.1	PH02Gene16850.t1	4e-90
163- 5:	AT2G36190.1	PH02Gene16855.t1	2e-57
163- 6:	AT2G36250.1	PH02Gene16866.t1	0
163- 7:	AT2G36290.1	PH02Gene16870.t1	2e-133
163- 8:	AT2G36350.1	PH02Gene16880.t1	0
163- 9:	AT2G36410.1	PH02Gene38242.t1	2e-49
163- 10:	AT2G36470.1	PH02Gene38245.t1	5e-36
## Alignment 164: score=458.0 e_value=5.1e-23 N=11 Chr2&Sca24 minus
164- 0:	AT2G27240.1	PH02Gene07666.t1	4e-93
164- 1:	AT2G27310.1	PH02Gene16845.t1	2e-51
164- 2:	AT2G27350.3	PH02Gene16846.t1	4e-173
164- 3:	AT2G27460.1	PH02Gene16859.t1	0
164- 4:	AT2G27500.1	PH02Gene16863.t1	2e-160
164- 5:	AT2G27510.1	PH02Gene16864.t1	2e-51
164- 6:	AT2G27550.1	PH02Gene16875.t1	3e-93
164- 7:	AT2G27710.4	PH02Gene16879.t2	1e-24
164- 8:	AT2G27740.1	PH02Gene38242.t1	3e-52
164- 9:	AT2G27770.1	PH02Gene38245.t1	1e-46
164- 10:	AT2G27820.1	PH02Gene38246.t1	0
## Alignment 165: score=636.0 e_value=2.8e-33 N=14 Chr2&Sca3 plus
165- 0:	AT2G44740.1	PH02Gene28915.t1	1e-56
165- 1:	AT2G44745.1	PH02Gene28916.t1	4e-63
165- 2:	AT2G44770.1	PH02Gene28917.t1	6e-135
165- 3:	AT2G44790.1	PH02Gene28921.t1	2e-31
165- 4:	AT2G44800.1	PH02Gene28926.t1	8e-71
165- 5:	AT2G44810.1	PH02Gene28928.t1	1e-95
165- 6:	AT2G44830.1	PH02Gene28932.t1	0
165- 7:	AT2G44840.1	PH02Gene48277.t1	5e-30
165- 8:	AT2G44940.1	PH02Gene38789.t1	2e-52
165- 9:	AT2G44950.1	PH02Gene38786.t2	2e-23
165- 10:	AT2G45080.1	PH02Gene45246.t1	1e-58
165- 11:	AT2G45120.1	PH02Gene45243.t1	1e-32
165- 12:	AT2G45140.1	PH02Gene20331.t1	5e-54
165- 13:	AT2G45160.1	PH02Gene20335.t1	1e-78
## Alignment 166: score=264.0 e_value=1e-09 N=6 Chr2&Sca3 plus
166- 0:	AT2G20930.1	PH02Gene14673.t1	6e-84
166- 1:	AT2G20980.1	PH02Gene14662.t1	6e-106
166- 2:	AT2G20990.2	PH02Gene14659.t1	0
166- 3:	AT2G21150.1	PH02Gene31530.t1	4e-180
166- 4:	AT2G21170.1	PH02Gene31528.t1	4e-161
166- 5:	AT2G21190.1	PH02Gene31526.t1	6e-171
## Alignment 167: score=254.0 e_value=0 N=6 Chr2&Sca5 plus
167- 0:	AT2G01850.1	PH02Gene43939.t1	1e-137
167- 1:	AT2G01930.2	PH02Gene22777.t1	4e-66
167- 2:	AT2G01950.1	PH02Gene22778.t1	0
167- 3:	AT2G02000.1	PH02Gene22785.t1	0
167- 4:	AT2G02020.1	PH02Gene31318.t1	3e-66
167- 5:	AT2G02020.2	PH02Gene43000.t1	2e-99
## Alignment 168: score=596.0 e_value=2e-32 N=14 Chr2&Sca5 minus
168- 0:	AT2G44525.1	PH02Gene33940.t1	3e-78
168- 1:	AT2G44650.1	PH02Gene02869.t1	1e-28
168- 2:	AT2G44680.2	PH02Gene02878.t1	4e-140
168- 3:	AT2G44730.1	PH02Gene02883.t1	1e-28
168- 4:	AT2G44740.1	PH02Gene02886.t1	6e-69
168- 5:	AT2G44830.1	PH02Gene02899.t1	0
168- 6:	AT2G44910.1	PH02Gene02905.t1	2e-83
168- 7:	AT2G44940.1	PH02Gene02914.t1	1e-54
168- 8:	AT2G45010.1	PH02Gene02919.t1	3e-115
168- 9:	AT2G45040.1	PH02Gene02928.t1	1e-101
168- 10:	AT2G45050.1	PH02Gene02931.t1	2e-55
168- 11:	AT2G45110.1	PH02Gene02937.t2	5e-65
168- 12:	AT2G45120.1	PH02Gene02938.t1	6e-41
168- 13:	AT2G45160.1	PH02Gene02955.t1	1e-80
## Alignment 169: score=259.0 e_value=2.1e-09 N=6 Chr2&Sca5 minus
169- 0:	AT2G33150.1	PH02Gene44807.t1	0
169- 1:	AT2G33210.2	PH02Gene33807.t1	0
169- 2:	AT2G33340.1	PH02Gene33826.t1	0
169- 3:	AT2G33370.1	PH02Gene19211.t1	1e-95
169- 4:	AT2G33410.1	PH02Gene19200.t7	8e-95
169- 5:	AT2G33420.1	PH02Gene19199.t1	0
## Alignment 170: score=380.0 e_value=4.1e-17 N=9 Chr2&Sca6 plus
170- 0:	AT2G28550.3	PH02Gene28436.t1	1e-51
170- 1:	AT2G28660.1	PH02Gene28441.t1	1e-27
170- 2:	AT2G28680.1	PH02Gene28442.t1	0
170- 3:	AT2G28840.1	PH02Gene28453.t1	0
170- 4:	AT2G28900.1	PH02Gene28458.t1	9e-64
170- 5:	AT2G28930.3	PH02Gene47071.t1	0
170- 6:	AT2G28950.1	PH02Gene47068.t1	2e-143
170- 7:	AT2G29020.1	PH02Gene10063.t1	1e-53
170- 8:	AT2G29140.1	PH02Gene10070.t1	0
## Alignment 171: score=275.0 e_value=2.8e-11 N=7 Chr2&Sca6 plus
171- 0:	AT2G24790.1	PH02Gene22495.t1	3e-28
171- 1:	AT2G25070.1	PH02Gene37966.t1	0
171- 2:	AT2G25180.1	PH02Gene13861.t1	1e-98
171- 3:	AT2G25220.2	PH02Gene13866.t1	3e-164
171- 4:	AT2G25270.1	PH02Gene13871.t1	4e-167
171- 5:	AT2G25310.1	PH02Gene13884.t1	4e-89
171- 6:	AT2G25350.1	PH02Gene13894.t1	4e-142
## Alignment 172: score=273.0 e_value=1.6e-10 N=6 Chr2&Sca6 plus
172- 0:	AT2G39480.1	PH02Gene28443.t1	0
172- 1:	AT2G39650.1	PH02Gene28460.t1	4e-87
172- 2:	AT2G39660.1	PH02Gene47071.t1	5e-175
172- 3:	AT2G39670.1	PH02Gene47070.t1	0
172- 4:	AT2G39700.1	PH02Gene47068.t1	4e-147
172- 5:	AT2G39720.1	PH02Gene10068.t1	4e-99
## Alignment 173: score=294.0 e_value=2.9e-11 N=7 Chr2&Sca6 minus
173- 0:	AT2G25050.2	PH02Gene02697.t1	1e-125
173- 1:	AT2G25170.1	PH02Gene11692.t1	0
173- 2:	AT2G25180.1	PH02Gene11687.t1	3e-121
173- 3:	AT2G25190.1	PH02Gene11685.t1	1e-69
173- 4:	AT2G25260.1	PH02Gene11674.t1	2e-180
173- 5:	AT2G25300.1	PH02Gene11652.t1	2e-165
173- 6:	AT2G25340.1	PH02Gene11646.t2	1e-117
## Alignment 174: score=340.0 e_value=7.2e-15 N=8 Chr2&Sca7 plus
174- 0:	AT2G38290.1	PH02Gene03104.t1	0
174- 1:	AT2G38360.1	PH02Gene46908.t1	1e-33
174- 2:	AT2G38410.1	PH02Gene34286.t1	4e-125
174- 3:	AT2G38530.1	PH02Gene28975.t1	6e-21
174- 4:	AT2G38610.1	PH02Gene02428.t1	3e-123
174- 5:	AT2G38630.1	PH02Gene02421.t1	0
174- 6:	AT2G38640.1	PH02Gene02420.t1	6e-36
174- 7:	AT2G38650.2	PH02Gene02415.t1	4e-107
## Alignment 175: score=335.0 e_value=1.7e-14 N=8 Chr2&Sca7 plus
175- 0:	AT2G40120.1	PH02Gene03108.t1	0
175- 1:	AT2G40150.1	PH02Gene34900.t1	6e-34
175- 2:	AT2G40270.2	PH02Gene34903.t1	1e-97
175- 3:	AT2G40340.1	PH02Gene34911.t1	3e-25
175- 4:	AT2G40400.1	PH02Gene48404.t1	0
175- 5:	AT2G40480.1	PH02Gene34282.t1	9e-24
175- 6:	AT2G40590.1	PH02Gene28973.t1	1e-40
175- 7:	AT2G40610.1	PH02Gene28974.t1	1e-133
## Alignment 176: score=275.0 e_value=7.3e-09 N=6 Chr2&Sca7 plus
176- 0:	AT2G27460.1	PH02Gene44824.t1	0
176- 1:	AT2G27500.1	PH02Gene44825.t1	9e-152
176- 2:	AT2G27510.1	PH02Gene44826.t1	4e-51
176- 3:	AT2G27610.1	PH02Gene46175.t1	0
176- 4:	AT2G27690.1	PH02Gene39898.t1	2e-175
176- 5:	AT2G27710.1	PH02Gene39899.t1	5e-24
## Alignment 177: score=254.0 e_value=3.4e-10 N=6 Chr2&Sca7 plus
177- 0:	AT2G28950.1	PH02Gene23772.t1	4e-146
177- 1:	AT2G29050.1	PH02Gene23779.t1	2e-45
177- 2:	AT2G29060.1	PH02Gene23780.t1	2e-140
177- 3:	AT2G29140.1	PH02Gene23787.t1	5e-118
177- 4:	AT2G29360.1	PH02Gene23793.t1	7e-85
177- 5:	AT2G29390.1	PH02Gene23794.t1	5e-150
## Alignment 178: score=463.0 e_value=1.7e-23 N=11 Chr2&Sca7 minus
178- 0:	AT2G37470.1	PH02Gene03150.t1	2e-59
178- 1:	AT2G37600.1	PH02Gene41326.t1	2e-53
178- 2:	AT2G37760.2	PH02Gene30750.t1	6e-115
178- 3:	AT2G37940.1	PH02Gene13708.t1	3e-153
178- 4:	AT2G37950.1	PH02Gene13707.t1	9e-38
178- 5:	AT2G37980.1	PH02Gene38593.t2	0
178- 6:	AT2G38060.1	PH02Gene38598.t1	0
178- 7:	AT2G38070.1	PH02Gene38599.t1	1e-71
178- 8:	AT2G38090.1	PH02Gene38600.t1	3e-85
178- 9:	AT2G38110.1	PH02Gene38767.t1	3e-59
178- 10:	AT2G38120.1	PH02Gene38772.t1	0
## Alignment 179: score=321.0 e_value=5.4e-13 N=8 Chr2&Sca7 minus
179- 0:	AT2G30060.1	PH02Gene50281.t1	3e-84
179- 1:	AT2G30130.1	PH02Gene44094.t1	3e-74
179- 2:	AT2G30250.1	PH02Gene25907.t1	5e-82
179- 3:	AT2G30270.1	PH02Gene25902.t1	3e-24
179- 4:	AT2G30360.1	PH02Gene16985.t1	7e-111
179- 5:	AT2G30400.1	PH02Gene09552.t1	4e-23
179- 6:	AT2G30490.1	PH02Gene46974.t1	0
179- 7:	AT2G30530.1	PH02Gene36234.t1	9e-71
## Alignment 180: score=250.0 e_value=6.3e-08 N=6 Chr2&Sca7 minus
180- 0:	AT2G40150.1	PH02Gene29195.t1	1e-169
180- 1:	AT2G40220.1	PH02Gene48377.t1	2e-32
180- 2:	AT2G40270.1	PH02Gene42357.t1	2e-119
180- 3:	AT2G40340.1	PH02Gene25914.t1	6e-44
180- 4:	AT2G40435.1	PH02Gene33649.t1	2e-52
180- 5:	AT2G40460.1	PH02Gene03383.t2	0
## Alignment 181: score=288.0 e_value=1.2e-08 N=6 Chr2&Sca8 plus
181- 0:	AT2G45290.1	PH02Gene14490.t1	0
181- 1:	AT2G45300.1	PH02Gene14491.t1	0
181- 2:	AT2G45330.2	PH02Gene14493.t1	4e-113
181- 3:	AT2G45340.1	PH02Gene14494.t1	0
181- 4:	AT2G45380.1	PH02Gene14496.t1	1e-53
181- 5:	AT2G45430.1	PH02Gene20293.t1	6e-61
## Alignment 182: score=299.0 e_value=5.9e-13 N=8 Chr2&Sca8 minus
182- 0:	AT2G17450.1	PH02Gene29432.t1	3e-34
182- 1:	AT2G17560.1	PH02Gene29438.t1	2e-30
182- 2:	AT2G17620.1	PH02Gene29452.t1	5e-137
182- 3:	AT2G17700.1	PH02Gene29464.t1	9e-41
182- 4:	AT2G17760.1	PH02Gene37289.t1	1e-132
182- 5:	AT2G17840.1	PH02Gene37283.t1	5e-136
182- 6:	AT2G17990.1	PH02Gene37275.t1	2e-105
182- 7:	AT2G18120.1	PH02Gene02841.t1	1e-37
## Alignment 183: score=359.0 e_value=2.3e-16 N=9 Chr2&Sca9 plus
183- 0:	AT2G40120.1	PH02Gene19242.t1	0
183- 1:	AT2G40150.1	PH02Gene19231.t1	6e-157
183- 2:	AT2G40270.2	PH02Gene19227.t1	2e-94
183- 3:	AT2G40280.1	PH02Gene19221.t3	0
183- 4:	AT2G40330.1	PH02Gene19218.t1	2e-66
183- 5:	AT2G40380.1	PH02Gene19216.t1	5e-69
183- 6:	AT2G40480.1	PH02Gene05515.t2	2e-23
183- 7:	AT2G40610.1	PH02Gene05526.t1	1e-134
183- 8:	AT2G40750.1	PH02Gene05532.t1	2e-22
## Alignment 184: score=405.0 e_value=2.4e-20 N=10 Chr2&Sca9 minus
184- 0:	AT2G28500.1	PH02Gene41745.t1	1e-63
184- 1:	AT2G28560.2	PH02Gene27778.t1	9e-96
184- 2:	AT2G28610.1	PH02Gene27789.t1	4e-40
184- 3:	AT2G28680.1	PH02Gene34419.t1	0
184- 4:	AT2G28690.1	PH02Gene34413.t1	2e-39
184- 5:	AT2G28840.1	PH02Gene25882.t1	0
184- 6:	AT2G28900.1	PH02Gene25880.t1	9e-61
184- 7:	AT2G28930.3	PH02Gene25876.t1	0
184- 8:	AT2G29020.1	PH02Gene25874.t1	5e-52
184- 9:	AT2G29140.1	PH02Gene47121.t1	0
## Alignment 185: score=299.0 e_value=5.8e-12 N=7 Chr2&Sca9 minus
185- 0:	AT2G37760.2	PH02Gene47219.t1	7e-137
185- 1:	AT2G37940.1	PH02Gene19965.t1	5e-142
185- 2:	AT2G37950.1	PH02Gene19966.t1	8e-36
185- 3:	AT2G37980.1	PH02Gene19967.t1	0
185- 4:	AT2G38070.1	PH02Gene19970.t1	2e-77
185- 5:	AT2G38090.1	PH02Gene19971.t1	2e-85
185- 6:	AT2G38120.1	PH02Gene05372.t1	7e-58
## Alignment 186: score=269.0 e_value=3.1e-10 N=7 Chr2&Sca9 minus
186- 0:	AT2G30060.1	PH02Gene48814.t1	3e-86
186- 1:	AT2G30100.1	PH02Gene31284.t1	1e-128
186- 2:	AT2G30130.1	PH02Gene42286.t1	6e-75
186- 3:	AT2G30250.1	PH02Gene48110.t1	1e-80
186- 4:	AT2G30400.1	PH02Gene43182.t1	1e-24
186- 5:	AT2G30490.1	PH02Gene44264.t1	0
186- 6:	AT2G30530.1	PH02Gene32468.t1	7e-98
## Alignment 187: score=483.0 e_value=3e-23 N=11 Chr3&Sca10 plus
187- 0:	AT3G22530.1	PH02Gene08739.t1	9e-37
187- 1:	AT3G22600.1	PH02Gene08743.t1	4e-25
187- 2:	AT3G22620.1	PH02Gene08746.t1	2e-24
187- 3:	AT3G22760.1	PH02Gene08750.t2	3e-88
187- 4:	AT3G22800.1	PH02Gene08751.t1	5e-134
187- 5:	AT3G22840.1	PH02Gene44636.t1	6e-51
187- 6:	AT3G22960.1	PH02Gene20299.t1	0
187- 7:	AT3G22970.1	PH02Gene20300.t1	1e-75
187- 8:	AT3G23050.1	PH02Gene20307.t1	9e-45
187- 9:	AT3G23080.2	PH02Gene20315.t2	7e-159
187- 10:	AT3G23090.2	PH02Gene20319.t1	4e-51
## Alignment 188: score=413.0 e_value=1e-16 N=9 Chr3&Sca11 minus
188- 0:	AT3G22740.1	PH02Gene01123.t1	2e-130
188- 1:	AT3G22750.1	PH02Gene01125.t1	0
188- 2:	AT3G22760.1	PH02Gene01129.t1	3e-40
188- 3:	AT3G22790.1	PH02Gene01131.t1	3e-86
188- 4:	AT3G22810.1	PH02Gene01137.t1	5e-170
188- 5:	AT3G22930.1	PH02Gene01138.t1	2e-84
188- 6:	AT3G23000.1	PH02Gene01139.t1	1e-137
188- 7:	AT3G23030.1	PH02Gene01141.t1	4e-46
188- 8:	AT3G23050.1	PH02Gene01142.t1	3e-87
## Alignment 189: score=281.0 e_value=1e-10 N=7 Chr3&Sca11 minus
189- 0:	AT3G10840.1	PH02Gene22115.t1	8e-143
189- 1:	AT3G10910.1	PH02Gene38404.t1	2e-52
189- 2:	AT3G10940.1	PH02Gene38255.t1	2e-69
189- 3:	AT3G11000.1	PH02Gene38270.t2	3e-40
189- 4:	AT3G11030.1	PH02Gene18917.t1	7e-123
189- 5:	AT3G11070.1	PH02Gene18922.t1	5e-148
189- 6:	AT3G11130.1	PH02Gene18927.t1	0
## Alignment 190: score=266.0 e_value=8.4e-09 N=6 Chr3&Sca12 plus
190- 0:	AT3G04610.1	PH02Gene09253.t1	1e-142
190- 1:	AT3G04670.2	PH02Gene09252.t1	1e-64
190- 2:	AT3G04710.3	PH02Gene09249.t1	3e-81
190- 3:	AT3G04730.1	PH02Gene09243.t1	3e-95
190- 4:	AT3G04810.2	PH02Gene09233.t1	0
190- 5:	AT3G04850.1	PH02Gene09230.t1	1e-27
## Alignment 191: score=458.0 e_value=1.4e-19 N=10 Chr3&Sca12 minus
191- 0:	AT3G22740.1	PH02Gene09222.t1	6e-154
191- 1:	AT3G22750.1	PH02Gene09225.t1	6e-32
191- 2:	AT3G22760.1	PH02Gene09230.t1	4e-39
191- 3:	AT3G22790.1	PH02Gene09231.t1	7e-95
191- 4:	AT3G22810.1	PH02Gene09236.t1	2e-113
191- 5:	AT3G22930.1	PH02Gene09237.t1	2e-85
191- 6:	AT3G23000.1	PH02Gene09240.t1	2e-106
191- 7:	AT3G23030.1	PH02Gene09242.t1	1e-46
191- 8:	AT3G23050.1	PH02Gene09243.t1	1e-87
191- 9:	AT3G23060.1	PH02Gene09248.t1	4e-22
## Alignment 192: score=266.0 e_value=2.7e-12 N=7 Chr3&Sca12 minus
192- 0:	AT3G06450.1	PH02Gene12354.t1	0
192- 1:	AT3G06490.1	PH02Gene12364.t1	2e-73
192- 2:	AT3G06620.1	PH02Gene12373.t1	0
192- 3:	AT3G06660.1	PH02Gene12378.t1	4e-57
192- 4:	AT3G06760.1	PH02Gene42788.t1	6e-41
192- 5:	AT3G06770.1	PH02Gene41358.t1	2e-148
192- 6:	AT3G06920.1	PH02Gene41360.t1	7e-92
## Alignment 193: score=343.0 e_value=1.1e-13 N=8 Chr3&Sca13 plus
193- 0:	AT3G55940.1	PH02Gene44166.t1	0
193- 1:	AT3G55970.1	PH02Gene21567.t1	4e-130
193- 2:	AT3G55990.1	PH02Gene21563.t1	8e-154
193- 3:	AT3G56090.1	PH02Gene47163.t1	1e-111
193- 4:	AT3G56100.1	PH02Gene47168.t1	0
193- 5:	AT3G56170.1	PH02Gene46836.t1	4e-118
193- 6:	AT3G56230.1	PH02Gene46829.t1	4e-55
193- 7:	AT3G56320.1	PH02Gene35872.t1	1e-120
## Alignment 194: score=304.0 e_value=6.7e-12 N=7 Chr3&Sca13 plus
194- 0:	AT3G14000.1	PH02Gene19016.t1	5e-142
194- 1:	AT3G14050.1	PH02Gene19025.t1	0
194- 2:	AT3G14090.1	PH02Gene19035.t1	0
194- 3:	AT3G14200.1	PH02Gene31564.t1	9e-42
194- 4:	AT3G14240.1	PH02Gene31562.t1	0
194- 5:	AT3G14250.1	PH02Gene31561.t1	3e-50
194- 6:	AT3G14270.1	PH02Gene31555.t1	0
## Alignment 195: score=260.0 e_value=1.5e-08 N=6 Chr3&Sca13 plus
195- 0:	AT3G48660.1	PH02Gene25286.t1	3e-23
195- 1:	AT3G48720.1	PH02Gene31779.t1	0
195- 2:	AT3G48740.1	PH02Gene31775.t1	2e-72
195- 3:	AT3G48770.1	PH02Gene45241.t1	0
195- 4:	AT3G48780.1	PH02Gene49768.t1	0
195- 5:	AT3G48860.1	PH02Gene31228.t1	8e-85
## Alignment 196: score=254.0 e_value=6.8e-10 N=6 Chr3&Sca13 plus
196- 0:	AT3G02890.1	PH02Gene30583.t1	2e-47
196- 1:	AT3G03000.1	PH02Gene49165.t1	3e-71
196- 2:	AT3G03050.1	PH02Gene03952.t1	0
196- 3:	AT3G03090.1	PH02Gene03958.t1	0
196- 4:	AT3G03100.1	PH02Gene03959.t1	1e-63
196- 5:	AT3G03120.1	PH02Gene45277.t1	6e-122
## Alignment 197: score=365.0 e_value=4e-15 N=9 Chr3&Sca13 minus
197- 0:	AT3G60150.1	PH02Gene12273.t1	4e-81
197- 1:	AT3G60190.1	PH02Gene12281.t2	0
197- 2:	AT3G60250.1	PH02Gene32323.t1	2e-141
197- 3:	AT3G60320.1	PH02Gene32338.t1	0
197- 4:	AT3G60390.1	PH02Gene45521.t1	6e-50
197- 5:	AT3G60490.1	PH02Gene41188.t1	7e-46
197- 6:	AT3G60530.1	PH02Gene01654.t1	5e-55
197- 7:	AT3G60580.1	PH02Gene01647.t1	6e-44
197- 8:	AT3G60630.1	PH02Gene01630.t1	9e-80
## Alignment 198: score=312.0 e_value=8.7e-13 N=7 Chr3&Sca13 minus
198- 0:	AT3G57670.1	PH02Gene07517.t1	5e-134
198- 1:	AT3G57780.1	PH02Gene07512.t1	0
198- 2:	AT3G57810.2	PH02Gene07511.t1	6e-90
198- 3:	AT3G57830.1	PH02Gene07509.t1	0
198- 4:	AT3G57910.1	PH02Gene37195.t3	3e-43
198- 5:	AT3G57920.1	PH02Gene37196.t2	9e-49
198- 6:	AT3G57980.1	PH02Gene25196.t1	1e-64
## Alignment 199: score=298.0 e_value=6.8e-12 N=7 Chr3&Sca13 minus
199- 0:	AT3G10870.1	PH02Gene43953.t1	6e-92
199- 1:	AT3G10940.1	PH02Gene35864.t1	5e-136
199- 2:	AT3G10980.1	PH02Gene46834.t1	8e-108
199- 3:	AT3G11050.1	PH02Gene47163.t1	5e-110
199- 4:	AT3G11130.1	PH02Gene21562.t1	0
199- 5:	AT3G11170.1	PH02Gene21566.t1	0
199- 6:	AT3G11180.2	PH02Gene21567.t1	1e-134
## Alignment 200: score=263.0 e_value=2e-08 N=6 Chr3&Sca13 minus
200- 0:	AT3G26690.1	PH02Gene37461.t2	7e-59
200- 1:	AT3G26710.1	PH02Gene41418.t1	1e-74
200- 2:	AT3G26720.1	PH02Gene41424.t1	0
200- 3:	AT3G26744.1	PH02Gene50041.t1	4e-118
200- 4:	AT3G26760.1	PH02Gene31226.t1	3e-113
200- 5:	AT3G26810.1	PH02Gene46754.t1	0
## Alignment 201: score=668.0 e_value=7.5e-39 N=16 Chr3&Sca14 plus
201- 0:	AT3G55020.1	PH02Gene23822.t1	0
201- 1:	AT3G55140.1	PH02Gene23810.t1	1e-59
201- 2:	AT3G55180.1	PH02Gene23808.t1	7e-59
201- 3:	AT3G55240.1	PH02Gene49266.t1	2e-28
201- 4:	AT3G55350.1	PH02Gene32597.t2	2e-140
201- 5:	AT3G55380.1	PH02Gene32602.t1	4e-93
201- 6:	AT3G55420.1	PH02Gene32615.t1	1e-75
201- 7:	AT3G55470.1	PH02Gene32618.t1	9e-46
201- 8:	AT3G55520.1	PH02Gene11436.t1	2e-86
201- 9:	AT3G55580.1	PH02Gene11424.t2	0
201- 10:	AT3G55590.1	PH02Gene11421.t1	0
201- 11:	AT3G55610.1	PH02Gene11414.t1	0
201- 12:	AT3G55660.1	PH02Gene11408.t1	3e-166
201- 13:	AT3G55730.1	PH02Gene11403.t1	1e-77
201- 14:	AT3G55800.1	PH02Gene11392.t2	0
201- 15:	AT3G55840.1	PH02Gene37521.t1	3e-136
## Alignment 202: score=374.0 e_value=2.8e-16 N=9 Chr3&Sca14 plus
202- 0:	AT3G62150.1	PH02Gene37590.t1	0
202- 1:	AT3G62160.1	PH02Gene35077.t1	3e-106
202- 2:	AT3G62220.1	PH02Gene35073.t3	0
202- 3:	AT3G62260.1	PH02Gene49920.t1	9e-144
202- 4:	AT3G62360.1	PH02Gene29750.t1	0
202- 5:	AT3G62410.1	PH02Gene31874.t1	5e-28
202- 6:	AT3G62550.1	PH02Gene31867.t1	3e-44
202- 7:	AT3G62610.1	PH02Gene31863.t1	1e-67
202- 8:	AT3G62690.1	PH02Gene36343.t1	2e-23
## Alignment 203: score=370.0 e_value=5.4e-19 N=9 Chr3&Sca14 plus
203- 0:	AT3G46460.1	PH02Gene32602.t1	1e-99
203- 1:	AT3G46540.1	PH02Gene32612.t1	1e-71
203- 2:	AT3G46550.1	PH02Gene32613.t1	9e-115
203- 3:	AT3G46640.3	PH02Gene11430.t1	4e-34
203- 4:	AT3G46790.1	PH02Gene11413.t1	5e-72
203- 5:	AT3G46830.1	PH02Gene11411.t1	4e-90
203- 6:	AT3G46970.1	PH02Gene11395.t1	0
203- 7:	AT3G46980.1	PH02Gene11393.t1	0
203- 8:	AT3G47080.1	PH02Gene37519.t1	1e-87
## Alignment 204: score=362.0 e_value=6.8e-14 N=8 Chr3&Sca14 plus
204- 0:	AT3G53830.1	PH02Gene11424.t2	0
204- 1:	AT3G53850.1	PH02Gene11420.t1	7e-63
204- 2:	AT3G53880.1	PH02Gene11417.t1	2e-138
204- 3:	AT3G53980.1	PH02Gene11409.t1	1e-40
204- 4:	AT3G54020.1	PH02Gene11405.t1	6e-160
204- 5:	AT3G54090.1	PH02Gene11401.t1	4e-59
204- 6:	AT3G54100.1	PH02Gene11400.t1	0
204- 7:	AT3G54130.1	PH02Gene11398.t1	8e-112
## Alignment 205: score=352.0 e_value=1.5e-14 N=8 Chr3&Sca14 plus
205- 0:	AT3G08590.1	PH02Gene03713.t1	0
205- 1:	AT3G08620.1	PH02Gene03708.t1	1e-109
205- 2:	AT3G08670.1	PH02Gene03705.t1	5e-68
205- 3:	AT3G08680.2	PH02Gene03703.t1	7e-149
205- 4:	AT3G08690.1	PH02Gene03701.t1	3e-87
205- 5:	AT3G08760.1	PH02Gene03687.t3	7e-180
205- 6:	AT3G08770.2	PH02Gene03684.t1	3e-22
205- 7:	AT3G08790.1	PH02Gene48735.t1	8e-71
## Alignment 206: score=268.0 e_value=6.3e-12 N=6 Chr3&Sca14 plus
206- 0:	AT3G15550.1	PH02Gene45075.t1	1e-51
206- 1:	AT3G15570.1	PH02Gene45074.t1	1e-114
206- 2:	AT3G15650.2	PH02Gene10632.t1	1e-110
206- 3:	AT3G15660.1	PH02Gene10633.t1	9e-52
206- 4:	AT3G15730.1	PH02Gene10648.t1	0
206- 5:	AT3G15770.2	PH02Gene10649.t1	4e-36
## Alignment 207: score=260.0 e_value=5.9e-10 N=6 Chr3&Sca14 plus
207- 0:	AT3G56620.1	PH02Gene47001.t1	4e-138
207- 1:	AT3G56630.1	PH02Gene47002.t1	0
207- 2:	AT3G56650.1	PH02Gene47006.t1	4e-126
207- 3:	AT3G56740.1	PH02Gene37925.t1	9e-112
207- 4:	AT3G56820.1	PH02Gene37912.t1	5e-48
207- 5:	AT3G56850.1	PH02Gene03743.t1	3e-88
## Alignment 208: score=260.0 e_value=6.3e-11 N=6 Chr3&Sca14 plus
208- 0:	AT3G45810.1	PH02Gene23821.t1	0
208- 1:	AT3G45930.1	PH02Gene23815.t1	4e-69
208- 2:	AT3G46040.1	PH02Gene32592.t1	1e-91
208- 3:	AT3G46060.1	PH02Gene32594.t1	8e-144
208- 4:	AT3G46070.1	PH02Gene32595.t1	7e-27
208- 5:	AT3G46110.1	PH02Gene32599.t1	7e-69
## Alignment 209: score=433.0 e_value=1.6e-19 N=10 Chr3&Sca14 minus
209- 0:	AT3G55960.1	PH02Gene23833.t1	3e-117
209- 1:	AT3G55970.1	PH02Gene23836.t1	2e-111
209- 2:	AT3G55990.1	PH02Gene42568.t1	4e-177
209- 3:	AT3G56080.1	PH02Gene03649.t1	1e-42
209- 4:	AT3G56110.2	PH02Gene03655.t1	5e-75
209- 5:	AT3G56140.1	PH02Gene03658.t1	0
209- 6:	AT3G56200.1	PH02Gene48734.t1	3e-152
209- 7:	AT3G56290.1	PH02Gene03678.t1	2e-70
209- 8:	AT3G56340.1	PH02Gene03681.t1	1e-59
209- 9:	AT3G56370.1	PH02Gene03688.t1	0
## Alignment 210: score=452.0 e_value=4.3e-28 N=12 Chr3&Sca15 plus
210- 0:	AT3G53490.1	PH02Gene00119.t1	2e-76
210- 1:	AT3G53510.1	PH02Gene00122.t1	4e-144
210- 2:	AT3G53540.1	PH02Gene00137.t2	7e-45
210- 3:	AT3G53680.1	PH02Gene00154.t2	8e-57
210- 4:	AT3G53710.1	PH02Gene00156.t1	6e-170
210- 5:	AT3G53790.1	PH02Gene00179.t1	4e-68
210- 6:	AT3G53800.1	PH02Gene00193.t1	3e-151
210- 7:	AT3G53920.1	PH02Gene00195.t2	3e-58
210- 8:	AT3G53930.1	PH02Gene00214.t3	0
210- 9:	AT3G53940.1	PH02Gene00218.t1	2e-149
210- 10:	AT3G54050.2	PH02Gene00223.t1	0
210- 11:	AT3G54220.1	PH02Gene39800.t1	1e-53
## Alignment 211: score=366.0 e_value=3.3e-16 N=9 Chr3&Sca15 plus
211- 0:	AT3G55370.1	PH02Gene00169.t1	8e-47
211- 1:	AT3G55450.1	PH02Gene00177.t1	2e-166
211- 2:	AT3G55530.1	PH02Gene00190.t1	2e-123
211- 3:	AT3G55560.1	PH02Gene00203.t1	4e-55
211- 4:	AT3G55590.1	PH02Gene00211.t1	0
211- 5:	AT3G55640.1	PH02Gene00218.t1	4e-155
211- 6:	AT3G55720.1	PH02Gene00222.t1	2e-121
211- 7:	AT3G55770.7	PH02Gene00229.t1	6e-96
211- 8:	AT3G55870.1	PH02Gene39792.t1	1e-154
## Alignment 212: score=352.0 e_value=4.4e-15 N=8 Chr3&Sca15 plus
212- 0:	AT3G22790.1	PH02Gene19323.t1	1e-78
212- 1:	AT3G22800.1	PH02Gene19322.t1	4e-119
212- 2:	AT3G22810.1	PH02Gene19316.t1	7e-167
212- 3:	AT3G22942.1	PH02Gene19315.t1	7e-25
212- 4:	AT3G23000.1	PH02Gene46597.t1	6e-138
212- 5:	AT3G23050.1	PH02Gene46594.t1	3e-90
212- 6:	AT3G23060.1	PH02Gene42586.t1	9e-23
212- 7:	AT3G23160.1	PH02Gene20631.t1	1e-22
## Alignment 213: score=342.0 e_value=3.5e-16 N=8 Chr3&Sca15 plus
213- 0:	AT3G22600.1	PH02Gene11876.t1	6e-37
213- 1:	AT3G22620.1	PH02Gene11875.t1	3e-23
213- 2:	AT3G22800.1	PH02Gene11867.t1	4e-136
213- 3:	AT3G22830.1	PH02Gene11863.t1	7e-109
213- 4:	AT3G22850.1	PH02Gene11862.t1	5e-112
213- 5:	AT3G22970.1	PH02Gene11857.t1	1e-81
213- 6:	AT3G23060.1	PH02Gene11844.t2	3e-22
213- 7:	AT3G23090.2	PH02Gene11836.t1	2e-51
## Alignment 214: score=313.0 e_value=3.5e-12 N=7 Chr3&Sca15 plus
214- 0:	AT3G55020.1	PH02Gene00110.t1	0
214- 1:	AT3G55040.1	PH02Gene00115.t1	1e-30
214- 2:	AT3G55090.1	PH02Gene00122.t1	5e-158
214- 3:	AT3G55100.1	PH02Gene00123.t1	0
214- 4:	AT3G55230.1	PH02Gene00136.t1	3e-77
214- 5:	AT3G55240.1	PH02Gene00139.t1	1e-29
214- 6:	AT3G55320.1	PH02Gene00141.t1	0
## Alignment 215: score=286.0 e_value=7.8e-11 N=7 Chr3&Sca15 plus
215- 0:	AT3G46440.1	PH02Gene00159.t1	0
215- 1:	AT3G46510.1	PH02Gene00170.t1	0
215- 2:	AT3G46590.1	PH02Gene00179.t1	2e-89
215- 3:	AT3G46600.1	PH02Gene00182.t1	1e-156
215- 4:	AT3G46620.1	PH02Gene00192.t1	2e-64
215- 5:	AT3G46740.1	PH02Gene00194.t1	0
215- 6:	AT3G46820.1	PH02Gene00216.t1	0
## Alignment 216: score=260.0 e_value=4.3e-08 N=6 Chr3&Sca15 plus
216- 0:	AT3G62410.1	PH02Gene07797.t1	1e-35
216- 1:	AT3G62550.1	PH02Gene07804.t1	1e-39
216- 2:	AT3G62570.1	PH02Gene07809.t2	7e-144
216- 3:	AT3G62610.1	PH02Gene40631.t1	9e-68
216- 4:	AT3G62660.1	PH02Gene00010.t1	0
216- 5:	AT3G62720.1	PH02Gene00018.t1	0
## Alignment 217: score=393.0 e_value=1.4e-17 N=9 Chr3&Sca15 minus
217- 0:	AT3G22490.1	PH02Gene14082.t1	9e-28
217- 1:	AT3G22540.1	PH02Gene14077.t1	5e-29
[truncated: 2,099 more rows]

## Sheet: Moso-Os
Detailed information on the genome-to-genome synthesis between Moso bamboo and Oryza sativa
# MATCH_SCORE: 50
# MATCH_SIZE: 5
# GAP_PENALTY: -1
# OVERLAP_WINDOW: 5
# E_VALUE: 1e-05
# MAX GAPS: 25
# Number of collinear genes: 48002, Percentage: 40.93
# Number of all genes: 117274
## Alignment 0: score=487.0 e_value=5.1e-25 N=11 Chr1&Sca13 minus
0- 0:	LOC_Os01g40070.1	PH02Gene33464.t1	0
0- 1:	LOC_Os01g40094.1	PH02Gene33463.t1	0
0- 2:	LOC_Os01g40340.1	PH02Gene33462.t1	0
0- 3:	LOC_Os01g40450.1	PH02Gene46805.t1	6e-71
0- 4:	LOC_Os01g40550.1	PH02Gene46807.t1	1e-33
0- 5:	LOC_Os01g40560.1	PH02Gene40259.t1	4e-104
0- 6:	LOC_Os01g40580.1	PH02Gene40260.t1	1e-142
0- 7:	LOC_Os01g40590.1	PH02Gene40261.t1	0
0- 8:	LOC_Os01g40630.1	PH02Gene40263.t1	2e-135
0- 9:	LOC_Os01g40690.1	PH02Gene40264.t1	2e-110
0- 10:	LOC_Os01g40700.1	PH02Gene40265.t1	6e-46
## Alignment 1: score=49838.0 e_value=0 N=1035 Chr1&Sca14 plus
1- 0:	LOC_Os01g47650.1	PH02Gene40959.t1	6e-77
1- 1:	LOC_Os01g47780.1	PH02Gene22926.t1	2e-81
1- 2:	LOC_Os01g48000.1	PH02Gene22928.t3	0
1- 3:	LOC_Os01g48060.2	PH02Gene22930.t1	0
1- 4:	LOC_Os01g48130.1	PH02Gene22932.t2	0
1- 5:	LOC_Os01g48140.1	PH02Gene22933.t1	2e-61
1- 6:	LOC_Os01g48170.1	PH02Gene22935.t4	4e-84
1- 7:	LOC_Os01g48190.1	PH02Gene22936.t1	5e-116
1- 8:	LOC_Os01g48200.1	PH02Gene22938.t1	0
1- 9:	LOC_Os01g48210.1	PH02Gene22939.t1	0
1- 10:	LOC_Os01g48220.1	PH02Gene22940.t3	0
1- 11:	LOC_Os01g48270.1	PH02Gene22942.t1	0
1- 12:	LOC_Os01g48280.1	PH02Gene22943.t1	8e-102
1- 13:	LOC_Os01g48300.1	PH02Gene22944.t1	0
1- 14:	LOC_Os01g48310.1	PH02Gene22945.t1	3e-171
1- 15:	LOC_Os01g48320.1	PH02Gene22946.t1	8e-135
1- 16:	LOC_Os01g48330.1	PH02Gene22947.t1	0
1- 17:	LOC_Os01g48360.2	PH02Gene22948.t1	2e-31
1- 18:	LOC_Os01g48370.1	PH02Gene22949.t1	0
1- 19:	LOC_Os01g48380.2	PH02Gene22950.t1	0
1- 20:	LOC_Os01g48390.1	PH02Gene22952.t1	0
1- 21:	LOC_Os01g48410.1	PH02Gene22953.t1	0
1- 22:	LOC_Os01g48420.1	PH02Gene22954.t1	5e-110
1- 23:	LOC_Os01g48440.1	PH02Gene38222.t1	0
1- 24:	LOC_Os01g48444.1	PH02Gene39645.t1	1e-130
1- 25:	LOC_Os01g48446.1	PH02Gene39646.t1	2e-78
1- 26:	LOC_Os01g48500.1	PH02Gene39647.t1	2e-112
1- 27:	LOC_Os01g48530.1	PH02Gene39648.t1	1e-79
1- 28:	LOC_Os01g48540.1	PH02Gene39649.t1	0
1- 29:	LOC_Os01g48570.1	PH02Gene39652.t1	0
1- 30:	LOC_Os01g48580.1	PH02Gene39653.t1	0
1- 31:	LOC_Os01g48610.1	PH02Gene39654.t1	8e-69
1- 32:	LOC_Os01g48700.1	PH02Gene39656.t1	7e-108
1- 33:	LOC_Os01g48710.1	PH02Gene39658.t1	2e-38
1- 34:	LOC_Os01g48720.1	PH02Gene39659.t1	7e-138
1- 35:	LOC_Os01g48740.1	PH02Gene39660.t1	1e-48
1- 36:	LOC_Os01g48760.1	PH02Gene36444.t1	7e-107
1- 37:	LOC_Os01g48770.2	PH02Gene36445.t1	4e-47
1- 38:	LOC_Os01g48790.1	PH02Gene36446.t3	0
1- 39:	LOC_Os01g48800.1	PH02Gene36447.t1	0
1- 40:	LOC_Os01g48810.1	PH02Gene36448.t1	2e-101
1- 41:	LOC_Os01g48830.2	PH02Gene36449.t1	0
1- 42:	LOC_Os01g48850.1	PH02Gene36450.t1	0
1- 43:	LOC_Os01g48874.1	PH02Gene36451.t1	0
1- 44:	LOC_Os01g48910.2	PH02Gene36453.t1	0
1- 45:	LOC_Os01g48920.1	PH02Gene36454.t1	0
1- 46:	LOC_Os01g48930.1	PH02Gene36456.t1	0
1- 47:	LOC_Os01g48950.1	PH02Gene36457.t1	2e-25
1- 48:	LOC_Os01g48960.1	PH02Gene36458.t1	0
1- 49:	LOC_Os01g48980.1	PH02Gene36461.t1	0
1- 50:	LOC_Os01g48990.1	PH02Gene36462.t1	0
1- 51:	LOC_Os01g49000.1	PH02Gene20042.t1	0
1- 52:	LOC_Os01g49024.1	PH02Gene20041.t1	2e-141
1- 53:	LOC_Os01g49026.1	PH02Gene20039.t1	4e-64
1- 54:	LOC_Os01g49120.1	PH02Gene20037.t1	0
1- 55:	LOC_Os01g49150.1	PH02Gene20036.t1	2e-92
1- 56:	LOC_Os01g49160.1	PH02Gene20034.t1	3e-125
1- 57:	LOC_Os01g49180.1	PH02Gene20033.t1	0
1- 58:	LOC_Os01g49190.1	PH02Gene20032.t1	0
1- 59:	LOC_Os01g49200.1	PH02Gene20031.t1	0
1- 60:	LOC_Os01g49210.1	PH02Gene20030.t1	5e-55
1- 61:	LOC_Os01g49280.1	PH02Gene20027.t1	2e-142
1- 62:	LOC_Os01g49310.1	PH02Gene20024.t1	0
1- 63:	LOC_Os01g49340.1	PH02Gene20023.t1	5e-105
1- 64:	LOC_Os01g49350.1	PH02Gene20022.t1	0
1- 65:	LOC_Os01g49380.1	PH02Gene20021.t1	0
1- 66:	LOC_Os01g49390.1	PH02Gene20020.t1	4e-178
1- 67:	LOC_Os01g49410.1	PH02Gene20017.t2	8e-69
1- 68:	LOC_Os01g49430.1	PH02Gene20014.t1	5e-59
1- 69:	LOC_Os01g49440.1	PH02Gene20013.t1	8e-70
1- 70:	LOC_Os01g49470.1	PH02Gene20012.t1	0
1- 71:	LOC_Os01g49490.1	PH02Gene20011.t2	6e-54
1- 72:	LOC_Os01g49510.1	PH02Gene20010.t3	0
1- 73:	LOC_Os01g49529.1	PH02Gene20009.t1	0
1- 74:	LOC_Os01g49560.1	PH02Gene20008.t2	5e-100
1- 75:	LOC_Os01g49660.1	PH02Gene06593.t1	9e-110
1- 76:	LOC_Os01g49670.1	PH02Gene06592.t1	0
1- 77:	LOC_Os01g49680.1	PH02Gene06591.t1	0
1- 78:	LOC_Os01g49690.1	PH02Gene06590.t1	0
1- 79:	LOC_Os01g49710.1	PH02Gene06588.t1	8e-24
1- 80:	LOC_Os01g49740.1	PH02Gene06587.t1	0
1- 81:	LOC_Os01g49760.1	PH02Gene06586.t1	8e-171
1- 82:	LOC_Os01g49770.1	PH02Gene06585.t1	1e-135
1- 83:	LOC_Os01g49810.1	PH02Gene06584.t1	4e-62
1- 84:	LOC_Os01g49820.1	PH02Gene06580.t1	2e-140
1- 85:	LOC_Os01g49830.1	PH02Gene06579.t1	6e-81
1- 86:	LOC_Os01g49930.1	PH02Gene06578.t2	0
1- 87:	LOC_Os01g49940.1	PH02Gene06577.t1	0
1- 88:	LOC_Os01g50010.1	PH02Gene06575.t1	0
1- 89:	LOC_Os01g50030.1	PH02Gene06574.t1	0
1- 90:	LOC_Os01g50040.1	PH02Gene06572.t1	0
1- 91:	LOC_Os01g50050.1	PH02Gene06571.t1	3e-67
1- 92:	LOC_Os01g50060.1	PH02Gene06569.t1	1e-102
1- 93:	LOC_Os01g50070.1	PH02Gene06568.t4	2e-26
1- 94:	LOC_Os01g50100.1	PH02Gene06567.t1	0
1- 95:	LOC_Os01g50110.1	PH02Gene06565.t1	1e-45
1- 96:	LOC_Os01g50120.1	PH02Gene06564.t1	1e-145
1- 97:	LOC_Os01g50160.1	PH02Gene48283.t2	0
1- 98:	LOC_Os01g50170.1	PH02Gene48281.t1	0
1- 99:	LOC_Os01g50200.1	PH02Gene48280.t1	0
1-100:	LOC_Os01g50320.1	PH02Gene06560.t2	0
1-101:	LOC_Os01g50330.1	PH02Gene06558.t1	1e-173
1-102:	LOC_Os01g50340.1	PH02Gene06557.t1	0
1-103:	LOC_Os01g50370.1	PH02Gene06554.t1	0
1-104:	LOC_Os01g50410.1	PH02Gene06552.t1	0
1-105:	LOC_Os01g50440.1	PH02Gene06550.t1	5e-81
1-106:	LOC_Os01g50450.1	PH02Gene06549.t1	1e-48
1-107:	LOC_Os01g50480.1	PH02Gene06547.t1	0
1-108:	LOC_Os01g50616.1	PH02Gene06543.t1	0
1-109:	LOC_Os01g50622.1	PH02Gene06542.t1	0
1-110:	LOC_Os01g50700.1	PH02Gene06540.t1	0
1-111:	LOC_Os01g50720.1	PH02Gene06536.t1	1e-160
1-112:	LOC_Os01g50750.1	PH02Gene06535.t1	0
1-113:	LOC_Os01g50760.1	PH02Gene06534.t1	0
1-114:	LOC_Os01g50770.1	PH02Gene06533.t1	0
1-115:	LOC_Os01g50810.1	PH02Gene06532.t1	1e-76
1-116:	LOC_Os01g50820.1	PH02Gene06531.t1	0
1-117:	LOC_Os01g50830.2	PH02Gene06530.t1	2e-154
1-118:	LOC_Os01g50840.1	PH02Gene06529.t1	0
1-119:	LOC_Os01g50860.1	PH02Gene06527.t1	9e-134
1-120:	LOC_Os01g50870.1	PH02Gene06526.t1	5e-28
1-121:	LOC_Os01g50900.1	PH02Gene06525.t1	6e-114
1-122:	LOC_Os01g50910.1	PH02Gene06524.t1	2e-63
1-123:	LOC_Os01g50930.1	PH02Gene06522.t1	1e-98
1-124:	LOC_Os01g50940.1	PH02Gene06521.t1	0
1-125:	LOC_Os01g51010.1	PH02Gene06520.t1	0
1-126:	LOC_Os01g51020.1	PH02Gene06519.t1	3e-91
1-127:	LOC_Os01g51040.1	PH02Gene06517.t1	0
1-128:	LOC_Os01g51050.1	PH02Gene06516.t1	1e-105
1-129:	LOC_Os01g51060.1	PH02Gene06515.t1	0
1-130:	LOC_Os01g51120.1	PH02Gene06512.t1	2e-141
1-131:	LOC_Os01g51140.2	PH02Gene06511.t1	2e-106
1-132:	LOC_Os01g51154.1	PH02Gene16982.t1	6e-144
1-133:	LOC_Os01g51170.1	PH02Gene16981.t1	0
1-134:	LOC_Os01g51190.1	PH02Gene16979.t1	0
1-135:	LOC_Os01g51200.2	PH02Gene16978.t1	0
1-136:	LOC_Os01g51210.1	PH02Gene16977.t5	7e-114
1-137:	LOC_Os01g51230.1	PH02Gene16976.t2	0
1-138:	LOC_Os01g51250.1	PH02Gene16975.t1	0
1-139:	LOC_Os01g51260.1	PH02Gene16974.t1	1e-155
1-140:	LOC_Os01g51280.1	PH02Gene16973.t1	0
1-141:	LOC_Os01g51290.1	PH02Gene16972.t1	0
1-142:	LOC_Os01g51300.1	PH02Gene16971.t1	0
1-143:	LOC_Os01g51310.1	PH02Gene16970.t1	2e-42
1-144:	LOC_Os01g51320.1	PH02Gene16969.t1	0
1-145:	LOC_Os01g51360.1	PH02Gene16968.t1	0
1-146:	LOC_Os01g51380.1	PH02Gene16967.t1	0
1-147:	LOC_Os01g51390.1	PH02Gene16966.t1	0
1-148:	LOC_Os01g51410.1	PH02Gene16965.t1	0
1-149:	LOC_Os01g51430.1	PH02Gene16964.t1	5e-159
1-150:	LOC_Os01g51470.1	PH02Gene33352.t1	2e-64
1-151:	LOC_Os01g51530.1	PH02Gene33353.t1	0
1-152:	LOC_Os01g51540.1	PH02Gene33354.t1	2e-169
1-153:	LOC_Os01g51550.1	PH02Gene33356.t1	9e-38
1-154:	LOC_Os01g51620.1	PH02Gene33359.t2	0
1-155:	LOC_Os01g51630.1	PH02Gene33360.t1	0
1-156:	LOC_Os01g51640.1	PH02Gene33361.t1	0
1-157:	LOC_Os01g51690.1	PH02Gene33364.t1	8e-58
1-158:	LOC_Os01g51700.1	PH02Gene33365.t1	1e-147
1-159:	LOC_Os01g51840.1	PH02Gene33368.t2	0
1-160:	LOC_Os01g51850.1	PH02Gene33369.t1	4e-109
1-161:	LOC_Os01g51860.1	PH02Gene33370.t1	0
1-162:	LOC_Os01g51870.1	PH02Gene46692.t1	3e-168
1-163:	LOC_Os01g51890.1	PH02Gene27425.t1	0
1-164:	LOC_Os01g51920.1	PH02Gene27426.t1	0
1-165:	LOC_Os01g51980.1	PH02Gene27427.t1	0
1-166:	LOC_Os01g52030.1	PH02Gene27428.t1	1e-23
1-167:	LOC_Os01g52070.1	PH02Gene27430.t1	1e-96
1-168:	LOC_Os01g52090.2	PH02Gene27433.t1	1e-122
1-169:	LOC_Os01g52100.1	PH02Gene27434.t1	3e-138
1-170:	LOC_Os01g52110.1	PH02Gene27435.t1	0
1-171:	LOC_Os01g52130.1	PH02Gene27436.t1	0
1-172:	LOC_Os01g52160.1	PH02Gene27437.t1	8e-89
1-173:	LOC_Os01g52180.1	PH02Gene27438.t1	0
1-174:	LOC_Os01g52190.1	PH02Gene27439.t1	0
1-175:	LOC_Os01g52230.1	PH02Gene27440.t1	3e-163
1-176:	LOC_Os01g52240.1	PH02Gene27441.t1	3e-180
1-177:	LOC_Os01g52260.1	PH02Gene27443.t1	0
1-178:	LOC_Os01g52270.1	PH02Gene27446.t1	1e-178
1-179:	LOC_Os01g52390.1	PH02Gene45371.t1	4e-135
1-180:	LOC_Os01g52400.1	PH02Gene45372.t1	3e-72
1-181:	LOC_Os01g52410.1	PH02Gene45373.t1	8e-114
1-182:	LOC_Os01g52480.1	PH02Gene45375.t1	0
1-183:	LOC_Os01g52490.1	PH02Gene45376.t1	9e-94
1-184:	LOC_Os01g52500.2	PH02Gene18767.t1	2e-31
1-185:	LOC_Os01g52514.1	PH02Gene18768.t1	0
1-186:	LOC_Os01g52530.1	PH02Gene18769.t1	0
1-187:	LOC_Os01g52550.1	PH02Gene18770.t1	0
1-188:	LOC_Os01g52560.1	PH02Gene18771.t1	0
1-189:	LOC_Os01g52570.1	PH02Gene18773.t1	3e-70
1-190:	LOC_Os01g52630.1	PH02Gene18775.t1	3e-96
1-191:	LOC_Os01g52640.3	PH02Gene18777.t1	0
1-192:	LOC_Os01g52650.1	PH02Gene18780.t1	1e-84
1-193:	LOC_Os01g52660.1	PH02Gene18781.t1	1e-84
1-194:	LOC_Os01g52680.1	PH02Gene18783.t1	3e-127
1-195:	LOC_Os01g52690.1	PH02Gene18784.t1	5e-90
1-196:	LOC_Os01g52710.1	PH02Gene18785.t1	0
1-197:	LOC_Os01g52720.1	PH02Gene18786.t1	2e-43
1-198:	LOC_Os01g52740.1	PH02Gene18787.t1	1e-92
1-199:	LOC_Os01g52750.1	PH02Gene18788.t1	0
1-200:	LOC_Os01g52760.1	PH02Gene18789.t1	2e-87
1-201:	LOC_Os01g52770.1	PH02Gene18790.t1	0
1-202:	LOC_Os01g52780.1	PH02Gene18791.t1	0
1-203:	LOC_Os01g52864.1	PH02Gene18792.t3	4e-175
1-204:	LOC_Os01g52880.1	PH02Gene18793.t1	0
1-205:	LOC_Os01g52920.1	PH02Gene18795.t1	0
1-206:	LOC_Os01g52970.1	PH02Gene18796.t1	0
1-207:	LOC_Os01g53000.1	PH02Gene18798.t1	0
1-208:	LOC_Os01g53020.1	PH02Gene18800.t1	0
1-209:	LOC_Os01g53040.1	PH02Gene18801.t1	4e-131
1-210:	LOC_Os01g53060.1	PH02Gene18802.t1	1e-133
1-211:	LOC_Os01g53070.1	PH02Gene18803.t1	0
1-212:	LOC_Os01g53090.1	PH02Gene18804.t1	1e-153
1-213:	LOC_Os01g53140.1	PH02Gene18806.t1	1e-45
1-214:	LOC_Os01g53150.1	PH02Gene18807.t1	0
1-215:	LOC_Os01g53160.1	PH02Gene18808.t1	2e-136
1-216:	LOC_Os01g53200.1	PH02Gene18809.t1	0
1-217:	LOC_Os01g53220.1	PH02Gene18810.t1	8e-143
1-218:	LOC_Os01g53240.1	PH02Gene48609.t1	0
1-219:	LOC_Os01g53250.1	PH02Gene48608.t1	5e-158
1-220:	LOC_Os01g53260.1	PH02Gene45458.t1	3e-101
1-221:	LOC_Os01g53280.1	PH02Gene45457.t1	9e-48
1-222:	LOC_Os01g53294.1	PH02Gene45456.t1	0
1-223:	LOC_Os01g53330.1	PH02Gene45455.t1	0
1-224:	LOC_Os01g53380.1	PH02Gene45454.t1	1e-52
1-225:	LOC_Os01g53470.1	PH02Gene34610.t1	2e-120
1-226:	LOC_Os01g53500.1	PH02Gene34608.t1	4e-46
1-227:	LOC_Os01g53520.1	PH02Gene34606.t1	2e-146
1-228:	LOC_Os01g53560.1	PH02Gene34605.t1	0
1-229:	LOC_Os01g53570.1	PH02Gene34604.t1	1e-133
1-230:	LOC_Os01g53580.1	PH02Gene34603.t1	2e-107
1-231:	LOC_Os01g53600.1	PH02Gene34602.t2	0
1-232:	LOC_Os01g53610.1	PH02Gene34601.t1	0
1-233:	LOC_Os01g53620.1	PH02Gene34600.t1	3e-36
1-234:	LOC_Os01g53630.1	PH02Gene34599.t4	0
1-235:	LOC_Os01g53640.1	PH02Gene34598.t3	0
1-236:	LOC_Os01g53650.1	PH02Gene34597.t1	1e-54
1-237:	LOC_Os01g53660.1	PH02Gene34596.t1	0
1-238:	LOC_Os01g53670.1	PH02Gene36928.t2	0
1-239:	LOC_Os01g53680.1	PH02Gene36929.t1	0
1-240:	LOC_Os01g53710.1	PH02Gene36930.t1	0
1-241:	LOC_Os01g53720.1	PH02Gene36931.t1	0
1-242:	LOC_Os01g53730.1	PH02Gene36932.t1	8e-60
1-243:	LOC_Os01g53750.1	PH02Gene36933.t1	0
1-244:	LOC_Os01g53790.1	PH02Gene36935.t1	0
1-245:	LOC_Os01g53800.1	PH02Gene36937.t1	0
1-246:	LOC_Os01g53880.1	PH02Gene36939.t3	6e-176
1-247:	LOC_Os01g53890.1	PH02Gene36940.t1	0
1-248:	LOC_Os01g53900.1	PH02Gene36941.t1	0
1-249:	LOC_Os01g53910.1	PH02Gene36942.t1	1e-99
1-250:	LOC_Os01g53930.1	PH02Gene15132.t1	0
1-251:	LOC_Os01g53980.1	PH02Gene15131.t1	4e-131
1-252:	LOC_Os01g53990.1	PH02Gene15130.t2	0
1-253:	LOC_Os01g54050.1	PH02Gene15129.t4	2e-93
1-254:	LOC_Os01g54080.1	PH02Gene15128.t1	0
1-255:	LOC_Os01g54090.1	PH02Gene15126.t1	0
1-256:	LOC_Os01g54100.2	PH02Gene15125.t1	0
1-257:	LOC_Os01g54119.1	PH02Gene15124.t1	0
1-258:	LOC_Os01g54140.1	PH02Gene15123.t1	3e-39
1-259:	LOC_Os01g54210.1	PH02Gene15122.t1	4e-171
1-260:	LOC_Os01g54240.1	PH02Gene15120.t1	0
1-261:	LOC_Os01g54270.1	PH02Gene15116.t2	0
1-262:	LOC_Os01g54300.1	PH02Gene15114.t1	0
1-263:	LOC_Os01g54340.1	PH02Gene15111.t1	4e-166
1-264:	LOC_Os01g54350.1	PH02Gene15110.t1	0
1-265:	LOC_Os01g54370.1	PH02Gene15109.t1	0
1-266:	LOC_Os01g54380.1	PH02Gene15108.t1	0
1-267:	LOC_Os01g54390.1	PH02Gene15107.t1	1e-123
1-268:	LOC_Os01g54400.1	PH02Gene15105.t1	2e-100
1-269:	LOC_Os01g54420.1	PH02Gene15104.t1	0
1-270:	LOC_Os01g54440.1	PH02Gene15102.t1	0
1-271:	LOC_Os01g54450.1	PH02Gene15101.t1	1e-31
1-272:	LOC_Os01g54480.1	PH02Gene15098.t2	0
1-273:	LOC_Os01g54510.1	PH02Gene15096.t1	0
1-274:	LOC_Os01g54515.1	PH02Gene15093.t1	0
1-275:	LOC_Os01g54530.1	PH02Gene15092.t1	0
1-276:	LOC_Os01g54540.1	PH02Gene15091.t1	2e-146
1-277:	LOC_Os01g54550.1	PH02Gene15090.t1	0
1-278:	LOC_Os01g54560.1	PH02Gene15089.t1	0
1-279:	LOC_Os01g54570.1	PH02Gene15088.t1	2e-73
1-280:	LOC_Os01g54580.1	PH02Gene15086.t1	0
1-281:	LOC_Os01g54600.1	PH02Gene15084.t1	9e-143
1-282:	LOC_Os01g54620.1	PH02Gene15083.t1	0
1-283:	LOC_Os01g54630.1	PH02Gene15079.t1	0
1-284:	LOC_Os01g54670.1	PH02Gene15078.t1	1e-150
1-285:	LOC_Os01g54700.1	PH02Gene15076.t2	0
1-286:	LOC_Os01g54784.1	PH02Gene15072.t1	0
1-287:	LOC_Os01g54810.1	PH02Gene15071.t1	0
1-288:	LOC_Os01g54860.1	PH02Gene15069.t1	0
1-289:	LOC_Os01g54870.1	PH02Gene15068.t1	2e-128
1-290:	LOC_Os01g54880.1	PH02Gene15067.t1	2e-48
1-291:	LOC_Os01g54890.1	PH02Gene15066.t1	3e-37
1-292:	LOC_Os01g54900.1	PH02Gene17552.t1	2e-52
1-293:	LOC_Os01g54910.1	PH02Gene17553.t1	0
1-294:	LOC_Os01g54920.1	PH02Gene17554.t2	5e-86
1-295:	LOC_Os01g54930.1	PH02Gene17555.t1	0
1-296:	LOC_Os01g54969.1	PH02Gene17556.t1	1e-178
1-297:	LOC_Os01g54990.1	PH02Gene17557.t1	0
1-298:	LOC_Os01g55000.1	PH02Gene17558.t1	2e-39
1-299:	LOC_Os01g55020.4	PH02Gene17560.t1	1e-31
1-300:	LOC_Os01g55030.1	PH02Gene17561.t1	1e-88
1-301:	LOC_Os01g55050.1	PH02Gene17562.t1	0
1-302:	LOC_Os01g55070.1	PH02Gene17563.t1	0
1-303:	LOC_Os01g55094.2	PH02Gene17564.t1	0
1-304:	LOC_Os01g55100.1	PH02Gene17565.t1	4e-114
1-305:	LOC_Os01g55110.1	PH02Gene17566.t1	1e-73
1-306:	LOC_Os01g55120.1	PH02Gene17567.t1	7e-166
1-307:	LOC_Os01g55150.1	PH02Gene17568.t1	1e-130
1-308:	LOC_Os01g55160.1	PH02Gene17569.t1	8e-38
1-309:	LOC_Os01g55170.1	PH02Gene17570.t1	1e-80
1-310:	LOC_Os01g55190.1	PH02Gene17572.t1	0
1-311:	LOC_Os01g55200.1	PH02Gene17574.t1	0
1-312:	LOC_Os01g55240.1	PH02Gene17576.t1	0
1-313:	LOC_Os01g55260.1	PH02Gene17577.t1	0
1-314:	LOC_Os01g55280.1	PH02Gene17578.t1	3e-101
1-315:	LOC_Os01g55290.2	PH02Gene17579.t1	1e-167
1-316:	LOC_Os01g55300.1	PH02Gene17580.t1	0
1-317:	LOC_Os01g55320.1	PH02Gene17581.t1	1e-94
1-318:	LOC_Os01g55340.1	PH02Gene17583.t1	6e-30
1-319:	LOC_Os01g55350.1	PH02Gene17585.t1	0
1-320:	LOC_Os01g55360.1	PH02Gene17586.t1	0
1-321:	LOC_Os01g55370.1	PH02Gene17587.t1	2e-102
1-322:	LOC_Os01g55410.1	PH02Gene17589.t1	0
1-323:	LOC_Os01g55560.1	PH02Gene42652.t1	7e-124
1-324:	LOC_Os01g55650.1	PH02Gene24655.t1	0
1-325:	LOC_Os01g55700.1	PH02Gene24654.t1	0
1-326:	LOC_Os01g55720.1	PH02Gene24653.t1	7e-38
1-327:	LOC_Os01g55730.1	PH02Gene24650.t1	7e-113
1-328:	LOC_Os01g55740.1	PH02Gene24649.t1	2e-129
1-329:	LOC_Os01g55750.1	PH02Gene24648.t1	4e-125
1-330:	LOC_Os01g55770.1	PH02Gene24647.t1	1e-38
1-331:	LOC_Os01g55780.1	PH02Gene24646.t1	0
1-332:	LOC_Os01g55799.1	PH02Gene24645.t1	0
1-333:	LOC_Os01g55795.1	PH02Gene24644.t1	3e-129
1-334:	LOC_Os01g55820.1	PH02Gene24643.t1	4e-57
1-335:	LOC_Os01g55830.1	PH02Gene24642.t1	7e-68
1-336:	LOC_Os01g55860.1	PH02Gene24641.t1	0
1-337:	LOC_Os01g55870.1	PH02Gene24639.t1	0
1-338:	LOC_Os01g55890.1	PH02Gene24637.t1	2e-43
1-339:	LOC_Os01g55940.1	PH02Gene24636.t1	0
1-340:	LOC_Os01g55974.2	PH02Gene24635.t1	1e-140
1-341:	LOC_Os01g56000.1	PH02Gene24634.t1	0
1-342:	LOC_Os01g56020.1	PH02Gene24633.t1	1e-175
1-343:	LOC_Os01g56030.1	PH02Gene24632.t1	1e-57
1-344:	LOC_Os01g56050.1	PH02Gene24630.t1	0
1-345:	LOC_Os01g56080.1	PH02Gene24629.t1	4e-40
1-346:	LOC_Os01g56100.1	PH02Gene24628.t1	0
1-347:	LOC_Os01g56130.1	PH02Gene24627.t1	0
1-348:	LOC_Os01g56140.1	PH02Gene12862.t1	0
1-349:	LOC_Os01g56150.1	PH02Gene12861.t2	0
1-350:	LOC_Os01g56180.1	PH02Gene12860.t1	1e-34
1-351:	LOC_Os01g56190.1	PH02Gene12859.t1	0
1-352:	LOC_Os01g56200.1	PH02Gene12858.t1	0
1-353:	LOC_Os01g56230.1	PH02Gene12856.t1	0
1-354:	LOC_Os01g56235.1	PH02Gene12855.t1	0
1-355:	LOC_Os01g56240.1	PH02Gene12854.t1	6e-37
1-356:	LOC_Os01g56300.1	PH02Gene12853.t1	0
1-357:	LOC_Os01g56310.1	PH02Gene12852.t1	0
1-358:	LOC_Os01g56320.1	PH02Gene12851.t1	0
1-359:	LOC_Os01g56350.1	PH02Gene12845.t1	0
1-360:	LOC_Os01g56380.1	PH02Gene12843.t1	3e-74
1-361:	LOC_Os01g56390.1	PH02Gene12841.t1	0
1-362:	LOC_Os01g56400.1	PH02Gene12839.t1	2e-173
1-363:	LOC_Os01g56450.1	PH02Gene12838.t1	1e-97
1-364:	LOC_Os01g56460.1	PH02Gene12837.t1	1e-114
1-365:	LOC_Os01g56470.1	PH02Gene12836.t1	3e-86
1-366:	LOC_Os01g56490.1	PH02Gene12835.t1	0
1-367:	LOC_Os01g56510.1	PH02Gene12833.t1	0
1-368:	LOC_Os01g56520.1	PH02Gene12831.t1	8e-142
1-369:	LOC_Os01g56530.1	PH02Gene12829.t1	4e-99
1-370:	LOC_Os01g56550.1	PH02Gene12828.t1	7e-162
1-371:	LOC_Os01g56560.1	PH02Gene12827.t1	2e-138
1-372:	LOC_Os01g56570.1	PH02Gene12826.t1	1e-91
1-373:	LOC_Os01g56580.1	PH02Gene12825.t1	0
1-374:	LOC_Os01g56590.1	PH02Gene12824.t1	0
1-375:	LOC_Os01g56600.1	PH02Gene12822.t1	0
1-376:	LOC_Os01g56630.2	PH02Gene43337.t2	0
1-377:	LOC_Os01g56660.1	PH02Gene43336.t1	8e-110
1-378:	LOC_Os01g56670.1	PH02Gene43334.t1	0
1-379:	LOC_Os01g56680.1	PH02Gene43333.t1	4e-42
1-380:	LOC_Os01g56690.1	PH02Gene43332.t1	8e-73
1-381:	LOC_Os01g56764.1	PH02Gene43329.t1	0
1-382:	LOC_Os01g56780.3	PH02Gene17869.t2	8e-175
1-383:	LOC_Os01g56790.1	PH02Gene17868.t1	5e-159
1-384:	LOC_Os01g56800.2	PH02Gene17867.t2	0
1-385:	LOC_Os01g56810.1	PH02Gene17863.t1	0
1-386:	LOC_Os01g56820.1	PH02Gene17862.t4	4e-143
1-387:	LOC_Os01g56860.1	PH02Gene17861.t1	0
1-388:	LOC_Os01g56880.1	PH02Gene17860.t1	0
1-389:	LOC_Os01g56890.1	PH02Gene17858.t2	3e-89
1-390:	LOC_Os01g56910.1	PH02Gene17857.t1	0
1-391:	LOC_Os01g56930.1	PH02Gene17856.t1	0
1-392:	LOC_Os01g56940.1	PH02Gene17855.t2	0
1-393:	LOC_Os01g56960.1	PH02Gene17854.t1	1e-139
1-394:	LOC_Os01g56990.1	PH02Gene17853.t2	0
1-395:	LOC_Os01g57004.1	PH02Gene17852.t1	8e-22
1-396:	LOC_Os01g57020.1	PH02Gene17850.t1	6e-127
1-397:	LOC_Os01g57050.1	PH02Gene17849.t1	2e-38
1-398:	LOC_Os01g57066.1	PH02Gene17848.t1	0
1-399:	LOC_Os01g57073.1	PH02Gene17847.t1	0
1-400:	LOC_Os01g57100.1	PH02Gene17844.t1	1e-34
1-401:	LOC_Os01g57110.1	PH02Gene17843.t2	0
1-402:	LOC_Os01g57150.1	PH02Gene17842.t1	2e-74
1-403:	LOC_Os01g57210.1	PH02Gene17841.t1	0
1-404:	LOC_Os01g57220.2	PH02Gene17840.t1	5e-172
1-405:	LOC_Os01g57230.1	PH02Gene17839.t1	2e-57
1-406:	LOC_Os01g57240.1	PH02Gene17837.t1	9e-152
1-407:	LOC_Os01g57260.1	PH02Gene17836.t1	4e-129
1-408:	LOC_Os01g57360.1	PH02Gene17835.t1	0
1-409:	LOC_Os01g57400.1	PH02Gene17833.t1	8e-36
1-410:	LOC_Os01g57410.1	PH02Gene17832.t1	0
1-411:	LOC_Os01g57420.1	PH02Gene17831.t2	0
1-412:	LOC_Os01g57450.1	PH02Gene17830.t1	7e-129
1-413:	LOC_Os01g57460.1	PH02Gene17829.t1	4e-74
1-414:	LOC_Os01g57470.1	PH02Gene17828.t1	5e-64
1-415:	LOC_Os01g57480.1	PH02Gene17827.t1	2e-168
1-416:	LOC_Os01g57510.1	PH02Gene17826.t1	0
1-417:	LOC_Os01g57570.1	PH02Gene46745.t1	7e-137
1-418:	LOC_Os01g57580.1	PH02Gene46746.t1	1e-159
1-419:	LOC_Os01g57610.1	PH02Gene03928.t1	0
1-420:	LOC_Os01g57620.1	PH02Gene03927.t1	8e-115
1-421:	LOC_Os01g57630.1	PH02Gene03926.t1	2e-113
1-422:	LOC_Os01g57650.1	PH02Gene03925.t1	0
1-423:	LOC_Os01g57690.1	PH02Gene03924.t1	3e-88
1-424:	LOC_Os01g57720.1	PH02Gene03922.t1	0
1-425:	LOC_Os01g57730.1	PH02Gene03921.t1	0
1-426:	LOC_Os01g57770.1	PH02Gene03919.t1	4e-150
1-427:	LOC_Os01g57854.1	PH02Gene03917.t1	0
1-428:	LOC_Os01g57870.1	PH02Gene03916.t1	0
1-429:	LOC_Os01g57880.1	PH02Gene03915.t1	2e-79
1-430:	LOC_Os01g57890.1	PH02Gene03913.t1	0
1-431:	LOC_Os01g57900.1	PH02Gene03912.t1	0
1-432:	LOC_Os01g57910.1	PH02Gene03911.t1	3e-150
1-433:	LOC_Os01g58070.1	PH02Gene03906.t1	1e-41
1-434:	LOC_Os01g58114.1	PH02Gene03904.t2	0
1-435:	LOC_Os01g58130.1	PH02Gene03903.t1	3e-44
1-436:	LOC_Os01g58150.1	PH02Gene03902.t1	2e-41
1-437:	LOC_Os01g58194.1	PH02Gene03900.t1	0
1-438:	LOC_Os01g58220.1	PH02Gene03899.t1	2e-68
1-439:	LOC_Os01g58240.1	PH02Gene03897.t1	0
1-440:	LOC_Os01g58290.2	PH02Gene03896.t1	0
1-441:	LOC_Os01g58380.1	PH02Gene03895.t1	0
1-442:	LOC_Os01g58400.1	PH02Gene03892.t1	0
1-443:	LOC_Os01g58420.1	PH02Gene03889.t1	1e-93
1-444:	LOC_Os01g58470.1	PH02Gene03887.t1	4e-106
1-445:	LOC_Os01g58490.1	PH02Gene03885.t1	7e-51
1-446:	LOC_Os01g58500.1	PH02Gene03884.t1	0
1-447:	LOC_Os01g58510.1	PH02Gene03883.t1	0
1-448:	LOC_Os01g58520.1	PH02Gene03882.t1	5e-120
1-449:	LOC_Os01g58530.1	PH02Gene03881.t1	0
1-450:	LOC_Os01g58550.1	PH02Gene03880.t1	0
1-451:	LOC_Os01g58580.1	PH02Gene03878.t1	0
1-452:	LOC_Os01g58610.1	PH02Gene03877.t1	0
1-453:	LOC_Os01g58620.1	PH02Gene03875.t1	0
1-454:	LOC_Os01g58640.1	PH02Gene03873.t1	0
1-455:	LOC_Os01g58650.1	PH02Gene03872.t1	8e-29
1-456:	LOC_Os01g58680.1	PH02Gene03871.t1	0
1-457:	LOC_Os01g58700.1	PH02Gene03867.t1	0
1-458:	LOC_Os01g58730.1	PH02Gene03866.t1	0
1-459:	LOC_Os01g58740.1	PH02Gene03865.t1	0
1-460:	LOC_Os01g58750.1	PH02Gene03864.t1	0
1-461:	LOC_Os01g58760.1	PH02Gene49751.t1	2e-88
1-462:	LOC_Os01g58800.1	PH02Gene03859.t1	3e-36
1-463:	LOC_Os01g58850.1	PH02Gene03858.t1	5e-130
1-464:	LOC_Os01g58860.1	PH02Gene03857.t1	8e-54
1-465:	LOC_Os01g58890.1	PH02Gene03850.t1	8e-34
1-466:	LOC_Os01g58910.1	PH02Gene47001.t1	0
1-467:	LOC_Os01g58950.1	PH02Gene47002.t1	0
1-468:	LOC_Os01g59060.1	PH02Gene47003.t1	5e-73
1-469:	LOC_Os01g59080.1	PH02Gene47004.t1	1e-99
1-470:	LOC_Os01g59090.1	PH02Gene47006.t1	1e-159
1-471:	LOC_Os01g59100.1	PH02Gene37930.t1	1e-126
1-472:	LOC_Os01g59120.1	PH02Gene37929.t1	0
1-473:	LOC_Os01g59130.1	PH02Gene37928.t1	0
1-474:	LOC_Os01g59150.1	PH02Gene37926.t1	0
1-475:	LOC_Os01g59160.1	PH02Gene37925.t1	1e-171
1-476:	LOC_Os01g59180.1	PH02Gene37924.t1	0
1-477:	LOC_Os01g59200.1	PH02Gene37923.t1	1e-147
1-478:	LOC_Os01g59320.1	PH02Gene37922.t1	3e-61
1-479:	LOC_Os01g59340.1	PH02Gene37920.t1	0
1-480:	LOC_Os01g59350.1	PH02Gene37919.t1	0
1-481:	LOC_Os01g59360.1	PH02Gene37918.t1	0
1-482:	LOC_Os01g59410.1	PH02Gene37917.t1	3e-26
1-483:	LOC_Os01g59440.1	PH02Gene37916.t1	2e-135
1-484:	LOC_Os01g59490.1	PH02Gene37915.t1	8e-89
1-485:	LOC_Os01g59500.1	PH02Gene37914.t2	1e-103
1-486:	LOC_Os01g59510.1	PH02Gene37913.t1	0
1-487:	LOC_Os01g59520.1	PH02Gene37912.t1	9e-75
1-488:	LOC_Os01g59530.1	PH02Gene37911.t1	5e-96
1-489:	LOC_Os01g59550.1	PH02Gene03756.t1	0
1-490:	LOC_Os01g59600.1	PH02Gene03755.t1	1e-179
1-491:	LOC_Os01g59660.2	PH02Gene03750.t1	0
1-492:	LOC_Os01g59690.1	PH02Gene03747.t1	0
1-493:	LOC_Os01g59740.1	PH02Gene03745.t1	5e-100
1-494:	LOC_Os01g59750.1	PH02Gene03744.t2	1e-94
1-495:	LOC_Os01g59760.1	PH02Gene03743.t1	4e-173
1-496:	LOC_Os01g59790.1	PH02Gene03742.t1	5e-135
1-497:	LOC_Os01g59800.1	PH02Gene03741.t1	0
1-498:	LOC_Os01g59850.1	PH02Gene03740.t1	0
1-499:	LOC_Os01g59860.1	PH02Gene03739.t1	0
1-500:	LOC_Os01g59870.1	PH02Gene03738.t1	1e-69
1-501:	LOC_Os01g59880.1	PH02Gene03737.t1	3e-142
1-502:	LOC_Os01g59890.1	PH02Gene03736.t1	3e-140
1-503:	LOC_Os01g59900.1	PH02Gene03735.t1	1e-143
1-504:	LOC_Os01g59910.1	PH02Gene03734.t1	5e-139
1-505:	LOC_Os01g59920.1	PH02Gene03733.t1	0
1-506:	LOC_Os01g59930.1	PH02Gene03732.t1	0
1-507:	LOC_Os01g59950.1	PH02Gene03731.t1	3e-40
1-508:	LOC_Os01g59970.1	PH02Gene03730.t1	7e-34
1-509:	LOC_Os01g59980.1	PH02Gene03729.t1	0
1-510:	LOC_Os01g59990.1	PH02Gene03728.t1	1e-88
1-511:	LOC_Os01g60000.1	PH02Gene03727.t1	6e-139
1-512:	LOC_Os01g60010.1	PH02Gene03726.t1	0
1-513:	LOC_Os01g60020.1	PH02Gene03725.t1	3e-172
1-514:	LOC_Os01g60040.1	PH02Gene03724.t1	5e-122
1-515:	LOC_Os01g60060.1	PH02Gene03722.t1	0
1-516:	LOC_Os01g60080.1	PH02Gene03721.t1	0
1-517:	LOC_Os01g60110.1	PH02Gene03720.t1	6e-162
1-518:	LOC_Os01g60140.1	PH02Gene03716.t1	0
1-519:	LOC_Os01g60170.1	PH02Gene03714.t1	3e-99
1-520:	LOC_Os01g60190.1	PH02Gene03713.t1	0
1-521:	LOC_Os01g60200.1	PH02Gene03712.t1	1e-74
1-522:	LOC_Os01g60230.4	PH02Gene03710.t1	0
1-523:	LOC_Os01g60250.1	PH02Gene03709.t1	0
1-524:	LOC_Os01g60260.1	PH02Gene03708.t1	0
1-525:	LOC_Os01g60270.1	PH02Gene03707.t1	2e-159
1-526:	LOC_Os01g60280.1	PH02Gene03706.t1	0
1-527:	LOC_Os01g60309.1	PH02Gene03705.t1	0
1-528:	LOC_Os01g60330.1	PH02Gene03703.t1	0
1-529:	LOC_Os01g60360.1	PH02Gene03701.t1	4e-89
1-530:	LOC_Os01g60420.1	PH02Gene03700.t1	3e-175
1-531:	LOC_Os01g60440.1	PH02Gene03699.t1	0
1-532:	LOC_Os01g60450.1	PH02Gene03697.t1	0
1-533:	LOC_Os01g60490.1	PH02Gene03694.t1	5e-116
1-534:	LOC_Os01g60520.1	PH02Gene03693.t1	2e-120
1-535:	LOC_Os01g60540.1	PH02Gene03692.t1	3e-49
1-536:	LOC_Os01g60650.1	PH02Gene03690.t1	2e-173
1-537:	LOC_Os01g60660.1	PH02Gene03689.t1	0
1-538:	LOC_Os01g60670.1	PH02Gene03688.t1	0
1-539:	LOC_Os01g60700.1	PH02Gene03687.t3	0
1-540:	LOC_Os01g60730.1	PH02Gene03685.t1	1e-44
1-541:	LOC_Os01g60740.1	PH02Gene03684.t1	1e-60
1-542:	LOC_Os01g60770.1	PH02Gene03683.t1	5e-174
1-543:	LOC_Os01g60780.1	PH02Gene03682.t1	5e-92
1-544:	LOC_Os01g60790.1	PH02Gene03681.t1	2e-63
1-545:	LOC_Os01g60800.1	PH02Gene03680.t1	6e-172
1-546:	LOC_Os01g60810.1	PH02Gene03679.t1	0
1-547:	LOC_Os01g60830.1	PH02Gene03678.t1	1e-97
1-548:	LOC_Os01g60850.1	PH02Gene03677.t1	0
1-549:	LOC_Os01g60860.1	PH02Gene03675.t1	0
1-550:	LOC_Os01g60900.1	PH02Gene03673.t2	2e-54
1-551:	LOC_Os01g60910.1	PH02Gene03672.t1	0
1-552:	LOC_Os01g60930.1	PH02Gene03670.t1	9e-36
1-553:	LOC_Os01g60940.1	PH02Gene03668.t1	6e-71
1-554:	LOC_Os01g60960.1	PH02Gene03666.t1	8e-121
1-555:	LOC_Os01g61010.1	PH02Gene03665.t1	0
1-556:	LOC_Os01g61020.1	PH02Gene48736.t1	5e-153
1-557:	LOC_Os01g61030.1	PH02Gene48735.t1	0
1-558:	LOC_Os01g61044.1	PH02Gene48734.t1	0
1-559:	LOC_Os01g61060.1	PH02Gene03663.t1	2e-55
1-560:	LOC_Os01g61070.1	PH02Gene03661.t1	3e-43
1-561:	LOC_Os01g61080.1	PH02Gene03660.t1	0
1-562:	LOC_Os01g61120.1	PH02Gene03658.t1	0
1-563:	LOC_Os01g61150.1	PH02Gene03657.t1	0
1-564:	LOC_Os01g61160.1	PH02Gene03656.t1	0
1-565:	LOC_Os01g61170.1	PH02Gene03655.t1	6e-101
1-566:	LOC_Os01g61180.1	PH02Gene03654.t1	0
1-567:	LOC_Os01g61210.1	PH02Gene03652.t1	1e-66
1-568:	LOC_Os01g61230.1	PH02Gene03651.t1	0
1-569:	LOC_Os01g61240.1	PH02Gene03650.t1	3e-130
1-570:	LOC_Os01g61250.1	PH02Gene03649.t1	6e-85
1-571:	LOC_Os01g61310.1	PH02Gene03648.t1	6e-91
1-572:	LOC_Os01g61320.1	PH02Gene03647.t1	8e-110
1-573:	LOC_Os01g61330.1	PH02Gene03646.t1	0
1-574:	LOC_Os01g61350.1	PH02Gene03645.t1	9e-134
1-575:	LOC_Os01g61370.1	PH02Gene03644.t1	1e-130
1-576:	LOC_Os01g61390.1	PH02Gene03643.t1	0
1-577:	LOC_Os01g61400.1	PH02Gene03642.t1	0
1-578:	LOC_Os01g61410.1	PH02Gene03641.t1	0
1-579:	LOC_Os01g61420.1	PH02Gene03640.t1	0
1-580:	LOC_Os01g61430.1	PH02Gene42566.t1	2e-39
1-581:	LOC_Os01g61440.1	PH02Gene42567.t1	6e-173
1-582:	LOC_Os01g61460.1	PH02Gene42568.t1	0
1-583:	LOC_Os01g61480.1	PH02Gene23845.t1	8e-51
1-584:	LOC_Os01g61500.1	PH02Gene23843.t1	4e-79
1-585:	LOC_Os01g61510.1	PH02Gene23841.t1	0
1-586:	LOC_Os01g61570.1	PH02Gene23839.t1	2e-115
1-587:	LOC_Os01g61580.3	PH02Gene23838.t1	4e-127
1-588:	LOC_Os01g61590.1	PH02Gene23837.t1	0
1-589:	LOC_Os01g61610.1	PH02Gene23836.t1	2e-163
1-590:	LOC_Os01g61620.1	PH02Gene23834.t1	0
1-591:	LOC_Os01g61640.1	PH02Gene23833.t1	0
1-592:	LOC_Os01g61670.1	PH02Gene23832.t1	1e-113
1-593:	LOC_Os01g61690.1	PH02Gene23831.t1	0
1-594:	LOC_Os01g61710.2	PH02Gene23830.t1	0
1-595:	LOC_Os01g61720.1	PH02Gene23829.t1	0
1-596:	LOC_Os01g61760.1	PH02Gene23828.t2	0
1-597:	LOC_Os01g61780.1	PH02Gene23827.t1	0
1-598:	LOC_Os01g61810.2	PH02Gene23826.t2	9e-47
1-599:	LOC_Os01g61814.1	PH02Gene23825.t1	3e-98
1-600:	LOC_Os01g61830.1	PH02Gene23823.t1	0
1-601:	LOC_Os01g61860.1	PH02Gene23822.t1	0
1-602:	LOC_Os01g61880.1	PH02Gene23821.t1	0
1-603:	LOC_Os01g61900.1	PH02Gene23819.t1	3e-123
1-604:	LOC_Os01g61910.1	PH02Gene23817.t3	0
1-605:	LOC_Os01g61920.1	PH02Gene23815.t1	3e-69
1-606:	LOC_Os01g61930.1	PH02Gene23814.t1	0
1-607:	LOC_Os01g61960.1	PH02Gene23812.t1	8e-71
1-608:	LOC_Os01g61990.1	PH02Gene23811.t1	0
1-609:	LOC_Os01g62000.1	PH02Gene23810.t1	8e-60
1-610:	LOC_Os01g62010.1	PH02Gene23808.t1	2e-94
1-611:	LOC_Os01g62060.1	PH02Gene49266.t1	2e-40
1-612:	LOC_Os01g62130.1	PH02Gene32595.t1	3e-85
1-613:	LOC_Os01g62160.1	PH02Gene32597.t2	0
1-614:	LOC_Os01g62200.1	PH02Gene32599.t1	3e-173
1-615:	LOC_Os01g62210.1	PH02Gene32600.t1	1e-112
1-616:	LOC_Os01g62244.1	PH02Gene32602.t1	9e-111
1-617:	LOC_Os01g62260.1	PH02Gene32603.t1	2e-92
1-618:	LOC_Os01g62290.1	PH02Gene32604.t1	0
1-619:	LOC_Os01g62300.1	PH02Gene32605.t1	0
1-620:	LOC_Os01g62310.1	PH02Gene32607.t1	2e-62
1-621:	LOC_Os01g62350.1	PH02Gene32609.t1	4e-67
1-622:	LOC_Os01g62360.1	PH02Gene32611.t1	2e-53
1-623:	LOC_Os01g62370.1	PH02Gene32612.t1	5e-133
1-624:	LOC_Os01g62380.2	PH02Gene32613.t1	0
1-625:	LOC_Os01g62390.1	PH02Gene32614.t1	0
1-626:	LOC_Os01g62410.1	PH02Gene32617.t1	0
1-627:	LOC_Os01g62430.2	PH02Gene32618.t1	6e-78
1-628:	LOC_Os01g62460.2	PH02Gene32619.t1	0
1-629:	LOC_Os01g62480.1	PH02Gene32621.t1	0
1-630:	LOC_Os01g62500.1	PH02Gene45332.t1	0
1-631:	LOC_Os01g62510.1	PH02Gene45331.t1	1e-34
1-632:	LOC_Os01g62605.1	PH02Gene11437.t1	1e-26
1-633:	LOC_Os01g62610.1	PH02Gene11436.t1	1e-100
1-634:	LOC_Os01g62620.1	PH02Gene11435.t1	0
1-635:	LOC_Os01g62630.1	PH02Gene11434.t1	0
1-636:	LOC_Os01g62640.1	PH02Gene11432.t1	1e-49
1-637:	LOC_Os01g62650.1	PH02Gene11431.t1	0
1-638:	LOC_Os01g62660.1	PH02Gene11430.t1	4e-60
1-639:	LOC_Os01g62670.1	PH02Gene11429.t1	0
1-640:	LOC_Os01g62780.1	PH02Gene11428.t1	1e-135
1-641:	LOC_Os01g62800.1	PH02Gene11425.t2	0
1-642:	LOC_Os01g62810.1	PH02Gene11424.t2	0
1-643:	LOC_Os01g62820.1	PH02Gene11423.t2	0
1-644:	LOC_Os01g62830.1	PH02Gene11422.t1	8e-26
1-645:	LOC_Os01g62840.1	PH02Gene11421.t1	0
1-646:	LOC_Os01g62850.1	PH02Gene11420.t1	2e-90
1-647:	LOC_Os01g62860.1	PH02Gene11418.t1	3e-26
1-648:	LOC_Os01g62870.2	PH02Gene11417.t1	1e-110
1-649:	LOC_Os01g62890.1	PH02Gene11416.t1	2e-136
1-650:	LOC_Os01g62900.1	PH02Gene11414.t1	0
1-651:	LOC_Os01g62910.1	PH02Gene11413.t1	7e-141
1-652:	LOC_Os01g62920.1	PH02Gene11412.t1	0
1-653:	LOC_Os01g62950.1	PH02Gene11411.t1	1e-119
1-654:	LOC_Os01g62980.1	PH02Gene11409.t1	2e-64
1-655:	LOC_Os01g62990.1	PH02Gene11408.t1	0
1-656:	LOC_Os01g63050.1	PH02Gene11406.t2	5e-169
1-657:	LOC_Os01g63060.1	PH02Gene11405.t1	0
1-658:	LOC_Os01g63150.1	PH02Gene11404.t1	1e-101
1-659:	LOC_Os01g63160.1	PH02Gene11403.t1	0
1-660:	LOC_Os01g63190.1	PH02Gene11402.t1	0
1-661:	LOC_Os01g63210.1	PH02Gene11401.t1	1e-119
1-662:	LOC_Os01g63230.1	PH02Gene11400.t1	0
1-663:	LOC_Os01g63240.1	PH02Gene11399.t1	2e-29
1-664:	LOC_Os01g63250.1	PH02Gene11398.t1	0
1-665:	LOC_Os01g63260.1	PH02Gene11396.t1	5e-126
1-666:	LOC_Os01g63270.1	PH02Gene11395.t1	0
1-667:	LOC_Os01g63290.1	PH02Gene11393.t1	0
1-668:	LOC_Os01g63310.1	PH02Gene11391.t1	0
1-669:	LOC_Os01g63354.1	PH02Gene11390.t3	0
1-670:	LOC_Os01g63400.1	PH02Gene11389.t1	2e-120
1-671:	LOC_Os01g63420.1	PH02Gene11388.t1	0
1-672:	LOC_Os01g63460.1	PH02Gene11386.t1	9e-148
1-673:	LOC_Os01g63480.1	PH02Gene11385.t1	0
1-674:	LOC_Os01g63500.1	PH02Gene11384.t1	1e-42
1-675:	LOC_Os01g63510.1	PH02Gene11383.t1	1e-134
1-676:	LOC_Os01g63580.1	PH02Gene11382.t1	0
1-677:	LOC_Os01g63620.1	PH02Gene37519.t1	0
1-678:	LOC_Os01g63680.1	PH02Gene37520.t1	4e-141
1-679:	LOC_Os01g63690.1	PH02Gene37521.t1	0
1-680:	LOC_Os01g63710.3	PH02Gene37522.t1	0
1-681:	LOC_Os01g63770.1	PH02Gene37523.t1	0
1-682:	LOC_Os01g63780.1	PH02Gene37524.t1	5e-149
1-683:	LOC_Os01g63790.1	PH02Gene37525.t1	2e-63
1-684:	LOC_Os01g63800.1	PH02Gene37526.t1	5e-101
1-685:	LOC_Os01g63810.1	PH02Gene37527.t1	4e-90
1-686:	LOC_Os01g63820.1	PH02Gene37528.t1	0
1-687:	LOC_Os01g63830.1	PH02Gene37529.t1	8e-168
1-688:	LOC_Os01g63840.1	PH02Gene37530.t1	6e-175
1-689:	LOC_Os01g63854.1	PH02Gene37531.t1	0
1-690:	LOC_Os01g63870.1	PH02Gene37535.t1	0
1-691:	LOC_Os01g63880.1	PH02Gene37536.t1	0
1-692:	LOC_Os01g63890.1	PH02Gene37537.t1	2e-105
1-693:	LOC_Os01g63900.1	PH02Gene37538.t1	1e-116
1-694:	LOC_Os01g63910.1	PH02Gene37539.t1	0
1-695:	LOC_Os01g63930.1	PH02Gene42493.t1	0
1-696:	LOC_Os01g63940.1	PH02Gene33155.t1	3e-103
1-697:	LOC_Os01g63950.1	PH02Gene33154.t1	0
1-698:	LOC_Os01g63980.1	PH02Gene33153.t1	2e-176
1-699:	LOC_Os01g63990.1	PH02Gene33152.t2	0
1-700:	LOC_Os01g64000.1	PH02Gene33151.t1	1e-119
1-701:	LOC_Os01g64010.1	PH02Gene33149.t1	4e-96
1-702:	LOC_Os01g64020.1	PH02Gene33148.t1	0
1-703:	LOC_Os01g64030.1	PH02Gene33147.t1	0
1-704:	LOC_Os01g64100.1	PH02Gene33146.t1	1e-51
1-705:	LOC_Os01g64110.1	PH02Gene33145.t1	0
1-706:	LOC_Os01g64120.1	PH02Gene33144.t1	3e-70
1-707:	LOC_Os01g64170.1	PH02Gene33143.t1	0
1-708:	LOC_Os01g64250.1	PH02Gene33142.t1	0
1-709:	LOC_Os01g64270.1	PH02Gene33141.t1	2e-97
1-710:	LOC_Os01g64280.1	PH02Gene33140.t1	0
1-711:	LOC_Os01g64300.1	PH02Gene33139.t1	2e-98
1-712:	LOC_Os01g64310.1	PH02Gene33138.t1	1e-114
1-713:	LOC_Os01g64360.1	PH02Gene33136.t1	3e-97
1-714:	LOC_Os01g64370.1	PH02Gene33135.t1	8e-149
1-715:	LOC_Os01g64410.1	PH02Gene38179.t1	5e-118
1-716:	LOC_Os01g64430.1	PH02Gene38180.t1	2e-54
1-717:	LOC_Os01g64450.1	PH02Gene38181.t1	2e-111
1-718:	LOC_Os01g64480.1	PH02Gene38184.t1	2e-50
1-719:	LOC_Os01g64520.1	PH02Gene38186.t1	1e-164
1-720:	LOC_Os01g64540.1	PH02Gene38188.t1	0
1-721:	LOC_Os01g64560.1	PH02Gene38189.t1	0
1-722:	LOC_Os01g64590.1	PH02Gene38190.t1	0
1-723:	LOC_Os01g64630.1	PH02Gene38192.t1	0
1-724:	LOC_Os01g64650.1	PH02Gene38193.t1	2e-130
1-725:	LOC_Os01g64660.1	PH02Gene38194.t1	0
1-726:	LOC_Os01g64680.1	PH02Gene38195.t1	2e-59
1-727:	LOC_Os01g64690.1	PH02Gene38196.t1	1e-64
1-728:	LOC_Os01g64700.2	PH02Gene38198.t1	0
1-729:	LOC_Os01g64720.1	PH02Gene38199.t2	0
1-730:	LOC_Os01g64730.1	PH02Gene38200.t1	4e-111
1-731:	LOC_Os01g64750.1	PH02Gene22329.t1	0
1-732:	LOC_Os01g64760.1	PH02Gene22324.t1	2e-164
1-733:	LOC_Os01g64770.1	PH02Gene22323.t1	0
1-734:	LOC_Os01g64780.1	PH02Gene22322.t3	2e-179
1-735:	LOC_Os01g64790.1	PH02Gene22321.t1	1e-124
1-736:	LOC_Os01g64810.1	PH02Gene22320.t1	0
1-737:	LOC_Os01g64820.1	PH02Gene22319.t1	0
1-738:	LOC_Os01g64850.1	PH02Gene22318.t1	0
1-739:	LOC_Os01g64870.1	PH02Gene22317.t1	0
1-740:	LOC_Os01g64890.1	PH02Gene22316.t1	0
1-741:	LOC_Os01g64900.1	PH02Gene22315.t1	0
1-742:	LOC_Os01g64920.1	PH02Gene22314.t1	0
1-743:	LOC_Os01g64960.1	PH02Gene22313.t1	4e-141
1-744:	LOC_Os01g64970.1	PH02Gene22312.t1	0
1-745:	LOC_Os01g64980.1	PH02Gene22311.t8	0
1-746:	LOC_Os01g64990.1	PH02Gene22306.t1	2e-35
1-747:	LOC_Os01g65000.1	PH02Gene22305.t1	0
1-748:	LOC_Os01g65070.1	PH02Gene22304.t1	9e-79
1-749:	LOC_Os01g65080.1	PH02Gene22302.t1	0
1-750:	LOC_Os01g65090.1	PH02Gene22301.t1	0
1-751:	LOC_Os01g65100.3	PH02Gene22300.t1	0
1-752:	LOC_Os01g65220.1	PH02Gene27849.t1	0
1-753:	LOC_Os01g65230.1	PH02Gene27848.t1	0
1-754:	LOC_Os01g65260.1	PH02Gene27847.t1	0
1-755:	LOC_Os01g65310.1	PH02Gene27845.t1	0
1-756:	LOC_Os01g65320.1	PH02Gene27844.t1	0
1-757:	LOC_Os01g65330.1	PH02Gene27843.t1	0
1-758:	LOC_Os01g65350.1	PH02Gene27842.t1	0
1-759:	LOC_Os01g65370.1	PH02Gene27841.t1	2e-148
1-760:	LOC_Os01g65380.1	PH02Gene27840.t1	0
1-761:	LOC_Os01g65400.4	PH02Gene27839.t6	2e-179
1-762:	LOC_Os01g65410.1	PH02Gene27836.t1	0
1-763:	LOC_Os01g65420.1	PH02Gene27835.t1	1e-150
1-764:	LOC_Os01g65450.1	PH02Gene27834.t1	2e-147
1-765:	LOC_Os01g65460.1	PH02Gene27833.t1	0
1-766:	LOC_Os01g65480.1	PH02Gene07840.t1	0
1-767:	LOC_Os01g65490.1	PH02Gene07841.t1	0
1-768:	LOC_Os01g65500.1	PH02Gene07842.t1	0
1-769:	LOC_Os01g65510.1	PH02Gene07843.t1	0
1-770:	LOC_Os01g65520.1	PH02Gene07844.t1	0
1-771:	LOC_Os01g65530.1	PH02Gene07845.t1	4e-54
1-772:	LOC_Os01g65550.1	PH02Gene07846.t1	0
1-773:	LOC_Os01g65580.1	PH02Gene07847.t1	0
1-774:	LOC_Os01g65590.1	PH02Gene07848.t1	0
1-775:	LOC_Os01g65600.1	PH02Gene07849.t1	0
1-776:	LOC_Os01g65620.1	PH02Gene07851.t1	2e-52
1-777:	LOC_Os01g65650.1	PH02Gene07853.t1	0
1-778:	LOC_Os01g65660.1	PH02Gene07854.t1	0
1-779:	LOC_Os01g65680.1	PH02Gene07855.t1	4e-164
1-780:	LOC_Os01g65720.1	PH02Gene07856.t1	0
1-781:	LOC_Os01g65730.1	PH02Gene07857.t1	1e-165
1-782:	LOC_Os01g65780.1	PH02Gene07859.t3	0
1-783:	LOC_Os01g65790.1	PH02Gene07860.t1	0
1-784:	LOC_Os01g65800.1	PH02Gene07861.t1	0
1-785:	LOC_Os01g65830.1	PH02Gene07862.t1	0
1-786:	LOC_Os01g65840.1	PH02Gene07863.t1	0
1-787:	LOC_Os01g65860.1	PH02Gene07865.t1	0
1-788:	LOC_Os01g65880.1	PH02Gene07867.t1	1e-155
1-789:	LOC_Os01g65890.1	PH02Gene07868.t2	0
1-790:	LOC_Os01g65900.1	PH02Gene07869.t1	0
1-791:	LOC_Os01g65920.1	PH02Gene07872.t3	0
1-792:	LOC_Os01g65940.1	PH02Gene07873.t1	0
1-793:	LOC_Os01g65986.1	PH02Gene07874.t1	7e-151
1-794:	LOC_Os01g65992.1	PH02Gene07875.t1	8e-129
1-795:	LOC_Os01g66000.1	PH02Gene07876.t2	3e-83
1-796:	LOC_Os01g66010.1	PH02Gene07877.t1	0
1-797:	LOC_Os01g66020.1	PH02Gene07878.t1	0
1-798:	LOC_Os01g66030.1	PH02Gene07879.t1	1e-146
1-799:	LOC_Os01g66050.1	PH02Gene07880.t1	2e-114
1-800:	LOC_Os01g66100.1	PH02Gene07881.t1	0
1-801:	LOC_Os01g66110.1	PH02Gene07882.t1	0
1-802:	LOC_Os01g66120.1	PH02Gene07883.t1	4e-177
1-803:	LOC_Os01g66130.1	PH02Gene07884.t2	0
1-804:	LOC_Os01g66140.1	PH02Gene07885.t3	0
1-805:	LOC_Os01g66150.1	PH02Gene07887.t1	9e-104
1-806:	LOC_Os01g66160.1	PH02Gene07888.t1	0
1-807:	LOC_Os01g66170.1	PH02Gene07889.t1	0
1-808:	LOC_Os01g66180.1	PH02Gene07891.t1	1e-53
1-809:	LOC_Os01g66190.1	PH02Gene07892.t1	0
1-810:	LOC_Os01g66200.1	PH02Gene07893.t1	0
1-811:	LOC_Os01g66240.1	PH02Gene07894.t1	0
1-812:	LOC_Os01g66250.1	PH02Gene07895.t1	0
1-813:	LOC_Os01g66280.1	PH02Gene07897.t1	0
1-814:	LOC_Os01g66290.1	PH02Gene07900.t1	2e-142
1-815:	LOC_Os01g66300.1	PH02Gene07901.t1	0
1-816:	LOC_Os01g66330.1	PH02Gene07902.t1	0
1-817:	LOC_Os01g66350.1	PH02Gene07904.t1	0
1-818:	LOC_Os01g66360.1	PH02Gene07905.t2	2e-162
1-819:	LOC_Os01g66379.1	PH02Gene07906.t2	1e-124
1-820:	LOC_Os01g66420.1	PH02Gene07907.t2	2e-146
1-821:	LOC_Os01g66490.1	PH02Gene07908.t1	3e-173
1-822:	LOC_Os01g66500.1	PH02Gene07909.t1	0
1-823:	LOC_Os01g66520.1	PH02Gene07912.t1	2e-99
1-824:	LOC_Os01g66530.1	PH02Gene07914.t1	2e-28
1-825:	LOC_Os01g66544.1	PH02Gene07916.t1	2e-26
1-826:	LOC_Os01g66560.1	PH02Gene07919.t1	0
1-827:	LOC_Os01g66580.1	PH02Gene07921.t1	2e-62
1-828:	LOC_Os01g66590.1	PH02Gene07923.t1	4e-145
1-829:	LOC_Os01g66600.1	PH02Gene07924.t1	5e-126
1-830:	LOC_Os01g66610.1	PH02Gene48601.t1	0
1-831:	LOC_Os01g66690.1	PH02Gene27104.t1	0
1-832:	LOC_Os01g66700.1	PH02Gene27106.t1	6e-33
1-833:	LOC_Os01g66710.1	PH02Gene27107.t1	0
1-834:	LOC_Os01g66860.2	PH02Gene27111.t1	0
1-835:	LOC_Os01g66900.1	PH02Gene27117.t1	2e-44
1-836:	LOC_Os01g67000.1	PH02Gene27120.t1	0
1-837:	LOC_Os01g67090.1	PH02Gene27127.t1	0
1-838:	LOC_Os01g67100.1	PH02Gene27129.t1	0
1-839:	LOC_Os01g67120.1	PH02Gene27130.t1	0
1-840:	LOC_Os01g67134.1	PH02Gene29817.t1	0
1-841:	LOC_Os01g67170.1	PH02Gene29818.t1	0
1-842:	LOC_Os01g67180.1	PH02Gene29819.t1	6e-116
1-843:	LOC_Os01g67210.1	PH02Gene29821.t1	0
1-844:	LOC_Os01g67240.1	PH02Gene29822.t1	0
1-845:	LOC_Os01g67250.1	PH02Gene29823.t1	0
1-846:	LOC_Os01g67290.1	PH02Gene29824.t2	0
1-847:	LOC_Os01g67300.1	PH02Gene29825.t1	3e-24
1-848:	LOC_Os01g67310.1	PH02Gene29826.t1	2e-54
1-849:	LOC_Os01g67330.1	PH02Gene29828.t2	0
1-850:	LOC_Os01g67340.1	PH02Gene29829.t2	0
1-851:	LOC_Os01g67360.1	PH02Gene29830.t1	0
1-852:	LOC_Os01g67370.1	PH02Gene29831.t1	0
1-853:	LOC_Os01g67390.1	PH02Gene29832.t1	4e-171
1-854:	LOC_Os01g67410.1	PH02Gene29833.t1	0
1-855:	LOC_Os01g67420.1	PH02Gene29834.t1	0
1-856:	LOC_Os01g67430.1	PH02Gene29835.t1	0
1-857:	LOC_Os01g67480.1	PH02Gene29836.t1	2e-166
1-858:	LOC_Os01g67500.1	PH02Gene29837.t1	0
1-859:	LOC_Os01g67510.1	PH02Gene29838.t1	0
1-860:	LOC_Os01g67530.1	PH02Gene45698.t1	0
1-861:	LOC_Os01g67550.1	PH02Gene45699.t1	0
1-862:	LOC_Os01g67560.2	PH02Gene45700.t2	4e-89
1-863:	LOC_Os01g67580.1	PH02Gene45702.t1	0
1-864:	LOC_Os01g67590.1	PH02Gene45703.t1	0
1-865:	LOC_Os01g67600.1	PH02Gene45704.t1	0
1-866:	LOC_Os01g67630.1	PH02Gene45705.t1	0
1-867:	LOC_Os01g67650.1	PH02Gene45706.t1	0
1-868:	LOC_Os01g67720.1	PH02Gene13614.t1	0
1-869:	LOC_Os01g67740.1	PH02Gene13613.t1	0
1-870:	LOC_Os01g67770.1	PH02Gene13612.t1	0
1-871:	LOC_Os01g67810.1	PH02Gene13611.t1	3e-92
1-872:	LOC_Os01g67830.1	PH02Gene13610.t1	0
1-873:	LOC_Os01g67850.1	PH02Gene13609.t1	9e-176
1-874:	LOC_Os01g67860.1	PH02Gene13607.t1	0
1-875:	LOC_Os01g67870.1	PH02Gene13605.t1	0
1-876:	LOC_Os01g67880.1	PH02Gene13604.t1	0
1-877:	LOC_Os01g67920.1	PH02Gene13602.t1	0
1-878:	LOC_Os01g67950.1	PH02Gene13601.t1	1e-99
1-879:	LOC_Os01g67970.1	PH02Gene13600.t1	0
1-880:	LOC_Os01g67980.1	PH02Gene13599.t1	6e-140
1-881:	LOC_Os01g68000.1	PH02Gene13598.t1	0
1-882:	LOC_Os01g68010.1	PH02Gene13597.t1	6e-78
1-883:	LOC_Os01g68020.1	PH02Gene13595.t1	0
1-884:	LOC_Os01g68040.1	PH02Gene13594.t1	0
1-885:	LOC_Os01g68050.2	PH02Gene13592.t1	0
1-886:	LOC_Os01g68060.1	PH02Gene13591.t1	0
1-887:	LOC_Os01g68070.1	PH02Gene13589.t1	0
1-888:	LOC_Os01g68120.1	PH02Gene13588.t2	0
1-889:	LOC_Os01g68140.1	PH02Gene13586.t1	0
1-890:	LOC_Os01g68300.1	PH02Gene13580.t1	8e-23
1-891:	LOC_Os01g68320.1	PH02Gene13579.t1	0
1-892:	LOC_Os01g68324.3	PH02Gene13578.t1	0
1-893:	LOC_Os01g68330.1	PH02Gene13577.t1	7e-142
1-894:	LOC_Os01g68380.1	PH02Gene13576.t1	0
1-895:	LOC_Os01g68390.1	PH02Gene13575.t1	0
1-896:	LOC_Os01g68420.1	PH02Gene13574.t1	2e-29
1-897:	LOC_Os01g68440.1	PH02Gene13573.t2	0
1-898:	LOC_Os01g68470.1	PH02Gene13572.t1	4e-60
1-899:	LOC_Os01g68480.1	PH02Gene13571.t1	2e-105
1-900:	LOC_Os01g68490.1	PH02Gene13570.t1	1e-61
1-901:	LOC_Os01g68500.1	PH02Gene13569.t1	4e-80
1-902:	LOC_Os01g68510.1	PH02Gene04919.t1	2e-37
1-903:	LOC_Os01g68524.1	PH02Gene04918.t3	0
1-904:	LOC_Os01g68540.1	PH02Gene04917.t1	2e-137
1-905:	LOC_Os01g68560.1	PH02Gene04916.t1	3e-85
1-906:	LOC_Os01g68570.1	PH02Gene04915.t1	6e-78
1-907:	LOC_Os01g68580.1	PH02Gene04914.t1	1e-25
1-908:	LOC_Os01g68598.2	PH02Gene04912.t1	2e-67
1-909:	LOC_Os01g68620.1	PH02Gene04911.t1	0
1-910:	LOC_Os01g68630.1	PH02Gene04910.t1	0
1-911:	LOC_Os01g68650.1	PH02Gene04909.t1	7e-114
1-912:	LOC_Os01g68660.1	PH02Gene04908.t1	2e-59
1-913:	LOC_Os01g68680.1	PH02Gene04907.t1	0
1-914:	LOC_Os01g68700.1	PH02Gene04905.t1	0
1-915:	LOC_Os01g68710.1	PH02Gene48265.t1	6e-84
1-916:	LOC_Os01g68750.1	PH02Gene48261.t1	0
1-917:	LOC_Os01g68760.1	PH02Gene48260.t1	0
1-918:	LOC_Os01g68770.1	PH02Gene42366.t1	1e-106
1-919:	LOC_Os01g68800.1	PH02Gene42367.t1	3e-24
1-920:	LOC_Os01g68810.1	PH02Gene42368.t1	0
1-921:	LOC_Os01g68830.1	PH02Gene42369.t1	0
1-922:	LOC_Os01g68840.1	PH02Gene42370.t1	8e-45
1-923:	LOC_Os01g68860.1	PH02Gene42371.t1	0
1-924:	LOC_Os01g68870.2	PH02Gene42372.t1	0
1-925:	LOC_Os01g68890.1	PH02Gene42373.t1	2e-56
1-926:	LOC_Os01g68900.1	PH02Gene42374.t1	1e-63
1-927:	LOC_Os01g68930.1	PH02Gene42375.t1	6e-177
1-928:	LOC_Os01g68940.1	PH02Gene42376.t1	2e-57
1-929:	LOC_Os01g68960.1	PH02Gene42378.t1	6e-59
1-930:	LOC_Os01g68970.2	PH02Gene42379.t1	3e-27
1-931:	LOC_Os01g69030.1	PH02Gene07232.t1	0
1-932:	LOC_Os01g69040.1	PH02Gene07234.t1	2e-91
1-933:	LOC_Os01g69050.1	PH02Gene07235.t1	0
1-934:	LOC_Os01g69070.1	PH02Gene07236.t1	0
1-935:	LOC_Os01g69080.1	PH02Gene07237.t1	0
1-936:	LOC_Os01g69090.1	PH02Gene07238.t1	0
1-937:	LOC_Os01g69100.1	PH02Gene07239.t1	3e-130
1-938:	LOC_Os01g69110.1	PH02Gene07240.t3	1e-31
1-939:	LOC_Os01g69120.1	PH02Gene07241.t1	0
1-940:	LOC_Os01g69130.1	PH02Gene07242.t1	0
1-941:	LOC_Os01g69140.1	PH02Gene07244.t1	0
1-942:	LOC_Os01g69160.1	PH02Gene07245.t1	0
1-943:	LOC_Os01g69210.1	PH02Gene07246.t1	0
1-944:	LOC_Os01g69230.1	PH02Gene07247.t1	0
1-945:	LOC_Os01g69240.1	PH02Gene07248.t1	0
1-946:	LOC_Os01g69250.1	PH02Gene07249.t1	9e-125
1-947:	LOC_Os01g69270.1	PH02Gene07250.t1	0
1-948:	LOC_Os01g69290.1	PH02Gene07252.t1	1e-129
1-949:	LOC_Os01g69830.1	PH02Gene07253.t1	3e-130
1-950:	LOC_Os01g69840.1	PH02Gene07254.t1	4e-22
1-951:	LOC_Os01g69850.1	PH02Gene07255.t1	6e-91
1-952:	LOC_Os01g69900.1	PH02Gene07257.t1	0
1-953:	LOC_Os01g69910.3	PH02Gene07259.t1	0
1-954:	LOC_Os01g69920.1	PH02Gene07260.t1	0
1-955:	LOC_Os01g69930.1	PH02Gene07261.t1	0
1-956:	LOC_Os01g69940.1	PH02Gene07262.t1	0
1-957:	LOC_Os01g69950.1	PH02Gene07263.t1	4e-114
1-958:	LOC_Os01g69970.1	PH02Gene07264.t1	0
1-959:	LOC_Os01g69990.1	PH02Gene07268.t2	0
1-960:	LOC_Os01g70010.1	PH02Gene07269.t1	9e-163
1-961:	LOC_Os01g70020.1	PH02Gene07271.t1	0
1-962:	LOC_Os01g70060.1	PH02Gene07272.t1	0
1-963:	LOC_Os01g70100.1	PH02Gene07273.t1	0
1-964:	LOC_Os01g70110.1	PH02Gene07274.t1	2e-82
1-965:	LOC_Os01g70130.1	PH02Gene07275.t1	0
1-966:	LOC_Os01g70140.1	PH02Gene07277.t1	1e-129
1-967:	LOC_Os01g70160.1	PH02Gene07279.t1	7e-157
1-968:	LOC_Os01g70170.1	PH02Gene07280.t1	0
1-969:	LOC_Os01g70180.1	PH02Gene07281.t1	0
1-970:	LOC_Os01g70190.1	PH02Gene07282.t1	0
1-971:	LOC_Os01g70210.1	PH02Gene07284.t3	4e-118
1-972:	LOC_Os01g70220.1	PH02Gene07287.t1	0
1-973:	LOC_Os01g70230.1	PH02Gene07288.t1	3e-79
1-974:	LOC_Os01g70240.1	PH02Gene07289.t1	2e-69
1-975:	LOC_Os01g70250.1	PH02Gene07290.t1	0
1-976:	LOC_Os01g70260.1	PH02Gene07291.t1	0
1-977:	LOC_Os01g70270.1	PH02Gene07292.t1	0
1-978:	LOC_Os01g70310.1	PH02Gene07293.t1	2e-179
1-979:	LOC_Os01g70320.1	PH02Gene07294.t1	0
1-980:	LOC_Os01g70330.1	PH02Gene07295.t1	0
1-981:	LOC_Os01g70340.1	PH02Gene07296.t1	3e-63
1-982:	LOC_Os01g70360.1	PH02Gene07297.t1	0
1-983:	LOC_Os01g70390.1	PH02Gene14221.t1	0
1-984:	LOC_Os01g70410.1	PH02Gene14222.t1	0
1-985:	LOC_Os01g70430.1	PH02Gene14223.t2	0
1-986:	LOC_Os01g70470.1	PH02Gene14224.t1	8e-85
1-987:	LOC_Os01g70500.1	PH02Gene14225.t1	7e-76
1-988:	LOC_Os01g70520.1	PH02Gene14226.t1	0
1-989:	LOC_Os01g70525.1	PH02Gene14227.t1	5e-146
1-990:	LOC_Os01g70550.1	PH02Gene14228.t1	0
1-991:	LOC_Os01g70560.1	PH02Gene14229.t1	9e-149
1-992:	LOC_Os01g70580.1	PH02Gene14230.t1	3e-165
1-993:	LOC_Os01g70590.1	PH02Gene14231.t1	5e-84
1-994:	LOC_Os01g70610.1	PH02Gene14232.t1	2e-45
1-995:	LOC_Os01g70660.1	PH02Gene14233.t1	0
1-996:	LOC_Os01g70670.1	PH02Gene14234.t1	0
1-997:	LOC_Os01g70690.1	PH02Gene14235.t1	2e-22
1-998:	LOC_Os01g70710.1	PH02Gene14236.t1	8e-143
1-999:	LOC_Os01g70770.1	PH02Gene14237.t1	1e-99
1-1000:	LOC_Os01g70780.1	PH02Gene14238.t1	0
1-1001:	LOC_Os01g70790.1	PH02Gene14239.t1	4e-116
1-1002:	LOC_Os01g70800.1	PH02Gene14241.t1	0
1-1003:	LOC_Os01g70810.1	PH02Gene14245.t1	0
1-1004:	LOC_Os01g70820.1	PH02Gene14246.t1	1e-164
1-1005:	LOC_Os01g70830.1	PH02Gene14247.t1	7e-88
1-1006:	LOC_Os01g70870.1	PH02Gene14249.t1	0
1-1007:	LOC_Os01g70880.1	PH02Gene14250.t1	1e-58
1-1008:	LOC_Os01g70920.2	PH02Gene09196.t1	7e-156
1-1009:	LOC_Os01g70930.1	PH02Gene09195.t1	0
1-1010:	LOC_Os01g70940.1	PH02Gene09194.t1	0
1-1011:	LOC_Os01g70960.2	PH02Gene09192.t1	2e-141
1-1012:	LOC_Os01g70970.1	PH02Gene09190.t1	0
1-1013:	LOC_Os01g70980.1	PH02Gene09189.t2	4e-99
1-1014:	LOC_Os01g70990.1	PH02Gene09188.t1	2e-59
1-1015:	LOC_Os01g71000.1	PH02Gene09187.t1	0
1-1016:	LOC_Os01g71010.1	PH02Gene09186.t1	0
1-1017:	LOC_Os01g71040.1	PH02Gene09185.t1	2e-30
1-1018:	LOC_Os01g71050.1	PH02Gene09184.t1	0
1-1019:	LOC_Os01g71060.1	PH02Gene09183.t1	7e-31
1-1020:	LOC_Os01g71080.1	PH02Gene09182.t1	0
1-1021:	LOC_Os01g71200.1	PH02Gene29903.t1	0
1-1022:	LOC_Os01g71210.1	PH02Gene29902.t1	5e-34
1-1023:	LOC_Os01g71220.1	PH02Gene29901.t1	1e-169
1-1024:	LOC_Os01g71230.1	PH02Gene29900.t1	2e-115
1-1025:	LOC_Os01g71240.1	PH02Gene29898.t1	0
1-1026:	LOC_Os01g71256.1	PH02Gene29897.t1	4e-81
1-1027:	LOC_Os01g71262.1	PH02Gene29896.t1	8e-74
1-1028:	LOC_Os01g71270.1	PH02Gene29895.t1	0
1-1029:	LOC_Os01g71300.1	PH02Gene29894.t2	3e-163
1-1030:	LOC_Os01g71310.1	PH02Gene29893.t1	0
1-1031:	LOC_Os01g71320.1	PH02Gene29892.t1	0
1-1032:	LOC_Os01g71330.1	PH02Gene29891.t1	2e-58
1-1033:	LOC_Os01g71340.1	PH02Gene29890.t1	0
1-1034:	LOC_Os01g71350.1	PH02Gene29887.t1	9e-50
## Alignment 2: score=12162.0 e_value=0 N=257 Chr1&Sca14 plus
2- 0:	LOC_Os01g38950.1	PH02Gene22171.t1	0
2- 1:	LOC_Os01g38970.1	PH02Gene22172.t1	0
2- 2:	LOC_Os01g38980.2	PH02Gene22173.t1	0
2- 3:	LOC_Os01g38990.1	PH02Gene22174.t1	0
2- 4:	LOC_Os01g39000.1	PH02Gene22175.t1	8e-95
2- 5:	LOC_Os01g39020.1	PH02Gene22176.t1	2e-176
2- 6:	LOC_Os01g39100.1	PH02Gene22177.t3	0
2- 7:	LOC_Os01g39110.1	PH02Gene22178.t1	0
2- 8:	LOC_Os01g39220.1	PH02Gene22183.t1	5e-32
2- 9:	LOC_Os01g39250.1	PH02Gene22184.t1	0
2- 10:	LOC_Os01g39270.1	PH02Gene22185.t2	0
2- 11:	LOC_Os01g39290.1	PH02Gene22186.t1	5e-132
2- 12:	LOC_Os01g39310.1	PH02Gene28273.t1	0
2- 13:	LOC_Os01g39330.1	PH02Gene28274.t1	3e-119
2- 14:	LOC_Os01g39380.1	PH02Gene28275.t1	0
2- 15:	LOC_Os01g39600.1	PH02Gene28276.t1	0
2- 16:	LOC_Os01g39780.1	PH02Gene28278.t1	3e-61
2- 17:	LOC_Os01g39790.1	PH02Gene28280.t1	1e-163
2- 18:	LOC_Os01g39830.1	PH02Gene28282.t1	0
2- 19:	LOC_Os01g39890.1	PH02Gene28283.t2	0
2- 20:	LOC_Os01g39960.1	PH02Gene28284.t1	0
2- 21:	LOC_Os01g39970.1	PH02Gene28285.t1	0
2- 22:	LOC_Os01g40050.2	PH02Gene28287.t1	0
2- 23:	LOC_Os01g40070.1	PH02Gene28289.t1	0
2- 24:	LOC_Os01g40094.1	PH02Gene28290.t1	0
2- 25:	LOC_Os01g40110.1	PH02Gene28291.t2	6e-160
2- 26:	LOC_Os01g40190.1	PH02Gene28292.t1	1e-92
2- 27:	LOC_Os01g40200.1	PH02Gene11962.t4	0
2- 28:	LOC_Os01g40240.1	PH02Gene11966.t1	9e-153
2- 29:	LOC_Os01g40250.1	PH02Gene11968.t1	0
2- 30:	LOC_Os01g40260.1	PH02Gene11970.t1	2e-57
2- 31:	LOC_Os01g40280.1	PH02Gene11971.t1	0
2- 32:	LOC_Os01g40310.1	PH02Gene11972.t1	1e-79
2- 33:	LOC_Os01g40330.1	PH02Gene11973.t2	0
2- 34:	LOC_Os01g40340.1	PH02Gene11974.t1	0
2- 35:	LOC_Os01g40420.2	PH02Gene11975.t1	2e-147
2- 36:	LOC_Os01g40430.1	PH02Gene11976.t1	6e-46
2- 37:	LOC_Os01g40450.1	PH02Gene11978.t1	4e-63
2- 38:	LOC_Os01g40470.1	PH02Gene11979.t1	0
2- 39:	LOC_Os01g40480.1	PH02Gene11980.t1	0
2- 40:	LOC_Os01g40550.1	PH02Gene11981.t1	1e-65
2- 41:	LOC_Os01g40560.1	PH02Gene11983.t1	4e-116
2- 42:	LOC_Os01g40570.1	PH02Gene11984.t1	0
2- 43:	LOC_Os01g40590.1	PH02Gene11986.t1	0
2- 44:	LOC_Os01g40600.1	PH02Gene11987.t1	2e-77
2- 45:	LOC_Os01g40630.1	PH02Gene11990.t1	1e-148
2- 46:	LOC_Os01g40640.1	PH02Gene11991.t3	0
2- 47:	LOC_Os01g40660.1	PH02Gene11992.t1	6e-124
2- 48:	LOC_Os01g40670.1	PH02Gene11994.t1	7e-147
2- 49:	LOC_Os01g40680.1	PH02Gene11995.t1	1e-59
2- 50:	LOC_Os01g40700.1	PH02Gene11996.t2	8e-109
2- 51:	LOC_Os01g40710.1	PH02Gene11997.t1	1e-80
2- 52:	LOC_Os01g40720.1	PH02Gene11998.t1	0
2- 53:	LOC_Os01g40840.1	PH02Gene12001.t1	0
2- 54:	LOC_Os01g40860.1	PH02Gene12002.t1	0
2- 55:	LOC_Os01g40970.1	PH02Gene12003.t1	1e-104
2- 56:	LOC_Os01g40980.1	PH02Gene12004.t1	3e-124
2- 57:	LOC_Os01g40990.2	PH02Gene12005.t1	0
2- 58:	LOC_Os01g41010.1	PH02Gene12006.t3	3e-144
2- 59:	LOC_Os01g41030.1	PH02Gene12007.t1	1e-165
2- 60:	LOC_Os01g41040.1	PH02Gene12008.t1	2e-47
2- 61:	LOC_Os01g41120.1	PH02Gene12009.t1	0
2- 62:	LOC_Os01g41190.1	PH02Gene12011.t1	0
2- 63:	LOC_Os01g41200.1	PH02Gene12012.t1	7e-56
2- 64:	LOC_Os01g41220.1	PH02Gene12013.t1	2e-79
2- 65:	LOC_Os01g41260.1	PH02Gene30590.t1	3e-28
2- 66:	LOC_Os01g41400.1	PH02Gene34870.t1	0
2- 67:	LOC_Os01g41510.1	PH02Gene34865.t1	2e-137
2- 68:	LOC_Os01g41530.1	PH02Gene34857.t1	4e-104
2- 69:	LOC_Os01g41550.1	PH02Gene34856.t1	0
2- 70:	LOC_Os01g41600.1	PH02Gene34855.t1	0
2- 71:	LOC_Os01g41610.1	PH02Gene34854.t2	3e-82
2- 72:	LOC_Os01g41630.1	PH02Gene34853.t2	0
2- 73:	LOC_Os01g41640.1	PH02Gene45536.t1	0
2- 74:	LOC_Os01g41660.1	PH02Gene45537.t2	3e-171
2- 75:	LOC_Os01g41710.1	PH02Gene45538.t1	2e-177
2- 76:	LOC_Os01g41720.1	PH02Gene45539.t1	0
2- 77:	LOC_Os01g41730.1	PH02Gene45540.t1	2e-126
2- 78:	LOC_Os01g41750.1	PH02Gene45544.t1	0
2- 79:	LOC_Os01g41870.1	PH02Gene45548.t1	0
2- 80:	LOC_Os01g41880.1	PH02Gene36757.t1	3e-130
2- 81:	LOC_Os01g41900.1	PH02Gene36756.t1	9e-128
2- 82:	LOC_Os01g41950.1	PH02Gene36755.t1	6e-59
2- 83:	LOC_Os01g41990.1	PH02Gene36751.t1	2e-67
2- 84:	LOC_Os01g42010.1	PH02Gene36750.t1	0
2- 85:	LOC_Os01g42030.1	PH02Gene36749.t1	0
2- 86:	LOC_Os01g42050.1	PH02Gene36748.t1	3e-60
2- 87:	LOC_Os01g42040.1	PH02Gene36747.t1	0
2- 88:	LOC_Os01g42060.1	PH02Gene36746.t1	0
2- 89:	LOC_Os01g42070.1	PH02Gene36745.t1	0
2- 90:	LOC_Os01g42080.1	PH02Gene36744.t1	0
2- 91:	LOC_Os01g42090.1	PH02Gene36743.t1	2e-149
2- 92:	LOC_Os01g42120.1	PH02Gene36739.t3	3e-32
2- 93:	LOC_Os01g42140.1	PH02Gene36738.t1	6e-169
2- 94:	LOC_Os01g42190.1	PH02Gene13533.t1	7e-86
2- 95:	LOC_Os01g42210.1	PH02Gene13532.t1	1e-53
2- 96:	LOC_Os01g42234.1	PH02Gene13528.t1	0
2- 97:	LOC_Os01g42260.1	PH02Gene21483.t1	0
2- 98:	LOC_Os01g42280.1	PH02Gene21485.t1	0
2- 99:	LOC_Os01g42294.1	PH02Gene21486.t1	0
2-100:	LOC_Os01g42350.1	PH02Gene21488.t1	1e-33
2-101:	LOC_Os01g42380.1	PH02Gene21491.t1	0
2-102:	LOC_Os01g42410.1	PH02Gene21492.t1	2e-32
2-103:	LOC_Os01g42460.1	PH02Gene13538.t1	0
2-104:	LOC_Os01g42470.1	PH02Gene13539.t1	4e-110
2-105:	LOC_Os01g42480.1	PH02Gene13540.t2	0
2-106:	LOC_Os01g42500.1	PH02Gene13541.t1	2e-177
2-107:	LOC_Os01g42520.1	PH02Gene13542.t1	0
2-108:	LOC_Os01g42630.2	PH02Gene13544.t1	1e-150
2-109:	LOC_Os01g42650.1	PH02Gene13551.t1	2e-63
2-110:	LOC_Os01g42690.1	PH02Gene13552.t1	2e-167
2-111:	LOC_Os01g42700.1	PH02Gene13553.t1	7e-174
2-112:	LOC_Os01g42710.1	PH02Gene13554.t1	3e-177
2-113:	LOC_Os01g42730.1	PH02Gene13556.t1	0
2-114:	LOC_Os01g42780.1	PH02Gene13557.t1	2e-99
2-115:	LOC_Os01g42800.1	PH02Gene13558.t2	0
2-116:	LOC_Os01g42810.1	PH02Gene13559.t1	1e-44
2-117:	LOC_Os01g42820.2	PH02Gene13560.t1	0
2-118:	LOC_Os01g42830.1	PH02Gene13562.t1	3e-115
2-119:	LOC_Os01g42870.1	PH02Gene13563.t1	1e-37
2-120:	LOC_Os01g42900.1	PH02Gene13565.t1	0
2-121:	LOC_Os01g42950.1	PH02Gene13566.t1	0
2-122:	LOC_Os01g42960.1	PH02Gene13567.t1	0
2-123:	LOC_Os01g42970.1	PH02Gene19983.t1	0
2-124:	LOC_Os01g42980.1	PH02Gene19984.t1	0
2-125:	LOC_Os01g42990.1	PH02Gene19985.t1	1e-161
2-126:	LOC_Os01g43020.1	PH02Gene19986.t1	0
2-127:	LOC_Os01g43030.1	PH02Gene19987.t1	0
2-128:	LOC_Os01g43050.1	PH02Gene19988.t2	0
2-129:	LOC_Os01g43060.1	PH02Gene19989.t1	4e-82
2-130:	LOC_Os01g43090.1	PH02Gene19990.t3	0
2-131:	LOC_Os01g43100.1	PH02Gene19991.t1	4e-146
2-132:	LOC_Os01g43120.1	PH02Gene19992.t1	0
2-133:	LOC_Os01g43140.1	PH02Gene19993.t1	0
2-134:	LOC_Os01g43150.2	PH02Gene19994.t1	0
2-135:	LOC_Os01g43160.1	PH02Gene19996.t1	0
2-136:	LOC_Os01g43170.1	PH02Gene33664.t1	0
2-137:	LOC_Os01g43180.1	PH02Gene33665.t1	9e-35
2-138:	LOC_Os01g43250.1	PH02Gene33667.t1	0
2-139:	LOC_Os01g43320.1	PH02Gene33673.t1	0
2-140:	LOC_Os01g43330.1	PH02Gene33674.t1	0
2-141:	LOC_Os01g43350.1	PH02Gene33675.t1	0
2-142:	LOC_Os01g43360.1	PH02Gene33677.t1	9e-129
2-143:	LOC_Os01g43370.1	PH02Gene33678.t1	0
2-144:	LOC_Os01g43380.1	PH02Gene33679.t2	0
2-145:	LOC_Os01g43390.1	PH02Gene33680.t2	0
2-146:	LOC_Os01g43410.1	PH02Gene48423.t1	0
2-147:	LOC_Os01g43440.1	PH02Gene48422.t1	0
2-148:	LOC_Os01g43460.1	PH02Gene48421.t1	0
2-149:	LOC_Os01g43480.1	PH02Gene40334.t1	0
2-150:	LOC_Os01g43490.1	PH02Gene40335.t1	1e-39
2-151:	LOC_Os01g43510.1	PH02Gene40336.t1	1e-48
2-152:	LOC_Os01g43520.1	PH02Gene40337.t1	0
2-153:	LOC_Os01g43530.1	PH02Gene40338.t1	4e-90
2-154:	LOC_Os01g43540.1	PH02Gene40339.t1	0
2-155:	LOC_Os01g43550.2	PH02Gene40340.t1	4e-109
2-156:	LOC_Os01g43580.1	PH02Gene40341.t1	0
2-157:	LOC_Os01g43590.2	PH02Gene40343.t1	1e-134
2-158:	LOC_Os01g43610.1	PH02Gene40344.t1	1e-135
2-159:	LOC_Os01g43630.3	PH02Gene40346.t1	8e-122
2-160:	LOC_Os01g43650.1	PH02Gene40347.t1	1e-144
2-161:	LOC_Os01g43700.2	PH02Gene35573.t1	0
2-162:	LOC_Os01g43720.1	PH02Gene35574.t1	1e-78
2-163:	LOC_Os01g43760.1	PH02Gene35575.t1	2e-70
2-164:	LOC_Os01g43844.1	PH02Gene35579.t1	0
2-165:	LOC_Os01g43870.1	PH02Gene43824.t1	0
2-166:	LOC_Os01g43910.1	PH02Gene43823.t1	0
2-167:	LOC_Os01g43940.1	PH02Gene43822.t1	0
2-168:	LOC_Os01g43950.1	PH02Gene43821.t1	5e-24
2-169:	LOC_Os01g44040.1	PH02Gene46620.t1	0
2-170:	LOC_Os01g44069.1	PH02Gene39283.t1	0
2-171:	LOC_Os01g44090.1	PH02Gene39281.t1	1e-99
2-172:	LOC_Os01g44110.1	PH02Gene39280.t1	0
2-173:	LOC_Os01g44130.1	PH02Gene39278.t1	0
2-174:	LOC_Os01g44140.1	PH02Gene39277.t1	2e-64
2-175:	LOC_Os01g44210.1	PH02Gene39276.t1	3e-80
2-176:	LOC_Os01g44310.1	PH02Gene39275.t2	0
2-177:	LOC_Os01g44330.1	PH02Gene39274.t1	0
2-178:	LOC_Os01g44340.1	PH02Gene39273.t1	4e-34
2-179:	LOC_Os01g44360.1	PH02Gene39272.t1	8e-138
2-180:	LOC_Os01g44370.1	PH02Gene39271.t1	1e-26
2-181:	LOC_Os01g44394.1	PH02Gene39270.t2	0
2-182:	LOC_Os01g44430.1	PH02Gene39269.t1	4e-73
2-183:	LOC_Os01g44960.1	PH02Gene39268.t1	0
2-184:	LOC_Os01g45060.1	PH02Gene39267.t1	0
2-185:	LOC_Os01g45070.1	PH02Gene39266.t1	8e-66
2-186:	LOC_Os01g45090.1	PH02Gene39265.t1	2e-105
2-187:	LOC_Os01g45110.1	PH02Gene30524.t1	0
2-188:	LOC_Os01g45200.1	PH02Gene30525.t1	0
2-189:	LOC_Os01g45250.1	PH02Gene30527.t1	1e-70
2-190:	LOC_Os01g45274.2	PH02Gene30528.t1	9e-127
2-191:	LOC_Os01g45350.1	PH02Gene30529.t1	2e-135
2-192:	LOC_Os01g45360.1	PH02Gene30530.t1	1e-98
2-193:	LOC_Os01g45370.1	PH02Gene30531.t2	0
2-194:	LOC_Os01g45380.1	PH02Gene30532.t1	0
2-195:	LOC_Os01g45390.2	PH02Gene30533.t1	2e-154
2-196:	LOC_Os01g45400.1	PH02Gene30534.t1	3e-52
2-197:	LOC_Os01g45439.1	PH02Gene30535.t6	9e-161
2-198:	LOC_Os01g45450.1	PH02Gene30536.t1	0
2-199:	LOC_Os01g45460.1	PH02Gene30539.t1	0
2-200:	LOC_Os01g45510.1	PH02Gene30542.t1	2e-166
2-201:	LOC_Os01g45530.1	PH02Gene30543.t1	2e-104
2-202:	LOC_Os01g45550.1	PH02Gene30544.t1	0
2-203:	LOC_Os01g45570.1	PH02Gene40879.t1	1e-138
2-204:	LOC_Os01g45620.1	PH02Gene40878.t1	0
2-205:	LOC_Os01g45650.1	PH02Gene40876.t1	2e-119
2-206:	LOC_Os01g45730.1	PH02Gene40873.t1	1e-160
2-207:	LOC_Os01g45750.1	PH02Gene50351.t1	0
2-208:	LOC_Os01g45760.1	PH02Gene42797.t1	0
2-209:	LOC_Os01g45830.1	PH02Gene42795.t1	0
2-210:	LOC_Os01g45840.1	PH02Gene42794.t1	5e-129
2-211:	LOC_Os01g45860.1	PH02Gene42793.t1	0
2-212:	LOC_Os01g45960.1	PH02Gene30981.t1	0
2-213:	LOC_Os01g45990.1	PH02Gene30982.t1	0
2-214:	LOC_Os01g46020.1	PH02Gene30985.t1	2e-94
2-215:	LOC_Os01g46030.1	PH02Gene30987.t1	8e-40
2-216:	LOC_Os01g46080.1	PH02Gene30990.t1	0
2-217:	LOC_Os01g46240.1	PH02Gene30994.t1	0
2-218:	LOC_Os01g46260.1	PH02Gene30996.t1	2e-28
2-219:	LOC_Os01g46270.1	PH02Gene30998.t1	8e-168
2-220:	LOC_Os01g46340.1	PH02Gene31000.t1	0
2-221:	LOC_Os01g46350.1	PH02Gene31001.t1	0
2-222:	LOC_Os01g46380.1	PH02Gene17345.t1	0
2-223:	LOC_Os01g46400.1	PH02Gene17344.t1	0
2-224:	LOC_Os01g46430.1	PH02Gene17342.t1	0
2-225:	LOC_Os01g46510.1	PH02Gene17340.t1	0
2-226:	LOC_Os01g46570.1	PH02Gene17339.t3	0
2-227:	LOC_Os01g46580.1	PH02Gene17338.t1	0
2-228:	LOC_Os01g46600.1	PH02Gene17337.t1	1e-31
2-229:	LOC_Os01g46610.1	PH02Gene17336.t1	0
2-230:	LOC_Os01g46700.1	PH02Gene17335.t1	0
2-231:	LOC_Os01g46710.1	PH02Gene17334.t1	0
2-232:	LOC_Os01g46720.1	PH02Gene17333.t1	1e-37
2-233:	LOC_Os01g46750.1	PH02Gene39954.t1	0
2-234:	LOC_Os01g46760.1	PH02Gene39952.t2	0
2-235:	LOC_Os01g46800.1	PH02Gene39950.t1	7e-104
2-236:	LOC_Os01g46810.1	PH02Gene39949.t3	0
2-237:	LOC_Os01g46860.1	PH02Gene39948.t1	0
2-238:	LOC_Os01g46870.1	PH02Gene07654.t1	1e-146
2-239:	LOC_Os01g46926.1	PH02Gene07655.t1	3e-107
2-240:	LOC_Os01g46932.1	PH02Gene07656.t3	7e-109
2-241:	LOC_Os01g46940.1	PH02Gene07657.t1	6e-150
2-242:	LOC_Os01g46950.1	PH02Gene07658.t1	0
2-243:	LOC_Os01g46970.1	PH02Gene07659.t1	9e-179
2-244:	LOC_Os01g46980.1	PH02Gene07660.t1	2e-156
2-245:	LOC_Os01g47040.1	PH02Gene07662.t1	3e-152
2-246:	LOC_Os01g47050.1	PH02Gene07663.t1	0
2-247:	LOC_Os01g47080.1	PH02Gene07664.t1	0
2-248:	LOC_Os01g47180.1	PH02Gene07665.t1	6e-64
2-249:	LOC_Os01g47360.1	PH02Gene40962.t1	5e-101
2-250:	LOC_Os01g47430.1	PH02Gene31834.t1	0
2-251:	LOC_Os01g47450.1	PH02Gene31835.t1	4e-95
2-252:	LOC_Os01g47460.1	PH02Gene31838.t1	0
2-253:	LOC_Os01g47470.1	PH02Gene31839.t3	0
2-254:	LOC_Os01g47490.2	PH02Gene49848.t1	6e-85
2-255:	LOC_Os01g47530.1	PH02Gene31840.t1	0
2-256:	LOC_Os01g47540.1	PH02Gene31842.t1	0
## Alignment 3: score=4505.0 e_value=0 N=94 Chr1&Sca14 plus
3- 0:	LOC_Os01g71650.1	PH02Gene29890.t1	8e-113
3- 1:	LOC_Os01g71680.1	PH02Gene29886.t1	1e-151
3- 2:	LOC_Os01g71690.3	PH02Gene29882.t1	1e-156
3- 3:	LOC_Os01g71700.1	PH02Gene29880.t1	0
3- 4:	LOC_Os01g71770.1	PH02Gene37891.t1	3e-56
3- 5:	LOC_Os01g71930.1	PH02Gene37890.t1	9e-120
3- 6:	LOC_Os01g71960.1	PH02Gene37889.t1	1e-51
3- 7:	LOC_Os01g71970.1	PH02Gene37888.t1	0
3- 8:	LOC_Os01g71980.1	PH02Gene37887.t1	4e-169
3- 9:	LOC_Os01g71990.1	PH02Gene37886.t1	0
3- 10:	LOC_Os01g72000.1	PH02Gene37885.t1	0
3- 11:	LOC_Os01g72020.1	PH02Gene37883.t1	0
3- 12:	LOC_Os01g72080.1	PH02Gene37879.t1	3e-58
3- 13:	LOC_Os01g72090.1	PH02Gene37878.t1	0
3- 14:	LOC_Os01g72100.1	PH02Gene37877.t1	4e-86
3- 15:	LOC_Os01g72120.1	PH02Gene37876.t1	2e-32
3- 16:	LOC_Os01g72150.1	PH02Gene37875.t1	2e-76
3- 17:	LOC_Os01g72190.1	PH02Gene21037.t1	9e-168
3- 18:	LOC_Os01g72200.1	PH02Gene21038.t1	2e-95
3- 19:	LOC_Os01g72220.1	PH02Gene21041.t1	0
3- 20:	LOC_Os01g72240.1	PH02Gene21042.t2	0
3- 21:	LOC_Os01g72260.1	PH02Gene21043.t1	7e-62
3- 22:	LOC_Os01g72290.1	PH02Gene21048.t1	1e-128
3- 23:	LOC_Os01g72310.1	PH02Gene21051.t1	0
3- 24:	LOC_Os01g72320.1	PH02Gene21052.t1	0
3- 25:	LOC_Os01g72330.1	PH02Gene21053.t1	5e-114
3- 26:	LOC_Os01g72340.1	PH02Gene21055.t1	0
3- 27:	LOC_Os01g72360.1	PH02Gene21057.t1	2e-105
3- 28:	LOC_Os01g72420.1	PH02Gene21060.t1	0
3- 29:	LOC_Os01g72430.1	PH02Gene21061.t1	6e-122
3- 30:	LOC_Os01g72480.1	PH02Gene21065.t1	1e-140
3- 31:	LOC_Os01g72490.1	PH02Gene21066.t1	2e-148
3- 32:	LOC_Os01g72510.1	PH02Gene48636.t1	0
3- 33:	LOC_Os01g72520.1	PH02Gene48637.t1	0
3- 34:	LOC_Os01g72530.1	PH02Gene48873.t1	3e-58
3- 35:	LOC_Os01g72570.1	PH02Gene06804.t1	0
3- 36:	LOC_Os01g72600.1	PH02Gene06805.t1	5e-157
3- 37:	LOC_Os01g72610.1	PH02Gene06806.t1	0
3- 38:	LOC_Os01g72680.1	PH02Gene06807.t1	0
3- 39:	LOC_Os01g72690.1	PH02Gene06808.t1	0
3- 40:	LOC_Os01g72700.1	PH02Gene06809.t1	0
3- 41:	LOC_Os01g72710.1	PH02Gene06810.t1	0
3- 42:	LOC_Os01g72730.1	PH02Gene06815.t1	9e-28
3- 43:	LOC_Os01g72780.1	PH02Gene06816.t1	0
3- 44:	LOC_Os01g72790.1	PH02Gene06817.t1	0
3- 45:	LOC_Os01g72800.1	PH02Gene06818.t1	1e-141
3- 46:	LOC_Os01g72810.1	PH02Gene06819.t1	0
3- 47:	LOC_Os01g72820.1	PH02Gene06821.t1	3e-180
3- 48:	LOC_Os01g72834.1	PH02Gene06822.t1	1e-157
3- 49:	LOC_Os01g72860.1	PH02Gene06823.t1	0
3- 50:	LOC_Os01g72870.1	PH02Gene06824.t1	0
3- 51:	LOC_Os01g72880.1	PH02Gene06825.t1	0
3- 52:	LOC_Os01g72890.1	PH02Gene06826.t1	8e-102
3- 53:	LOC_Os01g72930.1	PH02Gene06827.t1	2e-68
3- 54:	LOC_Os01g72940.1	PH02Gene06828.t1	0
3- 55:	LOC_Os01g72950.1	PH02Gene06830.t1	1e-71
3- 56:	LOC_Os01g72970.1	PH02Gene06833.t1	0
3- 57:	LOC_Os01g72980.1	PH02Gene06834.t1	0
3- 58:	LOC_Os01g73000.1	PH02Gene06835.t1	0
3- 59:	LOC_Os01g73040.1	PH02Gene06840.t3	0
3- 60:	LOC_Os01g73120.1	PH02Gene06843.t1	0
3- 61:	LOC_Os01g73130.1	PH02Gene48534.t1	4e-98
3- 62:	LOC_Os01g73140.1	PH02Gene48535.t1	4e-65
3- 63:	LOC_Os01g73150.1	PH02Gene48536.t1	0
3- 64:	LOC_Os01g73170.1	PH02Gene06848.t1	0
3- 65:	LOC_Os01g73230.1	PH02Gene06851.t2	2e-126
3- 66:	LOC_Os01g73234.2	PH02Gene06852.t1	9e-71
3- 67:	LOC_Os01g73250.1	PH02Gene06853.t1	7e-26
3- 68:	LOC_Os01g73300.1	PH02Gene06857.t1	1e-136
3- 69:	LOC_Os01g73310.1	PH02Gene06858.t1	0
3- 70:	LOC_Os01g73390.1	PH02Gene06861.t1	0
3- 71:	LOC_Os01g73410.1	PH02Gene06862.t1	0
3- 72:	LOC_Os01g73420.1	PH02Gene06863.t1	0
3- 73:	LOC_Os01g73430.1	PH02Gene06864.t1	0
3- 74:	LOC_Os01g73450.1	PH02Gene06865.t1	0
3- 75:	LOC_Os01g73460.1	PH02Gene06866.t1	0
3- 76:	LOC_Os01g73470.1	PH02Gene06867.t1	4e-143
3- 77:	LOC_Os01g73480.1	PH02Gene06868.t1	0
3- 78:	LOC_Os01g73490.1	PH02Gene06870.t1	6e-22
3- 79:	LOC_Os01g73500.1	PH02Gene06871.t1	8e-102
3- 80:	LOC_Os01g73530.2	PH02Gene06872.t1	0
3- 81:	LOC_Os01g73540.1	PH02Gene06873.t1	4e-73
3- 82:	LOC_Os01g73550.1	PH02Gene06874.t1	1e-23
3- 83:	LOC_Os01g73560.1	PH02Gene06875.t1	0
3- 84:	LOC_Os01g73580.1	PH02Gene06876.t1	0
3- 85:	LOC_Os01g73630.1	PH02Gene06877.t1	7e-143
3- 86:	LOC_Os01g73680.1	PH02Gene06881.t1	0
3- 87:	LOC_Os01g73690.1	PH02Gene06882.t2	0
3- 88:	LOC_Os01g73700.1	PH02Gene06883.t1	0
3- 89:	LOC_Os01g73760.1	PH02Gene06887.t1	4e-59
3- 90:	LOC_Os01g73780.1	PH02Gene06888.t1	3e-58
3- 91:	LOC_Os01g73790.1	PH02Gene06889.t1	0
3- 92:	LOC_Os01g73800.1	PH02Gene06890.t1	8e-38
3- 93:	LOC_Os01g73880.1	PH02Gene39009.t1	2e-132
## Alignment 4: score=3796.0 e_value=0 N=83 Chr1&Sca14 plus
4- 0:	LOC_Os01g18670.1	PH02Gene37590.t1	0
4- 1:	LOC_Os01g18744.1	PH02Gene35077.t1	0
4- 2:	LOC_Os01g18800.1	PH02Gene35076.t1	0
4- 3:	LOC_Os01g18840.1	PH02Gene35075.t1	5e-21
4- 4:	LOC_Os01g18850.1	PH02Gene35071.t2	0
4- 5:	LOC_Os01g18860.1	PH02Gene35072.t1	0
4- 6:	LOC_Os01g18870.1	PH02Gene35069.t1	9e-143
4- 7:	LOC_Os01g18880.2	PH02Gene35068.t1	8e-156
4- 8:	LOC_Os01g18910.1	PH02Gene35065.t1	3e-138
4- 9:	LOC_Os01g19130.1	PH02Gene49920.t1	0
4- 10:	LOC_Os01g19150.1	PH02Gene41686.t1	0
4- 11:	LOC_Os01g19170.1	PH02Gene41682.t1	0
4- 12:	LOC_Os01g19220.1	PH02Gene29738.t1	0
4- 13:	LOC_Os01g19240.1	PH02Gene29740.t1	9e-127
4- 14:	LOC_Os01g19330.1	PH02Gene29742.t1	3e-89
4- 15:	LOC_Os01g19380.1	PH02Gene29746.t1	1e-65
4- 16:	LOC_Os01g19390.1	PH02Gene29747.t1	0
4- 17:	LOC_Os01g19400.1	PH02Gene29748.t1	6e-57
4- 18:	LOC_Os01g19450.1	PH02Gene29749.t1	0
4- 19:	LOC_Os01g19470.1	PH02Gene29750.t1	0
4- 20:	LOC_Os01g19480.1	PH02Gene29751.t1	0
4- 21:	LOC_Os01g19490.1	PH02Gene48550.t3	7e-162
4- 22:	LOC_Os01g19610.1	PH02Gene31876.t1	0
4- 23:	LOC_Os01g19694.1	PH02Gene31875.t1	2e-176
4- 24:	LOC_Os01g19740.1	PH02Gene31874.t1	5e-38
4- 25:	LOC_Os01g19760.1	PH02Gene31870.t1	0
4- 26:	LOC_Os01g19770.1	PH02Gene31869.t1	3e-79
4- 27:	LOC_Os01g19800.1	PH02Gene31868.t1	2e-124
4- 28:	LOC_Os01g19820.2	PH02Gene31867.t1	2e-95
4- 29:	LOC_Os01g19840.1	PH02Gene31866.t1	2e-33
4- 30:	LOC_Os01g19850.1	PH02Gene31865.t1	0
4- 31:	LOC_Os01g19940.1	PH02Gene31864.t1	1e-37
4- 32:	LOC_Os01g19970.1	PH02Gene31863.t1	4e-128
4- 33:	LOC_Os01g20120.1	PH02Gene31861.t1	0
4- 34:	LOC_Os01g20730.1	PH02Gene31858.t1	1e-53
4- 35:	LOC_Os01g20830.1	PH02Gene36339.t1	9e-83
4- 36:	LOC_Os01g20840.1	PH02Gene36340.t1	0
4- 37:	LOC_Os01g20860.1	PH02Gene36341.t1	0
4- 38:	LOC_Os01g20910.1	PH02Gene36343.t1	4e-83
4- 39:	LOC_Os01g20930.1	PH02Gene36344.t1	1e-27
4- 40:	LOC_Os01g20940.1	PH02Gene36345.t1	0
4- 41:	LOC_Os01g20970.1	PH02Gene36346.t1	4e-90
4- 42:	LOC_Os01g20980.1	PH02Gene36347.t1	0
4- 43:	LOC_Os01g21034.2	PH02Gene36348.t1	1e-167
4- 44:	LOC_Os01g21070.1	PH02Gene36349.t1	0
4- 45:	LOC_Os01g21120.1	PH02Gene31767.t1	2e-84
4- 46:	LOC_Os01g21160.1	PH02Gene31768.t1	0
4- 47:	LOC_Os01g21180.1	PH02Gene31769.t1	7e-133
4- 48:	LOC_Os01g21240.1	PH02Gene31773.t1	0
4- 49:	LOC_Os01g21250.1	PH02Gene38042.t1	6e-38
4- 50:	LOC_Os01g21300.1	PH02Gene38043.t1	1e-63
4- 51:	LOC_Os01g21320.1	PH02Gene38044.t1	8e-158
4- 52:	LOC_Os01g21380.1	PH02Gene08090.t1	0
4- 53:	LOC_Os01g21450.3	PH02Gene08088.t1	0
4- 54:	LOC_Os01g21520.1	PH02Gene08087.t1	2e-36
4- 55:	LOC_Os01g21590.1	PH02Gene08084.t1	1e-83
4- 56:	LOC_Os01g21610.1	PH02Gene08081.t1	1e-136
4- 57:	LOC_Os01g21630.1	PH02Gene08079.t2	0
4- 58:	LOC_Os01g21820.1	PH02Gene08078.t1	0
4- 59:	LOC_Os01g21850.1	PH02Gene08077.t1	0
4- 60:	LOC_Os01g21860.1	PH02Gene08076.t1	2e-117
4- 61:	LOC_Os01g21940.1	PH02Gene08075.t1	0
4- 62:	LOC_Os01g21960.1	PH02Gene08074.t1	0
4- 63:	LOC_Os01g21970.1	PH02Gene08073.t1	0
4- 64:	LOC_Os01g21990.1	PH02Gene08072.t1	1e-148
4- 65:	LOC_Os01g22010.1	PH02Gene08070.t1	0
4- 66:	LOC_Os01g22230.1	PH02Gene08069.t1	2e-175
4- 67:	LOC_Os01g22370.1	PH02Gene08065.t1	0
4- 68:	LOC_Os01g22390.2	PH02Gene08064.t1	0
4- 69:	LOC_Os01g22490.1	PH02Gene08062.t1	2e-103
4- 70:	LOC_Os01g22500.1	PH02Gene08061.t1	9e-120
4- 71:	LOC_Os01g22510.1	PH02Gene08060.t1	2e-134
4- 72:	LOC_Os01g22520.1	PH02Gene08059.t1	0
4- 73:	LOC_Os01g22590.1	PH02Gene08052.t1	8e-61
4- 74:	LOC_Os01g22600.1	PH02Gene08051.t1	0
4- 75:	LOC_Os01g22630.1	PH02Gene08049.t1	0
4- 76:	LOC_Os01g22640.1	PH02Gene08048.t1	0
4- 77:	LOC_Os01g22780.1	PH02Gene08047.t1	4e-111
4- 78:	LOC_Os01g22870.1	PH02Gene08044.t1	6e-117
4- 79:	LOC_Os01g22900.1	PH02Gene08042.t1	0
4- 80:	LOC_Os01g22910.1	PH02Gene45465.t1	1e-102
4- 81:	LOC_Os01g22954.1	PH02Gene35461.t1	7e-72
4- 82:	LOC_Os01g23070.1	PH02Gene46258.t1	0
## Alignment 5: score=1332.0 e_value=7.3e-101 N=30 Chr1&Sca14 plus
5- 0:	LOC_Os01g31940.1	PH02Gene45379.t1	2e-154
5- 1:	LOC_Os01g31980.1	PH02Gene32890.t1	0
5- 2:	LOC_Os01g32130.1	PH02Gene32887.t1	1e-80
5- 3:	LOC_Os01g32184.1	PH02Gene22662.t1	0
5- 4:	LOC_Os01g32280.1	PH02Gene22658.t1	8e-179
5- 5:	LOC_Os01g32300.1	PH02Gene22657.t1	0
5- 6:	LOC_Os01g32330.1	PH02Gene22655.t1	8e-96
5- 7:	LOC_Os01g32350.1	PH02Gene22654.t1	2e-48
5- 8:	LOC_Os01g32364.1	PH02Gene22653.t9	0
5- 9:	LOC_Os01g32640.1	PH02Gene22646.t2	0
5- 10:	LOC_Os01g32660.1	PH02Gene22645.t1	0
5- 11:	LOC_Os01g32770.1	PH02Gene22644.t1	2e-136
5- 12:	LOC_Os01g32780.1	PH02Gene22643.t1	2e-93
5- 13:	LOC_Os01g32870.1	PH02Gene22642.t1	0
5- 14:	LOC_Os01g32880.1	PH02Gene38375.t1	0
5- 15:	LOC_Os01g32920.1	PH02Gene38376.t1	6e-55
5- 16:	LOC_Os01g32964.1	PH02Gene38377.t1	0
5- 17:	LOC_Os01g32980.1	PH02Gene38378.t1	0
5- 18:	LOC_Os01g33000.1	PH02Gene38379.t1	0
5- 19:	LOC_Os01g33020.2	PH02Gene38380.t1	2e-106
5- 20:	LOC_Os01g33040.1	PH02Gene38381.t1	0
5- 21:	LOC_Os01g33050.1	PH02Gene38382.t1	2e-56
5- 22:	LOC_Os01g33070.1	PH02Gene44500.t1	2e-96
5- 23:	LOC_Os01g33080.1	PH02Gene48020.t1	6e-154
5- 24:	LOC_Os01g33090.1	PH02Gene48021.t1	0
5- 25:	LOC_Os01g33230.1	PH02Gene33322.t1	2e-106
5- 26:	LOC_Os01g33300.1	PH02Gene33320.t1	0
5- 27:	LOC_Os01g33420.1	PH02Gene33312.t1	0
5- 28:	LOC_Os01g33490.1	PH02Gene41846.t1	4e-160
5- 29:	LOC_Os01g33650.1	PH02Gene35788.t1	3e-102
## Alignment 6: score=1201.0 e_value=4.3e-82 N=26 Chr1&Sca14 plus
6- 0:	LOC_Os01g36070.1	PH02Gene23178.t1	2e-141
6- 1:	LOC_Os01g36080.1	PH02Gene23179.t1	0
6- 2:	LOC_Os01g36090.1	PH02Gene23180.t1	0
6- 3:	LOC_Os01g36240.1	PH02Gene23181.t1	0
6- 4:	LOC_Os01g36250.1	PH02Gene12915.t1	7e-50
6- 5:	LOC_Os01g36390.1	PH02Gene12916.t1	0
6- 6:	LOC_Os01g36460.1	PH02Gene12918.t1	2e-137
6- 7:	LOC_Os01g36540.1	PH02Gene12919.t1	0
6- 8:	LOC_Os01g36550.1	PH02Gene16175.t1	0
6- 9:	LOC_Os01g36560.1	PH02Gene16176.t1	8e-178
6- 10:	LOC_Os01g36600.1	PH02Gene16177.t1	1e-173
6- 11:	LOC_Os01g36610.1	PH02Gene16182.t1	0
6- 12:	LOC_Os01g36660.1	PH02Gene16184.t1	0
6- 13:	LOC_Os01g36670.1	PH02Gene16185.t1	0
6- 14:	LOC_Os01g36720.1	PH02Gene16186.t1	0
6- 15:	LOC_Os01g36790.1	PH02Gene16187.t1	0
6- 16:	LOC_Os01g36840.1	PH02Gene16188.t1	0
6- 17:	LOC_Os01g36860.1	PH02Gene16189.t1	0
6- 18:	LOC_Os01g36870.1	PH02Gene16190.t2	0
6- 19:	LOC_Os01g36890.2	PH02Gene16194.t1	0
6- 20:	LOC_Os01g36930.1	PH02Gene16195.t2	0
6- 21:	LOC_Os01g36950.1	PH02Gene48751.t1	2e-142
6- 22:	LOC_Os01g37100.1	PH02Gene36281.t1	4e-90
6- 23:	LOC_Os01g37110.1	PH02Gene36280.t1	0
6- 24:	LOC_Os01g37120.1	PH02Gene36279.t1	0
6- 25:	LOC_Os01g37130.1	PH02Gene36278.t1	0
## Alignment 7: score=1146.0 e_value=2.8e-86 N=26 Chr1&Sca14 plus
7- 0:	LOC_Os01g26240.1	PH02Gene20392.t1	8e-96
7- 1:	LOC_Os01g26270.1	PH02Gene46900.t1	1e-110
7- 2:	LOC_Os01g26280.1	PH02Gene46901.t1	0
7- 3:	LOC_Os01g26920.1	PH02Gene35009.t1	6e-53
7- 4:	LOC_Os01g27020.1	PH02Gene39148.t2	0
7- 5:	LOC_Os01g27040.1	PH02Gene39147.t2	0
7- 6:	LOC_Os01g27140.1	PH02Gene19702.t1	8e-58
7- 7:	LOC_Os01g27150.1	PH02Gene28172.t1	1e-114
7- 8:	LOC_Os01g27170.1	PH02Gene28171.t1	0
7- 9:	LOC_Os01g27210.1	PH02Gene28170.t1	3e-138
7- 10:	LOC_Os01g27230.1	PH02Gene28164.t1	8e-58
7- 11:	LOC_Os01g27240.1	PH02Gene28163.t1	2e-85
7- 12:	LOC_Os01g27340.1	PH02Gene33261.t1	3e-114
7- 13:	LOC_Os01g27380.1	PH02Gene33263.t1	6e-82
7- 14:	LOC_Os01g27480.1	PH02Gene47349.t1	9e-87
7- 15:	LOC_Os01g27600.1	PH02Gene48392.t1	5e-88
7- 16:	LOC_Os01g27650.1	PH02Gene43617.t1	3e-65
7- 17:	LOC_Os01g27720.1	PH02Gene36662.t1	8e-164
7- 18:	LOC_Os01g27730.1	PH02Gene36661.t1	0
7- 19:	LOC_Os01g27740.1	PH02Gene36660.t1	0
7- 20:	LOC_Os01g27750.1	PH02Gene19039.t1	0
7- 21:	LOC_Os01g27880.1	PH02Gene19045.t1	0
7- 22:	LOC_Os01g27940.1	PH02Gene19047.t1	0
7- 23:	LOC_Os01g27990.1	PH02Gene19048.t1	0
7- 24:	LOC_Os01g28030.1	PH02Gene19049.t1	7e-36
7- 25:	LOC_Os01g28080.1	PH02Gene01677.t1	1e-24
## Alignment 8: score=864.0 e_value=1.7e-56 N=20 Chr1&Sca14 plus
8- 0:	LOC_Os01g23440.1	PH02Gene46258.t1	0
8- 1:	LOC_Os01g23530.1	PH02Gene45986.t1	0
8- 2:	LOC_Os01g23580.1	PH02Gene45988.t1	0
8- 3:	LOC_Os01g23590.1	PH02Gene45989.t1	0
8- 4:	LOC_Os01g23610.1	PH02Gene48936.t1	0
8- 5:	LOC_Os01g23640.1	PH02Gene26778.t1	0
8- 6:	LOC_Os01g23740.1	PH02Gene26779.t1	0
8- 7:	LOC_Os01g23880.1	PH02Gene26781.t1	4e-71
8- 8:	LOC_Os01g23970.1	PH02Gene26782.t1	0
8- 9:	LOC_Os01g24010.1	PH02Gene26784.t3	0
8- 10:	LOC_Os01g24060.1	PH02Gene26785.t1	2e-31
8- 11:	LOC_Os01g24090.1	PH02Gene26787.t1	1e-156
8- 12:	LOC_Os01g24350.1	PH02Gene48844.t1	1e-110
8- 13:	LOC_Os01g24420.1	PH02Gene41531.t1	2e-44
8- 14:	LOC_Os01g24430.1	PH02Gene41532.t1	4e-65
8- 15:	LOC_Os01g24480.1	PH02Gene41533.t1	0
8- 16:	LOC_Os01g24680.1	PH02Gene50127.t2	0
8- 17:	LOC_Os01g24690.1	PH02Gene21747.t1	2e-85
8- 18:	LOC_Os01g24750.1	PH02Gene21746.t2	0
8- 19:	LOC_Os01g24880.1	PH02Gene21741.t1	0
## Alignment 9: score=812.0 e_value=1.8e-43 N=17 Chr1&Sca14 plus
9- 0:	LOC_Os01g12800.1	PH02Gene10832.t1	2e-144
9- 1:	LOC_Os01g12820.1	PH02Gene10833.t1	1e-165
9- 2:	LOC_Os01g12830.1	PH02Gene10836.t1	0
9- 3:	LOC_Os01g12840.1	PH02Gene10837.t1	0
9- 4:	LOC_Os01g12860.1	PH02Gene10839.t1	0
9- 5:	LOC_Os01g12870.1	PH02Gene10840.t1	0
9- 6:	LOC_Os01g12880.1	PH02Gene10841.t1	0
9- 7:	LOC_Os01g12890.1	PH02Gene10842.t1	0
9- 8:	LOC_Os01g12910.1	PH02Gene10844.t1	5e-68
9- 9:	LOC_Os01g12930.1	PH02Gene10845.t1	0
9- 10:	LOC_Os01g13000.1	PH02Gene10847.t1	9e-124
9- 11:	LOC_Os01g13030.1	PH02Gene10849.t1	8e-129
9- 12:	LOC_Os01g13040.1	PH02Gene10850.t1	4e-24
9- 13:	LOC_Os01g13060.1	PH02Gene10851.t2	0
9- 14:	LOC_Os01g13070.1	PH02Gene10852.t1	2e-154
9- 15:	LOC_Os01g13120.1	PH02Gene10854.t1	3e-117
9- 16:	LOC_Os01g13140.1	PH02Gene10859.t1	0
## Alignment 10: score=805.0 e_value=2.8e-55 N=19 Chr1&Sca14 plus
10- 0:	LOC_Os01g33784.1	PH02Gene36858.t1	0
10- 1:	LOC_Os01g33800.1	PH02Gene36859.t1	9e-83
10- 2:	LOC_Os01g33869.1	PH02Gene36862.t1	9e-53
10- 3:	LOC_Os01g34060.1	PH02Gene35782.t1	3e-146
10- 4:	LOC_Os01g34080.1	PH02Gene35783.t1	0
10- 5:	LOC_Os01g34330.1	PH02Gene35785.t2	0
10- 6:	LOC_Os01g34350.1	PH02Gene35786.t1	0
10- 7:	LOC_Os01g34390.1	PH02Gene35787.t1	0
10- 8:	LOC_Os01g34560.1	PH02Gene48301.t1	0
10- 9:	LOC_Os01g34660.1	PH02Gene22752.t1	2e-129
10- 10:	LOC_Os01g34700.1	PH02Gene22753.t1	3e-160
10- 11:	LOC_Os01g34870.1	PH02Gene22759.t1	0
10- 12:	LOC_Os01g34880.1	PH02Gene22760.t1	0
10- 13:	LOC_Os01g34900.1	PH02Gene23160.t1	9e-51
10- 14:	LOC_Os01g34920.1	PH02Gene23165.t1	0
10- 15:	LOC_Os01g35040.1	PH02Gene23168.t2	0
10- 16:	LOC_Os01g35050.1	PH02Gene23169.t1	0
10- 17:	LOC_Os01g35170.1	PH02Gene23174.t1	0
10- 18:	LOC_Os01g35220.1	PH02Gene12915.t1	3e-57
## Alignment 11: score=796.0 e_value=1.2e-46 N=17 Chr1&Sca14 plus
11- 0:	LOC_Os01g37460.1	PH02Gene36276.t1	5e-76
11- 1:	LOC_Os01g37470.1	PH02Gene36275.t2	0
11- 2:	LOC_Os01g37480.1	PH02Gene36274.t1	7e-68
11- 3:	LOC_Os01g37490.1	PH02Gene36272.t1	2e-111
11- 4:	LOC_Os01g37510.1	PH02Gene36271.t1	2e-143
11- 5:	LOC_Os01g37560.1	PH02Gene36269.t1	0
11- 6:	LOC_Os01g37690.1	PH02Gene23159.t1	0
11- 7:	LOC_Os01g37750.1	PH02Gene33202.t1	2e-97
11- 8:	LOC_Os01g37760.1	PH02Gene48025.t1	0
11- 9:	LOC_Os01g37770.1	PH02Gene48024.t1	4e-142
11- 10:	LOC_Os01g37800.1	PH02Gene22153.t1	9e-151
11- 11:	LOC_Os01g37825.2	PH02Gene22156.t1	0
11- 12:	LOC_Os01g37842.1	PH02Gene22157.t1	5e-119
11- 13:	LOC_Os01g37870.4	PH02Gene22159.t2	0
11- 14:	LOC_Os01g37910.1	PH02Gene22160.t1	0
11- 15:	LOC_Os01g37960.1	PH02Gene22162.t1	0
11- 16:	LOC_Os01g37980.1	PH02Gene22164.t1	8e-133
## Alignment 12: score=675.0 e_value=1.5e-35 N=14 Chr1&Sca14 plus
12- 0:	LOC_Os01g14010.1	PH02Gene06891.t1	0
12- 1:	LOC_Os01g14020.1	PH02Gene06892.t1	4e-106
12- 2:	LOC_Os01g14030.1	PH02Gene06893.t1	3e-99
12- 3:	LOC_Os01g14040.1	PH02Gene06894.t2	7e-25
12- 4:	LOC_Os01g14050.1	PH02Gene06895.t1	0
12- 5:	LOC_Os01g14070.1	PH02Gene06896.t2	3e-53
12- 6:	LOC_Os01g14080.1	PH02Gene06897.t1	0
12- 7:	LOC_Os01g14090.1	PH02Gene06898.t1	0
12- 8:	LOC_Os01g14100.3	PH02Gene06899.t1	0
12- 9:	LOC_Os01g14110.1	PH02Gene06900.t2	1e-76
12- 10:	LOC_Os01g14140.1	PH02Gene49273.t1	7e-68
12- 11:	LOC_Os01g14170.1	PH02Gene49272.t1	1e-53
12- 12:	LOC_Os01g14280.1	PH02Gene39014.t1	5e-54
12- 13:	LOC_Os01g14310.1	PH02Gene39012.t1	9e-69
## Alignment 13: score=384.0 e_value=2.4e-20 N=9 Chr1&Sca14 plus
13- 0:	LOC_Os01g25330.1	PH02Gene21735.t3	0
13- 1:	LOC_Os01g25370.1	PH02Gene21733.t1	0
13- 2:	LOC_Os01g25386.1	PH02Gene21732.t1	0
13- 3:	LOC_Os01g25610.1	PH02Gene42551.t1	1e-137
13- 4:	LOC_Os01g25720.1	PH02Gene42549.t1	0
13- 5:	LOC_Os01g25760.1	PH02Gene44170.t1	1e-28
13- 6:	LOC_Os01g25810.1	PH02Gene44174.t1	7e-31
13- 7:	LOC_Os01g25820.1	PH02Gene44176.t1	2e-72
13- 8:	LOC_Os01g26020.1	PH02Gene42298.t1	3e-90
## Alignment 14: score=362.0 e_value=1.7e-13 N=8 Chr1&Sca14 plus
14- 0:	LOC_Os01g28450.1	PH02Gene19054.t1	3e-71
14- 1:	LOC_Os01g28520.1	PH02Gene19058.t1	6e-33
14- 2:	LOC_Os01g28540.1	PH02Gene19061.t1	0
14- 3:	LOC_Os01g28570.1	PH02Gene19064.t1	1e-143
14- 4:	LOC_Os01g28600.1	PH02Gene01667.t2	0
14- 5:	LOC_Os01g28680.3	PH02Gene01671.t1	0
14- 6:	LOC_Os01g28730.1	PH02Gene01672.t1	0
14- 7:	LOC_Os01g28790.1	PH02Gene01675.t1	2e-31
## Alignment 15: score=324.0 e_value=4.1e-17 N=8 Chr1&Sca14 plus
15- 0:	LOC_Os01g51870.1	PH02Gene11992.t1	1e-77
15- 1:	LOC_Os01g52100.1	PH02Gene12006.t3	1e-39
15- 2:	LOC_Os01g52160.1	PH02Gene12012.t1	2e-34
15- 3:	LOC_Os01g52190.1	PH02Gene34856.t1	5e-126
15- 4:	LOC_Os01g52200.1	PH02Gene34854.t2	3e-55
15- 5:	LOC_Os01g52230.1	PH02Gene45537.t2	6e-100
15- 6:	LOC_Os01g52240.1	PH02Gene45538.t1	9e-176
15- 7:	LOC_Os01g52390.1	PH02Gene36757.t1	1e-70
## Alignment 16: score=285.0 e_value=8.8e-09 N=6 Chr1&Sca14 plus
16- 0:	LOC_Os01g04460.1	PH02Gene22199.t1	2e-48
16- 1:	LOC_Os01g04470.1	PH02Gene22201.t1	2e-79
16- 2:	LOC_Os01g04520.1	PH02Gene22202.t1	6e-134
16- 3:	LOC_Os01g04550.1	PH02Gene22208.t1	0
16- 4:	LOC_Os01g04560.1	PH02Gene22209.t1	2e-37
16- 5:	LOC_Os01g04570.1	PH02Gene22215.t1	6e-89
## Alignment 17: score=281.0 e_value=1.9e-08 N=6 Chr1&Sca14 plus
17- 0:	LOC_Os01g38480.1	PH02Gene22165.t1	5e-108
17- 1:	LOC_Os01g38530.1	PH02Gene22166.t1	0
17- 2:	LOC_Os01g38610.1	PH02Gene22167.t1	2e-152
17- 3:	LOC_Os01g38620.1	PH02Gene22168.t1	0
17- 4:	LOC_Os01g38660.1	PH02Gene22169.t1	3e-39
17- 5:	LOC_Os01g38670.1	PH02Gene22170.t1	0
## Alignment 18: score=263.0 e_value=2.8e-11 N=6 Chr1&Sca14 plus
18- 0:	LOC_Os01g02290.1	PH02Gene42252.t1	0
18- 1:	LOC_Os01g02300.1	PH02Gene42253.t2	0
18- 2:	LOC_Os01g02310.1	PH02Gene44064.t1	5e-35
18- 3:	LOC_Os01g02360.1	PH02Gene44061.t1	0
18- 4:	LOC_Os01g02390.2	PH02Gene19679.t1	6e-40
18- 5:	LOC_Os01g02440.1	PH02Gene19677.t1	3e-45
## Alignment 19: score=18231.0 e_value=0 N=382 Chr1&Sca14 minus
19- 0:	LOC_Os01g02590.1	PH02Gene19679.t1	1e-29
19- 1:	LOC_Os01g02710.1	PH02Gene44067.t1	8e-41
19- 2:	LOC_Os01g02750.1	PH02Gene44061.t1	0
19- 3:	LOC_Os01g02860.1	PH02Gene38566.t1	0
19- 4:	LOC_Os01g02870.1	PH02Gene38567.t1	0
19- 5:	LOC_Os01g02880.1	PH02Gene38568.t1	0
19- 6:	LOC_Os01g02884.1	PH02Gene38569.t1	0
19- 7:	LOC_Os01g02890.1	PH02Gene38570.t1	0
19- 8:	LOC_Os01g02900.1	PH02Gene47132.t1	0
19- 9:	LOC_Os01g02910.1	PH02Gene47133.t2	0
19- 10:	LOC_Os01g02940.1	PH02Gene42256.t1	0
19- 11:	LOC_Os01g03020.1	PH02Gene41151.t1	1e-84
19- 12:	LOC_Os01g03030.1	PH02Gene41152.t1	7e-138
19- 13:	LOC_Os01g03050.1	PH02Gene41153.t1	8e-159
19- 14:	LOC_Os01g03070.1	PH02Gene41155.t1	0
19- 15:	LOC_Os01g03080.1	PH02Gene41156.t1	2e-87
19- 16:	LOC_Os01g03090.1	PH02Gene41158.t1	1e-122
19- 17:	LOC_Os01g03100.1	PH02Gene48708.t1	6e-169
19- 18:	LOC_Os01g03190.1	PH02Gene20240.t1	3e-89
19- 19:	LOC_Os01g03270.1	PH02Gene20239.t2	2e-99
19- 20:	LOC_Os01g03490.1	PH02Gene20238.t1	6e-24
19- 21:	LOC_Os01g03510.1	PH02Gene20237.t1	0
19- 22:	LOC_Os01g03520.1	PH02Gene20236.t1	0
19- 23:	LOC_Os01g03570.1	PH02Gene20232.t1	0
19- 24:	LOC_Os01g03620.1	PH02Gene20231.t1	0
19- 25:	LOC_Os01g03650.1	PH02Gene20230.t2	0
19- 26:	LOC_Os01g03660.2	PH02Gene20229.t1	2e-130
19- 27:	LOC_Os01g03670.1	PH02Gene20228.t1	1e-44
19- 28:	LOC_Os01g03680.1	PH02Gene20224.t1	6e-25
19- 29:	LOC_Os01g03690.1	PH02Gene20222.t1	3e-91
19- 30:	LOC_Os01g03720.1	PH02Gene20221.t1	5e-146
19- 31:	LOC_Os01g03740.1	PH02Gene20219.t1	1e-106
19- 32:	LOC_Os01g03750.1	PH02Gene20218.t1	2e-109
19- 33:	LOC_Os01g03760.1	PH02Gene20217.t1	0
19- 34:	LOC_Os01g03820.1	PH02Gene20216.t1	0
19- 35:	LOC_Os01g03840.1	PH02Gene20215.t1	2e-60
19- 36:	LOC_Os01g03870.1	PH02Gene20214.t1	0
19- 37:	LOC_Os01g03890.1	PH02Gene20213.t1	3e-139
19- 38:	LOC_Os01g03914.1	PH02Gene20212.t1	0
19- 39:	LOC_Os01g03950.1	PH02Gene20211.t1	0
19- 40:	LOC_Os01g03980.1	PH02Gene20210.t1	5e-48
19- 41:	LOC_Os01g04010.1	PH02Gene41093.t1	2e-30
19- 42:	LOC_Os01g04020.1	PH02Gene41094.t1	9e-105
19- 43:	LOC_Os01g04030.1	PH02Gene17022.t1	3e-51
19- 44:	LOC_Os01g04070.1	PH02Gene17012.t1	0
19- 45:	LOC_Os01g04090.1	PH02Gene39486.t1	9e-59
19- 46:	LOC_Os01g04100.1	PH02Gene39484.t1	4e-67
19- 47:	LOC_Os01g04110.1	PH02Gene39483.t1	5e-33
19- 48:	LOC_Os01g04160.1	PH02Gene39481.t1	0
19- 49:	LOC_Os01g04170.1	PH02Gene39480.t1	1e-86
19- 50:	LOC_Os01g04190.3	PH02Gene39479.t1	0
19- 51:	LOC_Os01g04210.1	PH02Gene39478.t1	2e-178
19- 52:	LOC_Os01g04230.1	PH02Gene39477.t1	0
19- 53:	LOC_Os01g04260.1	PH02Gene39476.t1	0
19- 54:	LOC_Os01g04280.1	PH02Gene39475.t1	0
19- 55:	LOC_Os01g04290.1	PH02Gene22226.t1	0
19- 56:	LOC_Os01g04330.1	PH02Gene22224.t1	8e-66
19- 57:	LOC_Os01g04340.1	PH02Gene22220.t1	3e-51
19- 58:	LOC_Os01g04390.1	PH02Gene22219.t1	5e-40
19- 59:	LOC_Os01g04430.1	PH02Gene22214.t1	6e-104
19- 60:	LOC_Os01g04440.1	PH02Gene22213.t1	2e-71
19- 61:	LOC_Os01g04450.1	PH02Gene22207.t1	8e-30
19- 62:	LOC_Os01g04560.1	PH02Gene22203.t1	6e-42
19- 63:	LOC_Os01g04570.1	PH02Gene22199.t1	1e-44
19- 64:	LOC_Os01g04620.1	PH02Gene22198.t1	0
19- 65:	LOC_Os01g04630.1	PH02Gene22197.t1	0
19- 66:	LOC_Os01g04650.1	PH02Gene22196.t1	0
19- 67:	LOC_Os01g04660.1	PH02Gene22195.t1	1e-120
19- 68:	LOC_Os01g04710.1	PH02Gene22193.t1	1e-169
19- 69:	LOC_Os01g04720.1	PH02Gene22192.t1	0
19- 70:	LOC_Os01g04750.1	PH02Gene22188.t1	1e-137
19- 71:	LOC_Os01g04814.1	PH02Gene22187.t1	0
19- 72:	LOC_Os01g04860.1	PH02Gene26373.t1	9e-170
19- 73:	LOC_Os01g04870.1	PH02Gene26372.t1	2e-94
19- 74:	LOC_Os01g04880.1	PH02Gene26369.t1	0
19- 75:	LOC_Os01g04900.2	PH02Gene26368.t1	0
19- 76:	LOC_Os01g04910.1	PH02Gene26367.t1	3e-117
19- 77:	LOC_Os01g04920.2	PH02Gene26366.t1	1e-142
19- 78:	LOC_Os01g04930.1	PH02Gene26363.t1	1e-145
19- 79:	LOC_Os01g04950.3	PH02Gene26362.t1	0
19- 80:	LOC_Os01g04990.1	PH02Gene28735.t1	0
19- 81:	LOC_Os01g05010.1	PH02Gene28738.t1	1e-53
19- 82:	LOC_Os01g05070.1	PH02Gene28739.t1	0
19- 83:	LOC_Os01g05090.1	PH02Gene28746.t1	4e-138
19- 84:	LOC_Os01g05100.1	PH02Gene28747.t1	6e-154
19- 85:	LOC_Os01g05130.1	PH02Gene28750.t1	2e-64
19- 86:	LOC_Os01g05140.1	PH02Gene28751.t1	6e-46
19- 87:	LOC_Os01g05150.1	PH02Gene28752.t1	2e-22
19- 88:	LOC_Os01g05420.1	PH02Gene28758.t1	0
19- 89:	LOC_Os01g05440.1	PH02Gene28761.t1	8e-67
19- 90:	LOC_Os01g05480.1	PH02Gene28762.t1	0
19- 91:	LOC_Os01g05490.1	PH02Gene28763.t1	4e-167
19- 92:	LOC_Os01g05500.1	PH02Gene28764.t1	0
19- 93:	LOC_Os01g05600.1	PH02Gene28765.t1	0
19- 94:	LOC_Os01g05660.1	PH02Gene28768.t1	0
19- 95:	LOC_Os01g05670.1	PH02Gene28769.t1	0
19- 96:	LOC_Os01g05680.1	PH02Gene28770.t1	3e-128
19- 97:	LOC_Os01g05760.1	PH02Gene28771.t1	3e-24
19- 98:	LOC_Os01g05790.1	PH02Gene28773.t1	0
19- 99:	LOC_Os01g05800.1	PH02Gene28774.t1	0
19-100:	LOC_Os01g05810.1	PH02Gene48540.t2	0
19-101:	LOC_Os01g05840.2	PH02Gene42272.t1	0
19-102:	LOC_Os01g05850.1	PH02Gene42273.t1	2e-28
19-103:	LOC_Os01g05860.1	PH02Gene42274.t1	2e-129
19-104:	LOC_Os01g05870.1	PH02Gene44361.t1	3e-53
19-105:	LOC_Os01g06000.1	PH02Gene44358.t1	7e-113
19-106:	LOC_Os01g06020.1	PH02Gene44356.t1	0
19-107:	LOC_Os01g06030.1	PH02Gene44354.t1	4e-55
19-108:	LOC_Os01g06230.1	PH02Gene44353.t1	1e-29
19-109:	LOC_Os01g06250.1	PH02Gene44352.t1	4e-136
19-110:	LOC_Os01g06280.2	PH02Gene44349.t1	0
19-111:	LOC_Os01g06290.2	PH02Gene44348.t2	2e-137
19-112:	LOC_Os01g06320.1	PH02Gene44346.t1	6e-152
19-113:	LOC_Os01g06340.1	PH02Gene44345.t1	7e-40
19-114:	LOC_Os01g06380.1	PH02Gene44344.t1	2e-21
19-115:	LOC_Os01g06410.1	PH02Gene39879.t1	5e-42
19-116:	LOC_Os01g06420.1	PH02Gene39878.t1	5e-34
19-117:	LOC_Os01g06454.1	PH02Gene39877.t1	6e-26
19-118:	LOC_Os01g06460.1	PH02Gene39875.t1	6e-134
19-119:	LOC_Os01g06470.1	PH02Gene39874.t1	0
19-120:	LOC_Os01g06490.1	PH02Gene39871.t1	8e-110
19-121:	LOC_Os01g06500.1	PH02Gene39869.t1	1e-75
19-122:	LOC_Os01g06560.1	PH02Gene39868.t1	3e-141
19-123:	LOC_Os01g06580.1	PH02Gene39867.t1	2e-111
19-124:	LOC_Os01g06590.1	PH02Gene39866.t1	0
19-125:	LOC_Os01g06630.1	PH02Gene39865.t1	5e-39
19-126:	LOC_Os01g06640.1	PH02Gene39864.t1	3e-139
19-127:	LOC_Os01g06720.1	PH02Gene39861.t1	2e-56
19-128:	LOC_Os01g06940.1	PH02Gene39369.t1	5e-55
19-129:	LOC_Os01g07070.1	PH02Gene39370.t1	2e-138
19-130:	LOC_Os01g07080.1	PH02Gene39371.t1	0
19-131:	LOC_Os01g07090.1	PH02Gene39372.t1	0
19-132:	LOC_Os01g07100.1	PH02Gene39373.t3	0
19-133:	LOC_Os01g07110.1	PH02Gene39375.t1	0
19-134:	LOC_Os01g07120.2	PH02Gene39376.t2	3e-120
19-135:	LOC_Os01g07130.1	PH02Gene39377.t1	0
19-136:	LOC_Os01g07140.1	PH02Gene39378.t1	0
19-137:	LOC_Os01g07150.1	PH02Gene39379.t1	3e-83
19-138:	LOC_Os01g07200.1	PH02Gene39382.t1	2e-69
19-139:	LOC_Os01g07212.1	PH02Gene39383.t1	2e-63
19-140:	LOC_Os01g07240.1	PH02Gene39384.t1	1e-32
19-141:	LOC_Os01g07250.1	PH02Gene39385.t1	2e-138
19-142:	LOC_Os01g07260.1	PH02Gene39386.t1	0
19-143:	LOC_Os01g07310.1	PH02Gene39388.t1	0
19-144:	LOC_Os01g07330.3	PH02Gene39390.t1	0
19-145:	LOC_Os01g07340.1	PH02Gene39391.t1	0
19-146:	LOC_Os01g07350.1	PH02Gene39392.t1	0
19-147:	LOC_Os01g07360.1	PH02Gene39395.t1	5e-107
19-148:	LOC_Os01g07376.1	PH02Gene10676.t1	2e-78
19-149:	LOC_Os01g07382.1	PH02Gene10675.t1	0
19-150:	LOC_Os01g07390.1	PH02Gene10671.t1	0
19-151:	LOC_Os01g07400.1	PH02Gene10670.t1	0
19-152:	LOC_Os01g07410.1	PH02Gene10669.t1	0
19-153:	LOC_Os01g07430.1	PH02Gene10668.t1	3e-67
19-154:	LOC_Os01g07450.1	PH02Gene10667.t1	2e-83
19-155:	LOC_Os01g07480.1	PH02Gene49769.t1	2e-146
19-156:	LOC_Os01g07490.1	PH02Gene10664.t1	4e-106
19-157:	LOC_Os01g07500.1	PH02Gene10663.t1	0
19-158:	LOC_Os01g07520.1	PH02Gene10662.t1	0
19-159:	LOC_Os01g07530.1	PH02Gene10661.t1	0
19-160:	LOC_Os01g07540.1	PH02Gene10660.t1	1e-62
19-161:	LOC_Os01g07560.1	PH02Gene10659.t1	0
19-162:	LOC_Os01g07570.1	PH02Gene10658.t2	3e-145
19-163:	LOC_Os01g07590.1	PH02Gene10655.t1	6e-95
19-164:	LOC_Os01g07610.1	PH02Gene10654.t1	0
19-165:	LOC_Os01g07630.1	PH02Gene10652.t1	0
19-166:	LOC_Os01g07700.1	PH02Gene10651.t1	0
19-167:	LOC_Os01g07740.1	PH02Gene10650.t1	0
19-168:	LOC_Os01g07750.1	PH02Gene10649.t1	3e-65
19-169:	LOC_Os01g07760.1	PH02Gene10648.t1	0
19-170:	LOC_Os01g07770.1	PH02Gene10647.t1	0
19-171:	LOC_Os01g07780.1	PH02Gene10646.t1	1e-70
19-172:	LOC_Os01g07800.1	PH02Gene10645.t1	1e-78
19-173:	LOC_Os01g07810.1	PH02Gene10644.t1	4e-57
19-174:	LOC_Os01g07850.1	PH02Gene10642.t1	2e-100
19-175:	LOC_Os01g07870.1	PH02Gene10640.t1	0
19-176:	LOC_Os01g07880.1	PH02Gene10639.t1	4e-64
19-177:	LOC_Os01g07890.1	PH02Gene10638.t1	6e-56
19-178:	LOC_Os01g07910.1	PH02Gene10637.t2	0
19-179:	LOC_Os01g07920.1	PH02Gene10636.t2	7e-170
19-180:	LOC_Os01g07930.1	PH02Gene10635.t1	7e-25
19-181:	LOC_Os01g07940.1	PH02Gene10634.t1	0
19-182:	LOC_Os01g07950.1	PH02Gene10633.t1	1e-99
19-183:	LOC_Os01g07960.1	PH02Gene10632.t1	7e-168
19-184:	LOC_Os01g07980.1	PH02Gene48275.t1	9e-145
19-185:	LOC_Os01g08020.1	PH02Gene45069.t1	0
19-186:	LOC_Os01g08090.1	PH02Gene45071.t1	0
19-187:	LOC_Os01g08120.1	PH02Gene45072.t1	0
19-188:	LOC_Os01g08130.1	PH02Gene45074.t1	3e-124
19-189:	LOC_Os01g08150.1	PH02Gene45075.t1	0
19-190:	LOC_Os01g08160.1	PH02Gene45076.t1	0
19-191:	LOC_Os01g08170.1	PH02Gene45077.t1	0
19-192:	LOC_Os01g08180.1	PH02Gene45078.t1	7e-31
19-193:	LOC_Os01g08190.2	PH02Gene43668.t1	0
19-194:	LOC_Os01g08200.1	PH02Gene43669.t1	0
19-195:	LOC_Os01g08220.1	PH02Gene43670.t1	0
19-196:	LOC_Os01g08260.1	PH02Gene43671.t1	0
19-197:	LOC_Os01g08270.1	PH02Gene43672.t1	0
19-198:	LOC_Os01g08310.1	PH02Gene50650.t1	1e-95
19-199:	LOC_Os01g08320.1	PH02Gene50651.t1	2e-116
19-200:	LOC_Os01g08340.1	PH02Gene29645.t1	0
19-201:	LOC_Os01g08380.1	PH02Gene29641.t1	0
19-202:	LOC_Os01g08400.1	PH02Gene29640.t3	0
19-203:	LOC_Os01g08410.1	PH02Gene29639.t1	4e-109
19-204:	LOC_Os01g08420.1	PH02Gene29638.t1	0
19-205:	LOC_Os01g08430.1	PH02Gene29636.t1	0
19-206:	LOC_Os01g08440.1	PH02Gene29633.t1	3e-151
19-207:	LOC_Os01g08460.1	PH02Gene29632.t2	5e-153
19-208:	LOC_Os01g08470.1	PH02Gene29631.t1	0
19-209:	LOC_Os01g08510.1	PH02Gene29630.t1	0
19-210:	LOC_Os01g08520.1	PH02Gene29629.t1	4e-146
19-211:	LOC_Os01g08540.1	PH02Gene29628.t1	0
19-212:	LOC_Os01g08550.1	PH02Gene29627.t1	9e-167
19-213:	LOC_Os01g08570.1	PH02Gene29626.t1	8e-104
19-214:	LOC_Os01g08580.1	PH02Gene29625.t1	0
19-215:	LOC_Os01g08670.1	PH02Gene29624.t1	5e-31
19-216:	LOC_Os01g08700.1	PH02Gene29623.t1	0
19-217:	LOC_Os01g08710.1	PH02Gene29622.t1	4e-76
19-218:	LOC_Os01g08750.1	PH02Gene29621.t1	0
19-219:	LOC_Os01g08780.1	PH02Gene29620.t1	0
19-220:	LOC_Os01g08800.1	PH02Gene29619.t1	1e-114
19-221:	LOC_Os01g08814.1	PH02Gene06260.t1	6e-64
19-222:	LOC_Os01g08820.1	PH02Gene06261.t1	4e-180
19-223:	LOC_Os01g08830.1	PH02Gene06262.t1	0
19-224:	LOC_Os01g08840.1	PH02Gene06264.t1	2e-32
19-225:	LOC_Os01g08850.1	PH02Gene06265.t1	0
19-226:	LOC_Os01g08860.1	PH02Gene06266.t1	2e-74
19-227:	LOC_Os01g08960.1	PH02Gene06267.t1	4e-146
19-228:	LOC_Os01g08970.1	PH02Gene06268.t1	0
19-229:	LOC_Os01g08990.1	PH02Gene06270.t1	1e-107
19-230:	LOC_Os01g09000.1	PH02Gene06271.t1	0
19-231:	LOC_Os01g09010.1	PH02Gene06272.t1	0
19-232:	LOC_Os01g09020.1	PH02Gene06273.t1	0
19-233:	LOC_Os01g09030.1	PH02Gene06274.t1	3e-111
19-234:	LOC_Os01g09080.1	PH02Gene06275.t1	0
19-235:	LOC_Os01g09100.1	PH02Gene06276.t1	3e-57
19-236:	LOC_Os01g09120.1	PH02Gene06277.t2	0
19-237:	LOC_Os01g09200.1	PH02Gene06278.t1	0
19-238:	LOC_Os01g09220.1	PH02Gene06279.t1	0
19-239:	LOC_Os01g09246.1	PH02Gene06281.t1	0
19-240:	LOC_Os01g09260.1	PH02Gene06282.t1	0
19-241:	LOC_Os01g09300.1	PH02Gene06286.t1	0
19-242:	LOC_Os01g09320.1	PH02Gene06287.t1	0
19-243:	LOC_Os01g09450.1	PH02Gene06288.t3	1e-73
19-244:	LOC_Os01g09460.1	PH02Gene06290.t1	0
19-245:	LOC_Os01g09470.1	PH02Gene06291.t1	0
19-246:	LOC_Os01g09550.1	PH02Gene06293.t2	0
19-247:	LOC_Os01g09560.1	PH02Gene06294.t1	0
19-248:	LOC_Os01g09570.1	PH02Gene06295.t3	0
19-249:	LOC_Os01g09580.2	PH02Gene06296.t1	0
19-250:	LOC_Os01g09590.1	PH02Gene06297.t1	4e-95
19-251:	LOC_Os01g09640.1	PH02Gene06298.t1	5e-126
19-252:	LOC_Os01g09670.1	PH02Gene06302.t1	0
19-253:	LOC_Os01g09700.1	PH02Gene06303.t1	0
19-254:	LOC_Os01g09720.1	PH02Gene06304.t1	2e-61
19-255:	LOC_Os01g09730.1	PH02Gene06305.t1	2e-35
19-256:	LOC_Os01g09740.1	PH02Gene06306.t1	0
19-257:	LOC_Os01g09750.1	PH02Gene06307.t1	2e-145
19-258:	LOC_Os01g09760.1	PH02Gene06308.t1	0
19-259:	LOC_Os01g09770.1	PH02Gene06309.t1	0
19-260:	LOC_Os01g09790.1	PH02Gene06310.t1	0
19-261:	LOC_Os01g09800.1	PH02Gene06312.t1	3e-69
19-262:	LOC_Os01g09830.1	PH02Gene06313.t1	4e-48
19-263:	LOC_Os01g09850.1	PH02Gene06314.t1	0
19-264:	LOC_Os01g09860.1	PH02Gene06315.t2	0
19-265:	LOC_Os01g09880.1	PH02Gene06318.t1	6e-99
19-266:	LOC_Os01g09890.1	PH02Gene06322.t2	2e-97
19-267:	LOC_Os01g09990.1	PH02Gene06323.t1	3e-115
19-268:	LOC_Os01g10010.1	PH02Gene06325.t1	1e-86
19-269:	LOC_Os01g10020.1	PH02Gene06326.t1	0
19-270:	LOC_Os01g10040.1	PH02Gene06327.t2	0
19-271:	LOC_Os01g10050.2	PH02Gene06328.t1	0
19-272:	LOC_Os01g10080.2	PH02Gene06329.t1	1e-42
19-273:	LOC_Os01g10090.1	PH02Gene06331.t1	0
19-274:	LOC_Os01g10100.2	PH02Gene06332.t1	2e-179
19-275:	LOC_Os01g10110.1	PH02Gene06333.t1	0
19-276:	LOC_Os01g10130.1	PH02Gene34808.t1	0
19-277:	LOC_Os01g10150.1	PH02Gene34810.t1	0
19-278:	LOC_Os01g10180.1	PH02Gene34812.t1	7e-57
[truncated: 36,521 more rows]

## Sheet: Moso-maize
Detailed information on the genome-to-genome synthesis between Moso bamboo and Zea mays
# MATCH_SCORE: 50
# MATCH_SIZE: 5
# GAP_PENALTY: -1
# OVERLAP_WINDOW: 5
# E_VALUE: 1e-05
# MAX GAPS: 25
# Number of collinear genes: 46715, Percentage: 25.59
# Number of all genes: 182521
## Alignment 0: score=684.0 e_value=3.6e-45 N=17 1&Sca10 plus
0- 0:	transcript:Zm00001d034455_T001	PH02Gene20301.t1	2e-66
0- 1:	transcript:Zm00001d034460_T001	PH02Gene20304.t1	6e-47
0- 2:	transcript:Zm00001d034463_T001	PH02Gene20307.t1	3e-55
0- 3:	transcript:Zm00001d034479_T001	PH02Gene20311.t1	2e-26
0- 4:	transcript:Zm00001d034480_T001	PH02Gene20319.t1	9e-123
0- 5:	transcript:Zm00001d034487_T001	PH02Gene32365.t1	0
0- 6:	transcript:Zm00001d034488_T001	PH02Gene32364.t1	0
0- 7:	transcript:Zm00001d034491_T001	PH02Gene21962.t1	3e-62
0- 8:	transcript:Zm00001d034492_T001	PH02Gene21960.t1	0
0- 9:	transcript:Zm00001d034494_T001	PH02Gene21958.t1	3e-125
0- 10:	transcript:Zm00001d034501_T001	PH02Gene21956.t1	0
0- 11:	transcript:Zm00001d034502_T001	PH02Gene21950.t1	1e-31
0- 12:	transcript:Zm00001d034503_T001	PH02Gene21949.t2	1e-108
0- 13:	transcript:Zm00001d034505_T001	PH02Gene21947.t1	1e-103
0- 14:	transcript:Zm00001d034508_T001	PH02Gene21944.t1	0
0- 15:	transcript:Zm00001d034513_T001	PH02Gene21938.t1	1e-39
0- 16:	transcript:Zm00001d034516_T001	PH02Gene42720.t2	0
## Alignment 1: score=578.0 e_value=1.3e-35 N=13 1&Sca10 plus
1- 0:	transcript:Zm00001d034190_T001	PH02Gene28245.t1	1e-19
1- 1:	transcript:Zm00001d034191_T001	PH02Gene28247.t2	0
1- 2:	transcript:Zm00001d034194_T001	PH02Gene28248.t1	0
1- 3:	transcript:Zm00001d034197_T001	PH02Gene28251.t1	2e-35
1- 4:	transcript:Zm00001d034198_T001	PH02Gene28253.t1	2e-78
1- 5:	transcript:Zm00001d034199_T001	PH02Gene28254.t1	5e-08
1- 6:	transcript:Zm00001d034200_T001	PH02Gene28255.t1	2e-33
1- 7:	transcript:Zm00001d034204_T001	PH02Gene28256.t1	0
1- 8:	transcript:Zm00001d034205_T001	PH02Gene28257.t1	0
1- 9:	transcript:Zm00001d034212_T001	PH02Gene38176.t1	4e-112
1- 10:	transcript:Zm00001d034217_T001	PH02Gene20198.t1	0
1- 11:	transcript:Zm00001d034221_T001	PH02Gene20196.t1	0
1- 12:	transcript:Zm00001d034237_T001	PH02Gene20190.t2	0
## Alignment 2: score=511.0 e_value=3.7e-27 N=12 1&Sca10 plus
2- 0:	transcript:Zm00001d029260_T001	PH02Gene35737.t1	0
2- 1:	transcript:Zm00001d029263_T001	PH02Gene35745.t1	2e-49
2- 2:	transcript:Zm00001d029264_T001	PH02Gene35747.t1	0
2- 3:	transcript:Zm00001d029266_T001	PH02Gene35748.t1	2e-38
2- 4:	transcript:Zm00001d029270_T001	PH02Gene35749.t1	3e-96
2- 5:	transcript:Zm00001d029274_T001	PH02Gene35756.t1	1e-49
2- 6:	transcript:Zm00001d029281_T001	PH02Gene35764.t1	2e-122
2- 7:	transcript:Zm00001d029285_T001	PH02Gene35765.t2	8e-80
2- 8:	transcript:Zm00001d029286_T001	PH02Gene35767.t1	6e-68
2- 9:	transcript:Zm00001d029287_T001	PH02Gene02436.t1	3e-81
2- 10:	transcript:Zm00001d029293_T001	PH02Gene02440.t1	2e-10
2- 11:	transcript:Zm00001d029300_T001	PH02Gene02443.t2	7e-66
## Alignment 3: score=477.0 e_value=5.8e-27 N=12 1&Sca10 plus
3- 0:	transcript:Zm00001d029438_T001	PH02Gene10607.t1	2e-45
3- 1:	transcript:Zm00001d029442_T001	PH02Gene10605.t1	1e-163
3- 2:	transcript:Zm00001d029446_T001	PH02Gene10595.t1	2e-40
3- 3:	transcript:Zm00001d029447_T001	PH02Gene10591.t1	9e-09
3- 4:	transcript:Zm00001d029448_T001	PH02Gene10588.t1	1e-78
3- 5:	transcript:Zm00001d029460_T001	PH02Gene10585.t1	8e-100
3- 6:	transcript:Zm00001d029462_T001	PH02Gene10581.t1	0
3- 7:	transcript:Zm00001d029468_T002	PH02Gene10578.t2	0
3- 8:	transcript:Zm00001d029483_T001	PH02Gene10569.t1	4e-24
3- 9:	transcript:Zm00001d029488_T001	PH02Gene10564.t1	3e-16
3- 10:	transcript:Zm00001d029499_T001	PH02Gene10555.t1	9e-29
3- 11:	transcript:Zm00001d029505_T001	PH02Gene10553.t1	5e-73
## Alignment 4: score=457.0 e_value=2.6e-27 N=12 1&Sca10 plus
4- 0:	transcript:Zm00001d029352_T001	PH02Gene47449.t1	0
4- 1:	transcript:Zm00001d029366_T001	PH02Gene47596.t1	3e-36
4- 2:	transcript:Zm00001d029376_T001	PH02Gene40721.t1	7e-117
4- 3:	transcript:Zm00001d029380_T001	PH02Gene40723.t1	6e-56
4- 4:	transcript:Zm00001d029386_T001	PH02Gene40728.t1	4e-160
4- 5:	transcript:Zm00001d029391_T001	PH02Gene40731.t1	5e-127
4- 6:	transcript:Zm00001d029393_T001	PH02Gene10630.t1	6e-44
4- 7:	transcript:Zm00001d029407_T001	PH02Gene10625.t1	2e-106
4- 8:	transcript:Zm00001d029408_T001	PH02Gene10624.t1	7e-110
4- 9:	transcript:Zm00001d029409_T001	PH02Gene10622.t1	3e-124
4- 10:	transcript:Zm00001d029412_T001	PH02Gene10620.t1	2e-178
4- 11:	transcript:Zm00001d029420_T001	PH02Gene10613.t1	0
## Alignment 5: score=396.0 e_value=3e-17 N=9 1&Sca10 plus
5- 0:	transcript:Zm00001d034422_T001	PH02Gene08742.t1	6e-87
5- 1:	transcript:Zm00001d034427_T001	PH02Gene08751.t1	0
5- 2:	transcript:Zm00001d034431_T001	PH02Gene08755.t1	5e-13
5- 3:	transcript:Zm00001d034439_T001	PH02Gene20296.t1	4e-73
5- 4:	transcript:Zm00001d034440_T001	PH02Gene20298.t1	0
5- 5:	transcript:Zm00001d034443_T001	PH02Gene20299.t1	0
5- 6:	transcript:Zm00001d034444_T001	PH02Gene20300.t1	4e-88
5- 7:	transcript:Zm00001d034447_T001	PH02Gene20301.t1	6e-67
5- 8:	transcript:Zm00001d034452_T001	PH02Gene20304.t1	2e-103
## Alignment 6: score=391.0 e_value=3.7e-21 N=9 1&Sca10 plus
6- 0:	transcript:Zm00001d034319_T001	PH02Gene49652.t1	2e-155
6- 1:	transcript:Zm00001d034320_T001	PH02Gene49651.t1	0
6- 2:	transcript:Zm00001d034340_T001	PH02Gene09616.t1	5e-156
6- 3:	transcript:Zm00001d034344_T001	PH02Gene09624.t1	0
6- 4:	transcript:Zm00001d034345_T001	PH02Gene09625.t2	0
6- 5:	transcript:Zm00001d034350_T001	PH02Gene09634.t1	0
6- 6:	transcript:Zm00001d034353_T001	PH02Gene09639.t1	3e-93
6- 7:	transcript:Zm00001d034356_T001	PH02Gene09641.t1	1e-65
6- 8:	transcript:Zm00001d034358_T001	PH02Gene09642.t1	4e-25
## Alignment 7: score=256.0 e_value=4.2e-09 N=6 1&Sca10 minus
7- 0:	transcript:Zm00001d034410_T001	PH02Gene08748.t1	0
7- 1:	transcript:Zm00001d034414_T002	PH02Gene08747.t1	3e-43
7- 2:	transcript:Zm00001d034415_T001	PH02Gene08746.t1	1e-52
7- 3:	transcript:Zm00001d034416_T001	PH02Gene08743.t1	3e-24
7- 4:	transcript:Zm00001d034422_T001	PH02Gene08742.t1	6e-87
7- 5:	transcript:Zm00001d034424_T001	PH02Gene08738.t1	5e-158
## Alignment 8: score=2870.0 e_value=3e-276 N=66 1&Sca11 plus
8- 0:	transcript:Zm00001d030998_T001	PH02Gene01134.t1	0
8- 1:	transcript:Zm00001d030999_T001	PH02Gene01133.t1	0
8- 2:	transcript:Zm00001d031002_T001	PH02Gene01132.t1	1e-169
8- 3:	transcript:Zm00001d031005_T001	PH02Gene01131.t1	0
8- 4:	transcript:Zm00001d031008_T001	PH02Gene01129.t1	7e-180
8- 5:	transcript:Zm00001d031009_T001	PH02Gene01127.t1	0
8- 6:	transcript:Zm00001d031013_T001	PH02Gene01126.t4	0
8- 7:	transcript:Zm00001d031014_T001	PH02Gene01125.t1	0
8- 8:	transcript:Zm00001d031018_T001	PH02Gene01124.t1	2e-84
8- 9:	transcript:Zm00001d031019_T002	PH02Gene01123.t1	2e-120
8- 10:	transcript:Zm00001d031020_T001	PH02Gene42559.t1	1e-52
8- 11:	transcript:Zm00001d031022_T001	PH02Gene42565.t1	2e-20
8- 12:	transcript:Zm00001d031024_T001	PH02Gene07641.t1	0
8- 13:	transcript:Zm00001d031026_T001	PH02Gene07634.t1	6e-151
8- 14:	transcript:Zm00001d031040_T001	PH02Gene07632.t1	3e-94
8- 15:	transcript:Zm00001d031041_T001	PH02Gene07631.t2	0
8- 16:	transcript:Zm00001d031044_T001	PH02Gene07629.t1	2e-92
8- 17:	transcript:Zm00001d031047_T001	PH02Gene07624.t1	2e-74
8- 18:	transcript:Zm00001d031049_T001	PH02Gene07618.t1	2e-71
8- 19:	transcript:Zm00001d031050_T001	PH02Gene07617.t1	0
8- 20:	transcript:Zm00001d031053_T001	PH02Gene07616.t1	2e-155
8- 21:	transcript:Zm00001d031059_T001	PH02Gene07611.t1	0
8- 22:	transcript:Zm00001d031061_T001	PH02Gene07610.t1	0
8- 23:	transcript:Zm00001d031063_T001	PH02Gene07609.t1	5e-46
8- 24:	transcript:Zm00001d031064_T001	PH02Gene07600.t1	0
8- 25:	transcript:Zm00001d031065_T001	PH02Gene07597.t1	1e-65
8- 26:	transcript:Zm00001d031068_T001	PH02Gene07596.t1	0
8- 27:	transcript:Zm00001d031071_T001	PH02Gene07593.t1	0
8- 28:	transcript:Zm00001d031072_T001	PH02Gene07592.t1	0
8- 29:	transcript:Zm00001d031074_T001	PH02Gene07590.t2	0
8- 30:	transcript:Zm00001d031077_T001	PH02Gene07588.t4	0
8- 31:	transcript:Zm00001d031081_T001	PH02Gene07583.t1	1e-109
8- 32:	transcript:Zm00001d031086_T001	PH02Gene07581.t1	0
8- 33:	transcript:Zm00001d031088_T001	PH02Gene07577.t1	0
8- 34:	transcript:Zm00001d031090_T001	PH02Gene07576.t1	0
8- 35:	transcript:Zm00001d031091_T001	PH02Gene07575.t1	1e-16
8- 36:	transcript:Zm00001d031092_T001	PH02Gene07574.t1	4e-122
8- 37:	transcript:Zm00001d031094_T001	PH02Gene07571.t1	6e-141
8- 38:	transcript:Zm00001d031098_T001	PH02Gene07570.t1	2e-173
8- 39:	transcript:Zm00001d031101_T002	PH02Gene46091.t1	1e-80
8- 40:	transcript:Zm00001d031109_T001	PH02Gene18063.t1	2e-65
8- 41:	transcript:Zm00001d031113_T001	PH02Gene18060.t1	5e-12
8- 42:	transcript:Zm00001d031118_T001	PH02Gene18058.t1	0
8- 43:	transcript:Zm00001d031120_T001	PH02Gene18056.t1	0
8- 44:	transcript:Zm00001d031128_T001	PH02Gene18052.t1	0
8- 45:	transcript:Zm00001d031129_T001	PH02Gene18051.t1	1e-23
8- 46:	transcript:Zm00001d031134_T001	PH02Gene18049.t1	2e-180
8- 47:	transcript:Zm00001d031135_T001	PH02Gene18047.t2	1e-113
8- 48:	transcript:Zm00001d031136_T001	PH02Gene18046.t2	1e-124
8- 49:	transcript:Zm00001d031146_T001	PH02Gene18042.t1	1e-26
8- 50:	transcript:Zm00001d031149_T002	PH02Gene18038.t1	1e-155
8- 51:	transcript:Zm00001d031164_T001	PH02Gene18031.t1	1e-14
8- 52:	transcript:Zm00001d031178_T001	PH02Gene18028.t1	0
8- 53:	transcript:Zm00001d031195_T001	PH02Gene18010.t1	8e-15
8- 54:	transcript:Zm00001d031203_T001	PH02Gene11823.t1	1e-35
8- 55:	transcript:Zm00001d031205_T001	PH02Gene11825.t1	2e-115
8- 56:	transcript:Zm00001d031211_T001	PH02Gene11830.t1	0
8- 57:	transcript:Zm00001d031213_T001	PH02Gene11831.t1	0
8- 58:	transcript:Zm00001d031216_T001	PH02Gene11833.t1	0
8- 59:	transcript:Zm00001d031217_T002	PH02Gene11834.t1	0
8- 60:	transcript:Zm00001d031221_T001	PH02Gene37690.t1	0
8- 61:	transcript:Zm00001d031223_T001	PH02Gene37691.t1	7e-130
8- 62:	transcript:Zm00001d031225_T001	PH02Gene37692.t1	7e-80
8- 63:	transcript:Zm00001d031227_T001	PH02Gene37694.t1	5e-56
8- 64:	transcript:Zm00001d031230_T001	PH02Gene37696.t1	2e-52
8- 65:	transcript:Zm00001d031231_T001	PH02Gene43115.t2	0
## Alignment 9: score=1863.0 e_value=3.8e-158 N=42 1&Sca11 plus
9- 0:	transcript:Zm00001d030832_T001	PH02Gene43285.t1	0
9- 1:	transcript:Zm00001d030833_T001	PH02Gene43286.t1	2e-121
9- 2:	transcript:Zm00001d030837_T001	PH02Gene01214.t1	0
9- 3:	transcript:Zm00001d030846_T001	PH02Gene01208.t1	0
9- 4:	transcript:Zm00001d030849_T001	PH02Gene01205.t1	2e-180
9- 5:	transcript:Zm00001d030851_T001	PH02Gene01203.t1	0
9- 6:	transcript:Zm00001d030862_T001	PH02Gene01201.t1	1e-110
9- 7:	transcript:Zm00001d030863_T001	PH02Gene01200.t3	3e-104
9- 8:	transcript:Zm00001d030864_T001	PH02Gene01199.t1	0
9- 9:	transcript:Zm00001d030868_T001	PH02Gene01197.t2	0
9- 10:	transcript:Zm00001d030888_T001	PH02Gene01195.t1	0
9- 11:	transcript:Zm00001d030891_T001	PH02Gene01193.t1	9e-124
9- 12:	transcript:Zm00001d030892_T001	PH02Gene01192.t2	9e-74
9- 13:	transcript:Zm00001d030893_T001	PH02Gene01191.t1	0
9- 14:	transcript:Zm00001d030894_T001	PH02Gene01190.t1	3e-32
9- 15:	transcript:Zm00001d030895_T001	PH02Gene01187.t1	2e-113
9- 16:	transcript:Zm00001d030900_T001	PH02Gene01184.t1	0
9- 17:	transcript:Zm00001d030907_T001	PH02Gene01183.t1	2e-42
9- 18:	transcript:Zm00001d030910_T001	PH02Gene01180.t1	2e-07
9- 19:	transcript:Zm00001d030911_T001	PH02Gene01179.t1	3e-50
9- 20:	transcript:Zm00001d030916_T001	PH02Gene01178.t4	0
9- 21:	transcript:Zm00001d030935_T001	PH02Gene01175.t1	0
9- 22:	transcript:Zm00001d030935_T023	PH02Gene01173.t1	0
9- 23:	transcript:Zm00001d030937_T001	PH02Gene01172.t1	0
9- 24:	transcript:Zm00001d030938_T001	PH02Gene01171.t1	2e-07
9- 25:	transcript:Zm00001d030939_T001	PH02Gene01170.t1	2e-48
9- 26:	transcript:Zm00001d030941_T001	PH02Gene01167.t1	4e-77
9- 27:	transcript:Zm00001d030945_T001	PH02Gene01165.t1	3e-145
9- 28:	transcript:Zm00001d030947_T002	PH02Gene01163.t1	3e-52
9- 29:	transcript:Zm00001d030953_T001	PH02Gene01160.t1	0
9- 30:	transcript:Zm00001d030954_T001	PH02Gene01159.t1	1e-153
9- 31:	transcript:Zm00001d030955_T001	PH02Gene01158.t1	4e-155
9- 32:	transcript:Zm00001d030960_T025	PH02Gene01157.t1	0
9- 33:	transcript:Zm00001d030962_T001	PH02Gene01155.t1	0
9- 34:	transcript:Zm00001d030967_T001	PH02Gene01154.t1	5e-127
9- 35:	transcript:Zm00001d030968_T001	PH02Gene01153.t1	0
9- 36:	transcript:Zm00001d030969_T001	PH02Gene01152.t1	6e-154
9- 37:	transcript:Zm00001d030985_T001	PH02Gene01147.t1	0
9- 38:	transcript:Zm00001d030987_T001	PH02Gene01146.t1	2e-22
9- 39:	transcript:Zm00001d030989_T001	PH02Gene01145.t1	2e-63
9- 40:	transcript:Zm00001d030990_T001	PH02Gene01144.t1	0
9- 41:	transcript:Zm00001d030993_T001	PH02Gene01141.t1	7e-68
## Alignment 10: score=1036.0 e_value=2e-74 N=24 1&Sca11 plus
10- 0:	transcript:Zm00001d030675_T001	PH02Gene11772.t1	0
10- 1:	transcript:Zm00001d030677_T001	PH02Gene11773.t2	2e-71
10- 2:	transcript:Zm00001d030678_T001	PH02Gene11774.t2	3e-138
10- 3:	transcript:Zm00001d030691_T001	PH02Gene11786.t1	0
10- 4:	transcript:Zm00001d030694_T001	PH02Gene11791.t1	0
10- 5:	transcript:Zm00001d030725_T001	PH02Gene11794.t1	0
10- 6:	transcript:Zm00001d030732_T001	PH02Gene11795.t1	0
10- 7:	transcript:Zm00001d030733_T001	PH02Gene11798.t1	6e-86
10- 8:	transcript:Zm00001d030737_T001	PH02Gene11804.t1	2e-159
10- 9:	transcript:Zm00001d030739_T001	PH02Gene11805.t1	5e-17
10- 10:	transcript:Zm00001d030741_T001	PH02Gene11807.t1	3e-72
10- 11:	transcript:Zm00001d030744_T001	PH02Gene11810.t1	0
10- 12:	transcript:Zm00001d030751_T001	PH02Gene11811.t1	0
10- 13:	transcript:Zm00001d030759_T001	PH02Gene11813.t1	0
10- 14:	transcript:Zm00001d030760_T001	PH02Gene11814.t1	0
10- 15:	transcript:Zm00001d030760_T008	PH02Gene36060.t1	4e-06
10- 16:	transcript:Zm00001d030762_T001	PH02Gene36057.t1	1e-60
10- 17:	transcript:Zm00001d030766_T001	PH02Gene36056.t1	0
10- 18:	transcript:Zm00001d030773_T001	PH02Gene36053.t1	2e-23
10- 19:	transcript:Zm00001d030774_T001	PH02Gene36052.t1	0
10- 20:	transcript:Zm00001d030775_T001	PH02Gene36051.t1	4e-143
10- 21:	transcript:Zm00001d030780_T001	PH02Gene36050.t1	4e-76
10- 22:	transcript:Zm00001d030784_T001	PH02Gene36045.t1	1e-78
10- 23:	transcript:Zm00001d030790_T001	PH02Gene43284.t1	0
## Alignment 11: score=685.0 e_value=4.3e-38 N=15 1&Sca11 plus
11- 0:	transcript:Zm00001d030614_T001	PH02Gene07388.t1	0
11- 1:	transcript:Zm00001d030617_T001	PH02Gene07389.t1	2e-77
11- 2:	transcript:Zm00001d030622_T001	PH02Gene07394.t1	1e-73
11- 3:	transcript:Zm00001d030623_T001	PH02Gene07398.t1	3e-38
11- 4:	transcript:Zm00001d030624_T001	PH02Gene07400.t3	0
11- 5:	transcript:Zm00001d030626_T001	PH02Gene07401.t1	0
11- 6:	transcript:Zm00001d030627_T001	PH02Gene07404.t1	8e-49
11- 7:	transcript:Zm00001d030638_T001	PH02Gene07406.t1	4e-42
11- 8:	transcript:Zm00001d030640_T001	PH02Gene47387.t1	0
11- 9:	transcript:Zm00001d030642_T001	PH02Gene47386.t1	7e-52
11- 10:	transcript:Zm00001d030643_T001	PH02Gene47384.t1	4e-56
11- 11:	transcript:Zm00001d030644_T001	PH02Gene47383.t1	4e-104
11- 12:	transcript:Zm00001d030652_T001	PH02Gene35514.t2	0
11- 13:	transcript:Zm00001d030656_T001	PH02Gene35515.t1	0
11- 14:	transcript:Zm00001d030659_T001	PH02Gene35518.t4	0
## Alignment 12: score=827.0 e_value=4.5e-50 N=19 1&Sca11 minus
12- 0:	transcript:Zm00001d033204_T001	PH02Gene46091.t1	3e-55
12- 1:	transcript:Zm00001d033210_T002	PH02Gene46094.t1	4e-33
12- 2:	transcript:Zm00001d033211_T001	PH02Gene07570.t1	1e-152
12- 3:	transcript:Zm00001d033213_T001	PH02Gene07571.t1	3e-164
12- 4:	transcript:Zm00001d033215_T001	PH02Gene07574.t1	7e-104
12- 5:	transcript:Zm00001d033217_T002	PH02Gene07577.t1	0
12- 6:	transcript:Zm00001d033222_T001	PH02Gene07581.t1	0
12- 7:	transcript:Zm00001d033223_T001	PH02Gene07583.t1	5e-12
12- 8:	transcript:Zm00001d033225_T001	PH02Gene07584.t1	0
12- 9:	transcript:Zm00001d033229_T001	PH02Gene07586.t1	7e-28
12- 10:	transcript:Zm00001d033233_T001	PH02Gene07592.t1	3e-20
12- 11:	transcript:Zm00001d033234_T001	PH02Gene07596.t1	1e-172
12- 12:	transcript:Zm00001d033240_T001	PH02Gene07604.t1	0
12- 13:	transcript:Zm00001d033244_T001	PH02Gene07607.t1	0
12- 14:	transcript:Zm00001d033246_T001	PH02Gene07610.t1	0
12- 15:	transcript:Zm00001d033254_T001	PH02Gene07616.t1	4e-148
12- 16:	transcript:Zm00001d033262_T001	PH02Gene07623.t1	1e-91
12- 17:	transcript:Zm00001d033267_T001	PH02Gene07629.t1	1e-106
12- 18:	transcript:Zm00001d033271_T001	PH02Gene07630.t1	5e-110
## Alignment 13: score=452.0 e_value=6.8e-24 N=11 1&Sca11 minus
13- 0:	transcript:Zm00001d033275_T001	PH02Gene01125.t1	4e-157
13- 1:	transcript:Zm00001d033278_T001	PH02Gene01131.t1	0
13- 2:	transcript:Zm00001d033280_T001	PH02Gene01135.t1	6e-100
13- 3:	transcript:Zm00001d033283_T001	PH02Gene01137.t1	0
13- 4:	transcript:Zm00001d033291_T004	PH02Gene01152.t1	8e-162
13- 5:	transcript:Zm00001d033295_T001	PH02Gene01158.t1	4e-152
13- 6:	transcript:Zm00001d033297_T001	PH02Gene01160.t1	0
13- 7:	transcript:Zm00001d033304_T001	PH02Gene01177.t1	1e-165
13- 8:	transcript:Zm00001d033310_T001	PH02Gene01179.t1	6e-60
13- 9:	transcript:Zm00001d033312_T001	PH02Gene01180.t1	2e-06
13- 10:	transcript:Zm00001d033313_T001	PH02Gene01183.t1	1e-36
## Alignment 14: score=334.0 e_value=1.9e-11 N=7 1&Sca11 minus
14- 0:	transcript:Zm00001d031182_T001	PH02Gene11822.t6	0
14- 1:	transcript:Zm00001d031183_T001	PH02Gene11820.t1	2e-40
14- 2:	transcript:Zm00001d031187_T001	PH02Gene11818.t1	2e-154
14- 3:	transcript:Zm00001d031191_T001	PH02Gene11816.t1	3e-08
14- 4:	transcript:Zm00001d031194_T001	PH02Gene18009.t1	6e-13
14- 5:	transcript:Zm00001d031200_T001	PH02Gene18014.t1	1e-77
14- 6:	transcript:Zm00001d031201_T001	PH02Gene18016.t1	0
## Alignment 15: score=272.0 e_value=5e-09 N=6 1&Sca11 minus
15- 0:	transcript:Zm00001d033455_T001	PH02Gene18037.t1	5e-43
15- 1:	transcript:Zm00001d033464_T001	PH02Gene18042.t1	5e-26
15- 2:	transcript:Zm00001d033472_T001	PH02Gene18048.t1	9e-142
15- 3:	transcript:Zm00001d033475_T001	PH02Gene18050.t1	2e-46
15- 4:	transcript:Zm00001d033478_T001	PH02Gene18051.t1	3e-12
15- 5:	transcript:Zm00001d033480_T001	PH02Gene18052.t1	0
## Alignment 16: score=255.0 e_value=1.8e-08 N=6 1&Sca11 minus
16- 0:	transcript:Zm00001d033324_T001	PH02Gene01183.t1	6e-36
16- 1:	transcript:Zm00001d033330_T001	PH02Gene01190.t1	1e-87
16- 2:	transcript:Zm00001d033334_T001	PH02Gene01191.t1	0
16- 3:	transcript:Zm00001d033339_T003	PH02Gene01194.t1	2e-31
16- 4:	transcript:Zm00001d033344_T001	PH02Gene01199.t1	0
16- 5:	transcript:Zm00001d033353_T001	PH02Gene01201.t1	6e-74
## Alignment 17: score=2918.0 e_value=3.4e-283 N=67 1&Sca12 plus
17- 0:	transcript:Zm00001d030998_T001	PH02Gene09234.t1	0
17- 1:	transcript:Zm00001d030999_T001	PH02Gene09233.t1	0
17- 2:	transcript:Zm00001d031002_T001	PH02Gene09232.t1	1e-178
17- 3:	transcript:Zm00001d031005_T001	PH02Gene09231.t1	0
17- 4:	transcript:Zm00001d031008_T001	PH02Gene09230.t1	0
17- 5:	transcript:Zm00001d031009_T001	PH02Gene09228.t1	0
17- 6:	transcript:Zm00001d031013_T001	PH02Gene09227.t1	0
17- 7:	transcript:Zm00001d031014_T001	PH02Gene09225.t1	1e-44
17- 8:	transcript:Zm00001d031018_T001	PH02Gene09223.t1	3e-83
17- 9:	transcript:Zm00001d031019_T002	PH02Gene09222.t1	3e-128
17- 10:	transcript:Zm00001d031023_T001	PH02Gene42433.t1	1e-37
17- 11:	transcript:Zm00001d031040_T001	PH02Gene42429.t2	5e-112
17- 12:	transcript:Zm00001d031041_T001	PH02Gene42427.t1	0
17- 13:	transcript:Zm00001d031044_T001	PH02Gene13739.t1	1e-97
17- 14:	transcript:Zm00001d031047_T001	PH02Gene13733.t1	2e-66
17- 15:	transcript:Zm00001d031049_T001	PH02Gene13730.t1	0
17- 16:	transcript:Zm00001d031050_T001	PH02Gene13729.t1	0
17- 17:	transcript:Zm00001d031053_T001	PH02Gene13728.t1	5e-133
17- 18:	transcript:Zm00001d031059_T001	PH02Gene13723.t1	0
17- 19:	transcript:Zm00001d031060_T001	PH02Gene13722.t1	2e-176
17- 20:	transcript:Zm00001d031061_T001	PH02Gene13721.t1	0
17- 21:	transcript:Zm00001d031063_T001	PH02Gene13720.t1	5e-48
17- 22:	transcript:Zm00001d031064_T001	PH02Gene37247.t1	0
17- 23:	transcript:Zm00001d031065_T001	PH02Gene37249.t2	4e-73
17- 24:	transcript:Zm00001d031068_T001	PH02Gene37250.t1	0
17- 25:	transcript:Zm00001d031071_T001	PH02Gene37252.t1	0
17- 26:	transcript:Zm00001d031072_T001	PH02Gene37253.t1	0
17- 27:	transcript:Zm00001d031074_T001	PH02Gene37257.t1	0
17- 28:	transcript:Zm00001d031077_T001	PH02Gene37260.t1	0
17- 29:	transcript:Zm00001d031081_T001	PH02Gene37266.t1	0
17- 30:	transcript:Zm00001d031086_T001	PH02Gene49504.t1	0
17- 31:	transcript:Zm00001d031088_T001	PH02Gene21499.t1	0
17- 32:	transcript:Zm00001d031090_T001	PH02Gene21500.t1	0
17- 33:	transcript:Zm00001d031092_T001	PH02Gene21501.t1	4e-118
17- 34:	transcript:Zm00001d031094_T001	PH02Gene21502.t1	7e-117
17- 35:	transcript:Zm00001d031098_T001	PH02Gene21503.t1	2e-177
17- 36:	transcript:Zm00001d031100_T001	PH02Gene21506.t1	7e-19
17- 37:	transcript:Zm00001d031101_T002	PH02Gene21507.t1	2e-57
17- 38:	transcript:Zm00001d031109_T001	PH02Gene21516.t2	2e-70
17- 39:	transcript:Zm00001d031113_T001	PH02Gene21517.t1	7e-08
17- 40:	transcript:Zm00001d031114_T001	PH02Gene21519.t1	3e-31
17- 41:	transcript:Zm00001d031118_T001	PH02Gene21521.t2	0
17- 42:	transcript:Zm00001d031119_T001	PH02Gene21522.t1	1e-67
17- 43:	transcript:Zm00001d031120_T001	PH02Gene21523.t1	0
17- 44:	transcript:Zm00001d031127_T001	PH02Gene21524.t2	2e-128
17- 45:	transcript:Zm00001d031128_T001	PH02Gene21526.t1	0
17- 46:	transcript:Zm00001d031131_T001	PH02Gene21528.t1	2e-84
17- 47:	transcript:Zm00001d031134_T001	PH02Gene21530.t1	0
17- 48:	transcript:Zm00001d031135_T001	PH02Gene21532.t1	6e-112
17- 49:	transcript:Zm00001d031136_T001	PH02Gene21533.t1	8e-174
17- 50:	transcript:Zm00001d031148_T001	PH02Gene42067.t1	6e-38
17- 51:	transcript:Zm00001d031149_T002	PH02Gene42066.t1	2e-147
17- 52:	transcript:Zm00001d031152_T001	PH02Gene42065.t1	8e-65
17- 53:	transcript:Zm00001d031163_T001	PH02Gene45505.t1	0
17- 54:	transcript:Zm00001d031164_T001	PH02Gene45508.t1	5e-85
17- 55:	transcript:Zm00001d031179_T001	PH02Gene45509.t1	2e-134
17- 56:	transcript:Zm00001d031192_T001	PH02Gene27359.t1	2e-09
17- 57:	transcript:Zm00001d031203_T001	PH02Gene27348.t1	0
17- 58:	transcript:Zm00001d031205_T001	PH02Gene27347.t1	1e-106
17- 59:	transcript:Zm00001d031211_T003	PH02Gene39842.t1	2e-41
17- 60:	transcript:Zm00001d031213_T001	PH02Gene39840.t1	0
17- 61:	transcript:Zm00001d031216_T001	PH02Gene39837.t1	6e-23
17- 62:	transcript:Zm00001d031220_T001	PH02Gene39835.t1	3e-85
17- 63:	transcript:Zm00001d031221_T001	PH02Gene39834.t1	0
17- 64:	transcript:Zm00001d031223_T001	PH02Gene39824.t1	6e-31
17- 65:	transcript:Zm00001d031227_T001	PH02Gene39822.t1	5e-59
17- 66:	transcript:Zm00001d031231_T001	PH02Gene43298.t1	0
## Alignment 18: score=1148.0 e_value=2e-85 N=25 1&Sca12 plus
18- 0:	transcript:Zm00001d030832_T001	PH02Gene35161.t1	0
18- 1:	transcript:Zm00001d030833_T001	PH02Gene35162.t1	3e-122
18- 2:	transcript:Zm00001d030834_T001	PH02Gene35163.t1	2e-63
18- 3:	transcript:Zm00001d030837_T001	PH02Gene35165.t1	0
18- 4:	transcript:Zm00001d030846_T001	PH02Gene37710.t1	0
18- 5:	transcript:Zm00001d030849_T001	PH02Gene37708.t1	6e-173
18- 6:	transcript:Zm00001d030850_T001	PH02Gene37707.t1	1e-56
18- 7:	transcript:Zm00001d030856_T001	PH02Gene37705.t1	2e-35
18- 8:	transcript:Zm00001d030860_T001	PH02Gene37704.t1	5e-71
18- 9:	transcript:Zm00001d030862_T001	PH02Gene37703.t1	2e-122
18- 10:	transcript:Zm00001d030863_T001	PH02Gene37702.t1	2e-110
18- 11:	transcript:Zm00001d030868_T001	PH02Gene15825.t1	4e-157
18- 12:	transcript:Zm00001d030888_T001	PH02Gene15826.t1	0
18- 13:	transcript:Zm00001d030891_T001	PH02Gene15829.t1	3e-119
18- 14:	transcript:Zm00001d030892_T001	PH02Gene15830.t2	0
18- 15:	transcript:Zm00001d030893_T001	PH02Gene15831.t1	0
18- 16:	transcript:Zm00001d030894_T001	PH02Gene15833.t1	3e-45
18- 17:	transcript:Zm00001d030895_T001	PH02Gene15836.t1	2e-112
18- 18:	transcript:Zm00001d030897_T001	PH02Gene15838.t1	6e-19
18- 19:	transcript:Zm00001d030900_T001	PH02Gene15840.t1	0
18- 20:	transcript:Zm00001d030907_T001	PH02Gene15841.t1	1e-38
18- 21:	transcript:Zm00001d030908_T001	PH02Gene15842.t1	1e-67
18- 22:	transcript:Zm00001d030910_T001	PH02Gene15843.t5	3e-07
18- 23:	transcript:Zm00001d030911_T001	PH02Gene15844.t1	1e-45
18- 24:	transcript:Zm00001d030916_T001	PH02Gene09275.t1	0
## Alignment 19: score=1137.0 e_value=2.6e-86 N=26 1&Sca12 plus
19- 0:	transcript:Zm00001d030667_T001	PH02Gene12348.t1	2e-52
19- 1:	transcript:Zm00001d030675_T001	PH02Gene12345.t1	0
19- 2:	transcript:Zm00001d030677_T001	PH02Gene12344.t2	1e-74
19- 3:	transcript:Zm00001d030678_T001	PH02Gene12343.t2	2e-137
19- 4:	transcript:Zm00001d030691_T001	PH02Gene12342.t1	0
19- 5:	transcript:Zm00001d030694_T001	PH02Gene12341.t1	0
19- 6:	transcript:Zm00001d030725_T001	PH02Gene41005.t1	0
19- 7:	transcript:Zm00001d030727_T001	PH02Gene41006.t1	1e-127
19- 8:	transcript:Zm00001d030732_T001	PH02Gene41007.t1	0
19- 9:	transcript:Zm00001d030733_T001	PH02Gene41009.t1	0
19- 10:	transcript:Zm00001d030737_T001	PH02Gene40051.t1	2e-159
19- 11:	transcript:Zm00001d030739_T001	PH02Gene40050.t1	2e-17
19- 12:	transcript:Zm00001d030741_T001	PH02Gene36652.t1	0
19- 13:	transcript:Zm00001d030742_T001	PH02Gene49403.t3	3e-48
19- 14:	transcript:Zm00001d030744_T001	PH02Gene49402.t1	0
19- 15:	transcript:Zm00001d030759_T001	PH02Gene35223.t1	0
19- 16:	transcript:Zm00001d030760_T001	PH02Gene35224.t1	3e-154
19- 17:	transcript:Zm00001d030760_T006	PH02Gene35225.t1	0
19- 18:	transcript:Zm00001d030762_T001	PH02Gene35226.t1	2e-62
19- 19:	transcript:Zm00001d030765_T001	PH02Gene35228.t1	0
19- 20:	transcript:Zm00001d030770_T001	PH02Gene35230.t1	0
19- 21:	transcript:Zm00001d030773_T001	PH02Gene35231.t1	1e-55
19- 22:	transcript:Zm00001d030774_T001	PH02Gene35232.t1	0
19- 23:	transcript:Zm00001d030775_T001	PH02Gene35233.t1	4e-151
19- 24:	transcript:Zm00001d030784_T001	PH02Gene35236.t1	9e-119
19- 25:	transcript:Zm00001d030790_T001	PH02Gene47569.t1	0
## Alignment 20: score=740.0 e_value=3.4e-42 N=16 1&Sca12 plus
20- 0:	transcript:Zm00001d030614_T001	PH02Gene12380.t1	0
20- 1:	transcript:Zm00001d030617_T001	PH02Gene12379.t1	4e-81
20- 2:	transcript:Zm00001d030622_T001	PH02Gene12377.t1	7e-70
20- 3:	transcript:Zm00001d030623_T001	PH02Gene12376.t1	4e-39
20- 4:	transcript:Zm00001d030624_T001	PH02Gene12374.t1	0
20- 5:	transcript:Zm00001d030626_T001	PH02Gene12373.t1	0
20- 6:	transcript:Zm00001d030627_T001	PH02Gene12370.t1	3e-50
20- 7:	transcript:Zm00001d030638_T001	PH02Gene12368.t1	1e-26
20- 8:	transcript:Zm00001d030639_T001	PH02Gene12367.t2	0
20- 9:	transcript:Zm00001d030640_T001	PH02Gene12366.t1	2e-132
20- 10:	transcript:Zm00001d030642_T001	PH02Gene12365.t1	4e-55
20- 11:	transcript:Zm00001d030644_T001	PH02Gene12364.t1	4e-104
20- 12:	transcript:Zm00001d030652_T001	PH02Gene12361.t3	0
20- 13:	transcript:Zm00001d030656_T001	PH02Gene12354.t1	0
20- 14:	transcript:Zm00001d030657_T001	PH02Gene12353.t1	1e-57
20- 15:	transcript:Zm00001d030659_T001	PH02Gene12352.t3	0
## Alignment 21: score=373.0 e_value=7e-14 N=8 1&Sca12 plus
21- 0:	transcript:Zm00001d030939_T001	PH02Gene09267.t1	4e-62
21- 1:	transcript:Zm00001d030941_T001	PH02Gene09266.t1	2e-70
21- 2:	transcript:Zm00001d030945_T001	PH02Gene09265.t1	8e-144
21- 3:	transcript:Zm00001d030947_T002	PH02Gene09262.t1	7e-152
21- 4:	transcript:Zm00001d030953_T001	PH02Gene09259.t1	0
21- 5:	transcript:Zm00001d030954_T001	PH02Gene09258.t1	9e-114
21- 6:	transcript:Zm00001d030955_T001	PH02Gene09257.t1	3e-156
21- 7:	transcript:Zm00001d030958_T001	PH02Gene09256.t1	0
## Alignment 22: score=371.0 e_value=1.2e-16 N=8 1&Sca12 plus
22- 0:	transcript:Zm00001d030968_T001	PH02Gene09253.t1	8e-172
22- 1:	transcript:Zm00001d030969_T001	PH02Gene09252.t1	2e-155
22- 2:	transcript:Zm00001d030982_T001	PH02Gene09249.t1	1e-159
22- 3:	transcript:Zm00001d030985_T001	PH02Gene09248.t1	0
22- 4:	transcript:Zm00001d030987_T001	PH02Gene09247.t2	4e-23
22- 5:	transcript:Zm00001d030990_T001	PH02Gene09245.t1	0
22- 6:	transcript:Zm00001d030993_T001	PH02Gene09242.t1	7e-65
22- 7:	transcript:Zm00001d030995_T001	PH02Gene09241.t1	4e-75
## Alignment 23: score=1206.0 e_value=1.4e-90 N=29 1&Sca12 minus
23- 0:	transcript:Zm00001d033204_T001	PH02Gene21507.t1	1e-42
23- 1:	transcript:Zm00001d033211_T001	PH02Gene21503.t1	6e-156
23- 2:	transcript:Zm00001d033213_T001	PH02Gene21502.t1	3e-132
23- 3:	transcript:Zm00001d033215_T001	PH02Gene21501.t1	5e-101
23- 4:	transcript:Zm00001d033217_T002	PH02Gene21499.t1	0
23- 5:	transcript:Zm00001d033222_T001	PH02Gene49504.t1	0
23- 6:	transcript:Zm00001d033223_T001	PH02Gene37266.t1	7e-33
23- 7:	transcript:Zm00001d033225_T001	PH02Gene37264.t1	0
23- 8:	transcript:Zm00001d033229_T001	PH02Gene37262.t1	2e-29
23- 9:	transcript:Zm00001d033233_T001	PH02Gene37253.t1	6e-34
23- 10:	transcript:Zm00001d033234_T001	PH02Gene37250.t1	1e-173
23- 11:	transcript:Zm00001d033241_T001	PH02Gene13718.t1	0
23- 12:	transcript:Zm00001d033244_T001	PH02Gene13719.t1	0
23- 13:	transcript:Zm00001d033246_T001	PH02Gene13721.t1	0
23- 14:	transcript:Zm00001d033254_T001	PH02Gene13728.t1	7e-125
23- 15:	transcript:Zm00001d033262_T001	PH02Gene13732.t1	3e-68
23- 16:	transcript:Zm00001d033267_T001	PH02Gene13739.t1	1e-117
23- 17:	transcript:Zm00001d033271_T001	PH02Gene42426.t1	4e-109
23- 18:	transcript:Zm00001d033275_T002	PH02Gene09225.t1	1e-42
23- 19:	transcript:Zm00001d033278_T001	PH02Gene09231.t1	0
23- 20:	transcript:Zm00001d033280_T001	PH02Gene09235.t1	7e-29
23- 21:	transcript:Zm00001d033283_T001	PH02Gene09236.t1	2e-128
23- 22:	transcript:Zm00001d033291_T004	PH02Gene09252.t1	3e-164
23- 23:	transcript:Zm00001d033295_T001	PH02Gene09257.t1	4e-153
23- 24:	transcript:Zm00001d033297_T001	PH02Gene09259.t1	0
23- 25:	transcript:Zm00001d033304_T001	PH02Gene09274.t1	3e-171
23- 26:	transcript:Zm00001d033310_T001	PH02Gene15844.t1	2e-59
23- 27:	transcript:Zm00001d033312_T001	PH02Gene15843.t5	8e-13
23- 28:	transcript:Zm00001d033313_T001	PH02Gene15841.t1	8e-59
## Alignment 24: score=336.0 e_value=4.4e-14 N=8 1&Sca12 minus
24- 0:	transcript:Zm00001d033455_T001	PH02Gene48556.t1	3e-85
24- 1:	transcript:Zm00001d033456_T001	PH02Gene42067.t1	3e-33
24- 2:	transcript:Zm00001d033467_T001	PH02Gene42078.t1	5e-134
24- 3:	transcript:Zm00001d033472_T001	PH02Gene21531.t1	4e-141
24- 4:	transcript:Zm00001d033475_T001	PH02Gene21528.t1	2e-171
24- 5:	transcript:Zm00001d033480_T001	PH02Gene21526.t1	0
24- 6:	transcript:Zm00001d033489_T001	PH02Gene21524.t2	3e-80
24- 7:	transcript:Zm00001d033493_T001	PH02Gene21523.t1	0
## Alignment 25: score=331.0 e_value=8e-12 N=7 1&Sca12 minus
25- 0:	transcript:Zm00001d031182_T001	PH02Gene27351.t1	0
25- 1:	transcript:Zm00001d031187_T001	PH02Gene27353.t1	2e-177
25- 2:	transcript:Zm00001d031191_T001	PH02Gene27357.t1	4e-09
25- 3:	transcript:Zm00001d031195_T001	PH02Gene27360.t1	2e-15
25- 4:	transcript:Zm00001d031196_T001	PH02Gene27362.t1	2e-23
25- 5:	transcript:Zm00001d031200_T001	PH02Gene27365.t1	7e-77
25- 6:	transcript:Zm00001d031201_T001	PH02Gene27368.t1	0
## Alignment 26: score=286.0 e_value=4.3e-11 N=7 1&Sca12 minus
26- 0:	transcript:Zm00001d033324_T001	PH02Gene15841.t1	4e-20
26- 1:	transcript:Zm00001d033325_T001	PH02Gene15838.t1	1e-42
26- 2:	transcript:Zm00001d033330_T001	PH02Gene15833.t1	3e-93
26- 3:	transcript:Zm00001d033334_T001	PH02Gene15831.t1	0
26- 4:	transcript:Zm00001d033339_T001	PH02Gene15827.t1	0
26- 5:	transcript:Zm00001d033353_T001	PH02Gene37703.t1	1e-78
26- 6:	transcript:Zm00001d033363_T001	PH02Gene37707.t1	8e-45
## Alignment 27: score=261.0 e_value=1.2e-08 N=6 1&Sca12 minus
27- 0:	transcript:Zm00001d033391_T001	PH02Gene27360.t1	4e-51
27- 1:	transcript:Zm00001d033395_T001	PH02Gene27362.t1	2e-19
27- 2:	transcript:Zm00001d033401_T001	PH02Gene27363.t1	0
27- 3:	transcript:Zm00001d033412_T001	PH02Gene27370.t1	2e-81
27- 4:	transcript:Zm00001d033414_T001	PH02Gene27371.t1	1e-125
27- 5:	transcript:Zm00001d033421_T001	PH02Gene27373.t1	2e-93
## Alignment 28: score=2904.0 e_value=8.9e-260 N=64 1&Sca13 plus
28- 0:	transcript:Zm00001d032029_T001	PH02Gene42936.t1	1e-144
28- 1:	transcript:Zm00001d032046_T001	PH02Gene19019.t1	3e-106
28- 2:	transcript:Zm00001d032047_T001	PH02Gene19020.t1	6e-58
28- 3:	transcript:Zm00001d032049_T001	PH02Gene19022.t1	0
28- 4:	transcript:Zm00001d032055_T001	PH02Gene19023.t1	3e-98
28- 5:	transcript:Zm00001d032056_T001	PH02Gene19024.t1	3e-60
28- 6:	transcript:Zm00001d032060_T001	PH02Gene19025.t1	0
28- 7:	transcript:Zm00001d032069_T001	PH02Gene19027.t1	0
28- 8:	transcript:Zm00001d032072_T002	PH02Gene19032.t1	9e-25
28- 9:	transcript:Zm00001d032073_T001	PH02Gene19034.t1	5e-18
28- 10:	transcript:Zm00001d032075_T001	PH02Gene19035.t1	0
28- 11:	transcript:Zm00001d032076_T001	PH02Gene19036.t1	3e-85
28- 12:	transcript:Zm00001d032077_T001	PH02Gene43385.t1	2e-79
28- 13:	transcript:Zm00001d032078_T001	PH02Gene43384.t1	8e-33
28- 14:	transcript:Zm00001d032079_T001	PH02Gene43383.t1	0
28- 15:	transcript:Zm00001d032081_T001	PH02Gene43382.t1	2e-42
28- 16:	transcript:Zm00001d032084_T001	PH02Gene31564.t1	8e-58
28- 17:	transcript:Zm00001d032096_T004	PH02Gene31560.t1	6e-90
28- 18:	transcript:Zm00001d032098_T001	PH02Gene31559.t1	2e-56
28- 19:	transcript:Zm00001d032099_T001	PH02Gene31558.t1	2e-70
28- 20:	transcript:Zm00001d032099_T005	PH02Gene31557.t1	5e-100
28- 21:	transcript:Zm00001d032100_T001	PH02Gene31554.t1	1e-150
28- 22:	transcript:Zm00001d032103_T001	PH02Gene31552.t1	0
28- 23:	transcript:Zm00001d032104_T001	PH02Gene31551.t1	0
28- 24:	transcript:Zm00001d032109_T001	PH02Gene31550.t1	0
28- 25:	transcript:Zm00001d032111_T001	PH02Gene31549.t1	2e-127
28- 26:	transcript:Zm00001d032114_T001	PH02Gene31547.t1	0
28- 27:	transcript:Zm00001d032115_T001	PH02Gene31546.t1	2e-41
28- 28:	transcript:Zm00001d032116_T002	PH02Gene31545.t1	0
28- 29:	transcript:Zm00001d032118_T001	PH02Gene35385.t1	0
28- 30:	transcript:Zm00001d032123_T001	PH02Gene35379.t1	7e-20
28- 31:	transcript:Zm00001d032139_T001	PH02Gene35377.t1	2e-16
28- 32:	transcript:Zm00001d032142_T001	PH02Gene35376.t1	0
28- 33:	transcript:Zm00001d032146_T001	PH02Gene47109.t1	1e-111
28- 34:	transcript:Zm00001d032148_T001	PH02Gene47111.t1	0
28- 35:	transcript:Zm00001d032152_T001	PH02Gene20528.t1	0
28- 36:	transcript:Zm00001d032155_T001	PH02Gene20530.t1	0
28- 37:	transcript:Zm00001d032156_T001	PH02Gene20531.t1	4e-180
28- 38:	transcript:Zm00001d032157_T001	PH02Gene20533.t1	6e-125
28- 39:	transcript:Zm00001d032158_T001	PH02Gene20534.t1	2e-123
28- 40:	transcript:Zm00001d032162_T001	PH02Gene20539.t1	9e-121
28- 41:	transcript:Zm00001d032163_T001	PH02Gene20541.t1	5e-32
28- 42:	transcript:Zm00001d032164_T001	PH02Gene20542.t1	1e-174
28- 43:	transcript:Zm00001d032165_T001	PH02Gene20543.t1	1e-128
28- 44:	transcript:Zm00001d032166_T001	PH02Gene20544.t1	2e-34
28- 45:	transcript:Zm00001d032168_T003	PH02Gene20545.t1	7e-19
28- 46:	transcript:Zm00001d032172_T002	PH02Gene20548.t1	2e-82
28- 47:	transcript:Zm00001d032173_T001	PH02Gene20549.t1	0
28- 48:	transcript:Zm00001d032175_T001	PH02Gene20551.t1	3e-113
28- 49:	transcript:Zm00001d032178_T001	PH02Gene27506.t1	4e-137
28- 50:	transcript:Zm00001d032181_T001	PH02Gene27507.t1	4e-78
28- 51:	transcript:Zm00001d032182_T001	PH02Gene27508.t1	0
28- 52:	transcript:Zm00001d032185_T001	PH02Gene27515.t1	0
28- 53:	transcript:Zm00001d032188_T001	PH02Gene45944.t4	0
28- 54:	transcript:Zm00001d032190_T002	PH02Gene45947.t2	3e-81
28- 55:	transcript:Zm00001d032194_T001	PH02Gene15417.t1	6e-73
28- 56:	transcript:Zm00001d032197_T001	PH02Gene15414.t1	1e-159
28- 57:	transcript:Zm00001d032206_T001	PH02Gene15413.t1	0
28- 58:	transcript:Zm00001d032209_T001	PH02Gene15412.t1	6e-56
28- 59:	transcript:Zm00001d032212_T001	PH02Gene15411.t1	3e-99
28- 60:	transcript:Zm00001d032213_T001	PH02Gene15410.t1	2e-103
28- 61:	transcript:Zm00001d032215_T001	PH02Gene15409.t1	1e-100
28- 62:	transcript:Zm00001d032217_T001	PH02Gene15407.t1	2e-45
28- 63:	transcript:Zm00001d032218_T001	PH02Gene15406.t1	4e-32
## Alignment 29: score=2563.0 e_value=2.4e-221 N=57 1&Sca13 plus
29- 0:	transcript:Zm00001d029706_T001	PH02Gene34968.t1	3e-81
29- 1:	transcript:Zm00001d029707_T001	PH02Gene34972.t1	4e-90
29- 2:	transcript:Zm00001d029711_T001	PH02Gene22559.t1	1e-179
29- 3:	transcript:Zm00001d029714_T001	PH02Gene22561.t1	0
29- 4:	transcript:Zm00001d029715_T001	PH02Gene22562.t1	0
29- 5:	transcript:Zm00001d029716_T001	PH02Gene22563.t1	2e-56
29- 6:	transcript:Zm00001d029718_T001	PH02Gene22564.t1	2e-83
29- 7:	transcript:Zm00001d029719_T001	PH02Gene22565.t1	3e-90
29- 8:	transcript:Zm00001d029720_T001	PH02Gene22566.t1	2e-63
29- 9:	transcript:Zm00001d029723_T001	PH02Gene22568.t1	9e-179
29- 10:	transcript:Zm00001d029725_T001	PH02Gene22573.t1	2e-161
29- 11:	transcript:Zm00001d029726_T001	PH02Gene22574.t1	0
29- 12:	transcript:Zm00001d029730_T001	PH02Gene22575.t1	1e-62
29- 13:	transcript:Zm00001d029734_T001	PH02Gene22576.t1	0
29- 14:	transcript:Zm00001d029736_T001	PH02Gene22578.t1	0
29- 15:	transcript:Zm00001d029738_T001	PH02Gene22579.t2	6e-65
29- 16:	transcript:Zm00001d029740_T001	PH02Gene22582.t1	1e-89
29- 17:	transcript:Zm00001d029744_T001	PH02Gene22585.t1	0
29- 18:	transcript:Zm00001d029747_T001	PH02Gene22586.t1	0
29- 19:	transcript:Zm00001d029749_T001	PH02Gene22587.t1	2e-89
29- 20:	transcript:Zm00001d029753_T001	PH02Gene22588.t1	0
29- 21:	transcript:Zm00001d029754_T001	PH02Gene22589.t1	0
29- 22:	transcript:Zm00001d029757_T001	PH02Gene38015.t1	2e-73
29- 23:	transcript:Zm00001d029758_T002	PH02Gene38017.t1	3e-111
29- 24:	transcript:Zm00001d029761_T001	PH02Gene38018.t1	0
29- 25:	transcript:Zm00001d029762_T001	PH02Gene38019.t1	0
29- 26:	transcript:Zm00001d029763_T001	PH02Gene38021.t1	3e-60
29- 27:	transcript:Zm00001d029764_T001	PH02Gene38023.t1	5e-174
29- 28:	transcript:Zm00001d029768_T001	PH02Gene38024.t1	0
29- 29:	transcript:Zm00001d029772_T001	PH02Gene38025.t1	0
29- 30:	transcript:Zm00001d029776_T001	PH02Gene38027.t1	1e-151
29- 31:	transcript:Zm00001d029782_T001	PH02Gene38029.t1	7e-36
29- 32:	transcript:Zm00001d029783_T001	PH02Gene38031.t1	4e-149
29- 33:	transcript:Zm00001d029784_T001	PH02Gene38032.t1	7e-142
29- 34:	transcript:Zm00001d029785_T001	PH02Gene38033.t4	0
29- 35:	transcript:Zm00001d029794_T001	PH02Gene38034.t1	4e-97
29- 36:	transcript:Zm00001d029799_T002	PH02Gene38037.t1	4e-75
29- 37:	transcript:Zm00001d029803_T001	PH02Gene40223.t1	0
29- 38:	transcript:Zm00001d029806_T001	PH02Gene40227.t1	4e-117
29- 39:	transcript:Zm00001d029811_T001	PH02Gene01603.t1	1e-156
29- 40:	transcript:Zm00001d029815_T001	PH02Gene01605.t1	5e-78
29- 41:	transcript:Zm00001d029816_T001	PH02Gene01606.t1	7e-57
29- 42:	transcript:Zm00001d029818_T001	PH02Gene01608.t1	0
29- 43:	transcript:Zm00001d029823_T001	PH02Gene01611.t1	5e-80
29- 44:	transcript:Zm00001d029825_T001	PH02Gene01612.t1	3e-59
29- 45:	transcript:Zm00001d029833_T001	PH02Gene01615.t1	0
29- 46:	transcript:Zm00001d029846_T001	PH02Gene01618.t1	0
29- 47:	transcript:Zm00001d029847_T001	PH02Gene01619.t1	0
29- 48:	transcript:Zm00001d029848_T001	PH02Gene01621.t1	7e-176
29- 49:	transcript:Zm00001d029849_T001	PH02Gene01622.t1	0
29- 50:	transcript:Zm00001d029850_T001	PH02Gene01624.t1	0
29- 51:	transcript:Zm00001d029853_T001	PH02Gene01626.t1	0
29- 52:	transcript:Zm00001d029855_T001	PH02Gene01630.t1	0
29- 53:	transcript:Zm00001d029856_T001	PH02Gene01631.t1	2e-66
29- 54:	transcript:Zm00001d029865_T001	PH02Gene01633.t1	0
29- 55:	transcript:Zm00001d029872_T001	PH02Gene01639.t2	0
29- 56:	transcript:Zm00001d029888_T001	PH02Gene01658.t1	0
## Alignment 30: score=1520.0 e_value=7.6e-121 N=34 1&Sca13 plus
30- 0:	transcript:Zm00001d031634_T001	PH02Gene08610.t1	0
30- 1:	transcript:Zm00001d031635_T001	PH02Gene08612.t1	7e-170
30- 2:	transcript:Zm00001d031636_T001	PH02Gene08613.t1	8e-70
30- 3:	transcript:Zm00001d031637_T001	PH02Gene08614.t1	3e-146
30- 4:	transcript:Zm00001d031638_T001	PH02Gene08615.t1	0
30- 5:	transcript:Zm00001d031639_T001	PH02Gene08616.t1	3e-138
30- 6:	transcript:Zm00001d031640_T001	PH02Gene08617.t1	0
30- 7:	transcript:Zm00001d031641_T001	PH02Gene08621.t1	1e-39
30- 8:	transcript:Zm00001d031647_T001	PH02Gene08624.t1	1e-164
30- 9:	transcript:Zm00001d031648_T001	PH02Gene08626.t1	0
30- 10:	transcript:Zm00001d031651_T001	PH02Gene08628.t2	2e-32
30- 11:	transcript:Zm00001d031653_T001	PH02Gene08629.t1	2e-88
30- 12:	transcript:Zm00001d031655_T001	PH02Gene08630.t2	1e-48
30- 13:	transcript:Zm00001d031659_T001	PH02Gene08631.t1	0
30- 14:	transcript:Zm00001d031660_T001	PH02Gene08632.t1	0
30- 15:	transcript:Zm00001d031661_T001	PH02Gene08633.t1	1e-06
30- 16:	transcript:Zm00001d031662_T001	PH02Gene08634.t1	0
30- 17:	transcript:Zm00001d031665_T001	PH02Gene08636.t1	2e-140
30- 18:	transcript:Zm00001d031667_T001	PH02Gene08637.t1	0
30- 19:	transcript:Zm00001d031668_T001	PH02Gene08638.t1	6e-46
30- 20:	transcript:Zm00001d031669_T001	PH02Gene08639.t1	0
30- 21:	transcript:Zm00001d031674_T001	PH02Gene08640.t1	0
30- 22:	transcript:Zm00001d031676_T001	PH02Gene08641.t1	2e-124
30- 23:	transcript:Zm00001d031677_T001	PH02Gene08642.t1	0
30- 24:	transcript:Zm00001d031678_T001	PH02Gene08643.t1	5e-101
30- 25:	transcript:Zm00001d031684_T001	PH02Gene08649.t1	0
30- 26:	transcript:Zm00001d031688_T001	PH02Gene08657.t1	4e-12
30- 27:	transcript:Zm00001d031691_T001	PH02Gene41056.t1	0
30- 28:	transcript:Zm00001d031694_T001	PH02Gene41054.t1	0
30- 29:	transcript:Zm00001d031696_T001	PH02Gene41050.t1	1e-14
30- 30:	transcript:Zm00001d031697_T001	PH02Gene41049.t1	1e-78
30- 31:	transcript:Zm00001d031701_T002	PH02Gene41046.t1	3e-42
30- 32:	transcript:Zm00001d031703_T001	PH02Gene41044.t1	3e-141
30- 33:	transcript:Zm00001d031705_T001	PH02Gene41043.t1	0
## Alignment 31: score=1200.0 e_value=2.2e-92 N=27 1&Sca13 plus
31- 0:	transcript:Zm00001d029934_T001	PH02Gene45521.t1	9e-53
31- 1:	transcript:Zm00001d029937_T001	PH02Gene45522.t1	8e-130
31- 2:	transcript:Zm00001d029948_T001	PH02Gene32341.t1	5e-24
31- 3:	transcript:Zm00001d029964_T001	PH02Gene32333.t1	7e-72
31- 4:	transcript:Zm00001d029965_T001	PH02Gene32332.t1	2e-144
31- 5:	transcript:Zm00001d029968_T001	PH02Gene32331.t1	2e-94
31- 6:	transcript:Zm00001d029969_T001	PH02Gene32330.t1	4e-50
31- 7:	transcript:Zm00001d029970_T001	PH02Gene32329.t1	8e-71
31- 8:	transcript:Zm00001d029973_T001	PH02Gene32328.t1	0
31- 9:	transcript:Zm00001d029974_T001	PH02Gene32326.t1	8e-148
31- 10:	transcript:Zm00001d029975_T001	PH02Gene32325.t1	0
31- 11:	transcript:Zm00001d029976_T001	PH02Gene32324.t1	2e-135
31- 12:	transcript:Zm00001d029978_T001	PH02Gene32323.t1	5e-147
31- 13:	transcript:Zm00001d029979_T001	PH02Gene32322.t1	0
31- 14:	transcript:Zm00001d029980_T001	PH02Gene32321.t1	8e-53
31- 15:	transcript:Zm00001d029983_T001	PH02Gene32320.t1	0
31- 16:	transcript:Zm00001d029988_T001	PH02Gene32317.t1	2e-98
31- 17:	transcript:Zm00001d029996_T001	PH02Gene32315.t1	1e-99
31- 18:	transcript:Zm00001d030005_T002	PH02Gene12281.t2	0
31- 19:	transcript:Zm00001d030007_T001	PH02Gene12279.t1	2e-94
31- 20:	transcript:Zm00001d030010_T001	PH02Gene12278.t1	1e-115
31- 21:	transcript:Zm00001d030012_T001	PH02Gene12276.t1	0
31- 22:	transcript:Zm00001d030019_T001	PH02Gene12273.t1	1e-99
31- 23:	transcript:Zm00001d030020_T001	PH02Gene12272.t1	0
31- 24:	transcript:Zm00001d030021_T001	PH02Gene12271.t1	0
31- 25:	transcript:Zm00001d030023_T001	PH02Gene12270.t1	3e-137
31- 26:	transcript:Zm00001d030026_T001	PH02Gene46495.t1	0
## Alignment 32: score=1162.0 e_value=1.2e-79 N=25 1&Sca13 plus
32- 0:	transcript:Zm00001d029649_T001	PH02Gene26244.t1	3e-134
32- 1:	transcript:Zm00001d029650_T001	PH02Gene26245.t1	0
32- 2:	transcript:Zm00001d029651_T001	PH02Gene26246.t1	1e-94
32- 3:	transcript:Zm00001d029653_T001	PH02Gene26247.t1	3e-65
32- 4:	transcript:Zm00001d029654_T001	PH02Gene26248.t1	3e-138
32- 5:	transcript:Zm00001d029656_T001	PH02Gene26252.t1	1e-90
32- 6:	transcript:Zm00001d029657_T001	PH02Gene26253.t1	2e-48
32- 7:	transcript:Zm00001d029662_T001	PH02Gene26257.t1	4e-150
32- 8:	transcript:Zm00001d029663_T001	PH02Gene26259.t1	0
32- 9:	transcript:Zm00001d029664_T001	PH02Gene26260.t2	0
32- 10:	transcript:Zm00001d029669_T001	PH02Gene26261.t1	4e-21
32- 11:	transcript:Zm00001d029673_T001	PH02Gene26262.t1	3e-66
32- 12:	transcript:Zm00001d029674_T001	PH02Gene26263.t1	2e-153
32- 13:	transcript:Zm00001d029675_T001	PH02Gene26264.t1	0
32- 14:	transcript:Zm00001d029677_T001	PH02Gene26267.t1	0
32- 15:	transcript:Zm00001d029679_T001	PH02Gene26269.t1	1e-26
32- 16:	transcript:Zm00001d029680_T001	PH02Gene26270.t1	2e-14
32- 17:	transcript:Zm00001d029681_T001	PH02Gene26272.t1	4e-40
32- 18:	transcript:Zm00001d029683_T001	PH02Gene26273.t1	0
32- 19:	transcript:Zm00001d029684_T001	PH02Gene26274.t1	0
32- 20:	transcript:Zm00001d029686_T001	PH02Gene26275.t1	0
32- 21:	transcript:Zm00001d029696_T001	PH02Gene34964.t1	3e-53
32- 22:	transcript:Zm00001d029699_T001	PH02Gene34971.t1	7e-31
32- 23:	transcript:Zm00001d029700_T001	PH02Gene34972.t1	1e-50
32- 24:	transcript:Zm00001d029702_T001	PH02Gene22556.t1	3e-49
## Alignment 33: score=977.0 e_value=9.9e-70 N=22 1&Sca13 plus
33- 0:	transcript:Zm00001d032327_T001	PH02Gene19354.t1	1e-127
33- 1:	transcript:Zm00001d032328_T001	PH02Gene19357.t1	3e-83
33- 2:	transcript:Zm00001d032331_T001	PH02Gene19358.t1	0
33- 3:	transcript:Zm00001d032332_T001	PH02Gene19360.t1	0
33- 4:	transcript:Zm00001d032337_T001	PH02Gene19364.t1	1e-82
33- 5:	transcript:Zm00001d032338_T001	PH02Gene19367.t1	7e-138
33- 6:	transcript:Zm00001d032339_T001	PH02Gene19368.t1	4e-34
33- 7:	transcript:Zm00001d032344_T001	PH02Gene19370.t1	0
33- 8:	transcript:Zm00001d032345_T001	PH02Gene19371.t1	2e-32
33- 9:	transcript:Zm00001d032346_T001	PH02Gene19373.t3	0
33- 10:	transcript:Zm00001d032359_T001	PH02Gene33503.t1	1e-38
33- 11:	transcript:Zm00001d032363_T001	PH02Gene33502.t2	4e-152
33- 12:	transcript:Zm00001d032372_T001	PH02Gene45842.t1	3e-48
33- 13:	transcript:Zm00001d032373_T001	PH02Gene45843.t1	0
33- 14:	transcript:Zm00001d032377_T001	PH02Gene24403.t1	0
33- 15:	transcript:Zm00001d032379_T001	PH02Gene24404.t1	2e-57
33- 16:	transcript:Zm00001d032380_T001	PH02Gene24405.t1	3e-143
33- 17:	transcript:Zm00001d032381_T001	PH02Gene24406.t1	1e-51
33- 18:	transcript:Zm00001d032384_T001	PH02Gene09178.t1	8e-129
33- 19:	transcript:Zm00001d032385_T001	PH02Gene09180.t1	0
33- 20:	transcript:Zm00001d032386_T001	PH02Gene09181.t4	0
33- 21:	transcript:Zm00001d032387_T001	PH02Gene38619.t1	0
## Alignment 34: score=878.0 e_value=3.9e-55 N=19 1&Sca13 plus
34- 0:	transcript:Zm00001d032224_T001	PH02Gene15404.t1	0
34- 1:	transcript:Zm00001d032225_T001	PH02Gene15403.t1	0
34- 2:	transcript:Zm00001d032226_T001	PH02Gene15400.t1	5e-80
34- 3:	transcript:Zm00001d032229_T001	PH02Gene15399.t1	0
34- 4:	transcript:Zm00001d032232_T001	PH02Gene15397.t1	1e-23
34- 5:	transcript:Zm00001d032238_T001	PH02Gene15388.t1	0
34- 6:	transcript:Zm00001d032239_T001	PH02Gene15385.t1	1e-85
34- 7:	transcript:Zm00001d032240_T001	PH02Gene15382.t1	2e-55
34- 8:	transcript:Zm00001d032242_T001	PH02Gene15378.t1	2e-30
34- 9:	transcript:Zm00001d032244_T001	PH02Gene15377.t1	0
34- 10:	transcript:Zm00001d032245_T001	PH02Gene15376.t1	0
34- 11:	transcript:Zm00001d032249_T001	PH02Gene42516.t1	2e-95
34- 12:	transcript:Zm00001d032250_T001	PH02Gene40480.t1	1e-106
34- 13:	transcript:Zm00001d032253_T001	PH02Gene40482.t1	6e-129
34- 14:	transcript:Zm00001d032256_T001	PH02Gene40209.t1	0
34- 15:	transcript:Zm00001d032257_T001	PH02Gene40214.t1	0
34- 16:	transcript:Zm00001d032262_T001	PH02Gene40218.t1	1e-160
34- 17:	transcript:Zm00001d032263_T001	PH02Gene40219.t1	9e-93
34- 18:	transcript:Zm00001d032264_T001	PH02Gene40221.t1	7e-102
## Alignment 35: score=556.0 e_value=1.8e-33 N=13 1&Sca13 plus
35- 0:	transcript:Zm00001d027334_T001	PH02Gene21402.t1	0
35- 1:	transcript:Zm00001d027335_T001	PH02Gene21385.t1	3e-93
35- 2:	transcript:Zm00001d027340_T001	PH02Gene42964.t1	0
35- 3:	transcript:Zm00001d027341_T001	PH02Gene42044.t1	0
35- 4:	transcript:Zm00001d027344_T001	PH02Gene42963.t1	0
35- 5:	transcript:Zm00001d027345_T001	PH02Gene42962.t1	1e-60
35- 6:	transcript:Zm00001d027354_T001	PH02Gene26253.t1	1e-49
35- 7:	transcript:Zm00001d027361_T001	PH02Gene26262.t1	4e-61
35- 8:	transcript:Zm00001d027365_T001	PH02Gene26264.t1	0
35- 9:	transcript:Zm00001d027369_T002	PH02Gene26269.t1	3e-20
35- 10:	transcript:Zm00001d027370_T001	PH02Gene26270.t1	9e-24
35- 11:	transcript:Zm00001d027374_T001	PH02Gene26271.t1	7e-149
35- 12:	transcript:Zm00001d027375_T001	PH02Gene26272.t1	3e-39
## Alignment 36: score=554.0 e_value=1e-32 N=12 1&Sca13 plus
36- 0:	transcript:Zm00001d030062_T001	PH02Gene30584.t1	0
36- 1:	transcript:Zm00001d030069_T001	PH02Gene49162.t1	0
36- 2:	transcript:Zm00001d030076_T002	PH02Gene03935.t1	7e-21
36- 3:	transcript:Zm00001d030079_T001	PH02Gene03936.t1	1e-50
36- 4:	transcript:Zm00001d030080_T001	PH02Gene03937.t1	2e-65
36- 5:	transcript:Zm00001d030083_T001	PH02Gene03939.t1	3e-151
36- 6:	transcript:Zm00001d030086_T001	PH02Gene03940.t2	8e-54
36- 7:	transcript:Zm00001d030087_T001	PH02Gene03941.t1	8e-61
36- 8:	transcript:Zm00001d030090_T001	PH02Gene03942.t1	1e-62
36- 9:	transcript:Zm00001d030091_T001	PH02Gene03943.t2	0
36- 10:	transcript:Zm00001d030094_T001	PH02Gene03945.t1	0
36- 11:	transcript:Zm00001d030101_T001	PH02Gene03946.t1	4e-122
## Alignment 37: score=530.0 e_value=9.1e-28 N=12 1&Sca13 plus
37- 0:	transcript:Zm00001d030117_T001	PH02Gene03950.t1	5e-35
37- 1:	transcript:Zm00001d030121_T001	PH02Gene03952.t1	0
37- 2:	transcript:Zm00001d030126_T001	PH02Gene03953.t1	1e-151
37- 3:	transcript:Zm00001d030129_T001	PH02Gene03954.t1	2e-136
37- 4:	transcript:Zm00001d030131_T001	PH02Gene03955.t2	4e-165
37- 5:	transcript:Zm00001d030132_T001	PH02Gene03956.t1	0
37- 6:	transcript:Zm00001d030133_T001	PH02Gene03957.t1	1e-111
37- 7:	transcript:Zm00001d030138_T001	PH02Gene03959.t1	3e-67
37- 8:	transcript:Zm00001d030139_T001	PH02Gene45280.t1	1e-12
37- 9:	transcript:Zm00001d030146_T001	PH02Gene45279.t1	1e-64
37- 10:	transcript:Zm00001d030157_T001	PH02Gene45277.t1	3e-140
37- 11:	transcript:Zm00001d030163_T001	PH02Gene45271.t1	2e-42
## Alignment 38: score=508.0 e_value=4.9e-23 N=11 1&Sca13 plus
38- 0:	transcript:Zm00001d032921_T001	PH02Gene16954.t1	6e-36
38- 1:	transcript:Zm00001d032922_T001	PH02Gene16952.t1	3e-120
38- 2:	transcript:Zm00001d032923_T001	PH02Gene16951.t1	3e-107
38- 3:	transcript:Zm00001d032925_T001	PH02Gene16950.t1	3e-71
38- 4:	transcript:Zm00001d032927_T001	PH02Gene14254.t1	6e-33
38- 5:	transcript:Zm00001d032932_T001	PH02Gene14257.t1	6e-162
38- 6:	transcript:Zm00001d032933_T002	PH02Gene14260.t1	0
38- 7:	transcript:Zm00001d032935_T001	PH02Gene14261.t1	2e-68
38- 8:	transcript:Zm00001d032937_T001	PH02Gene14263.t1	6e-50
38- 9:	transcript:Zm00001d032939_T001	PH02Gene14265.t1	6e-59
38- 10:	transcript:Zm00001d032942_T001	PH02Gene14266.t1	1e-30
## Alignment 39: score=409.0 e_value=8.8e-19 N=9 1&Sca13 plus
39- 0:	transcript:Zm00001d032750_T001	PH02Gene14204.t1	0
39- 1:	transcript:Zm00001d032753_T001	PH02Gene14203.t1	0
39- 2:	transcript:Zm00001d032754_T001	PH02Gene14201.t1	7e-123
39- 3:	transcript:Zm00001d032760_T001	PH02Gene24010.t1	3e-112
39- 4:	transcript:Zm00001d032761_T001	PH02Gene24008.t1	0
39- 5:	transcript:Zm00001d032763_T001	PH02Gene24005.t1	0
39- 6:	transcript:Zm00001d032768_T001	PH02Gene24004.t5	1e-40
39- 7:	transcript:Zm00001d032773_T001	PH02Gene24002.t1	1e-129
39- 8:	transcript:Zm00001d032776_T001	PH02Gene24001.t1	0
## Alignment 40: score=388.0 e_value=4.2e-15 N=8 1&Sca13 plus
40- 0:	transcript:Zm00001d031726_T001	PH02Gene16159.t1	0
40- 1:	transcript:Zm00001d031727_T001	PH02Gene16158.t1	2e-10
40- 2:	transcript:Zm00001d031728_T001	PH02Gene16157.t1	1e-12
40- 3:	transcript:Zm00001d031729_T001	PH02Gene16155.t1	0
40- 4:	transcript:Zm00001d031730_T001	PH02Gene38978.t1	0
40- 5:	transcript:Zm00001d031732_T001	PH02Gene38980.t1	4e-164
40- 6:	transcript:Zm00001d031736_T001	PH02Gene31077.t2	2e-155
40- 7:	transcript:Zm00001d031737_T001	PH02Gene31078.t2	2e-124
## Alignment 41: score=355.0 e_value=9.9e-15 N=8 1&Sca13 plus
41- 0:	transcript:Zm00001d030526_T001	PH02Gene36567.t1	0
41- 1:	transcript:Zm00001d030527_T001	PH02Gene36571.t1	0
41- 2:	transcript:Zm00001d030532_T001	PH02Gene36575.t1	1e-107
41- 3:	transcript:Zm00001d030533_T001	PH02Gene44426.t1	8e-12
41- 4:	transcript:Zm00001d030540_T001	PH02Gene48782.t1	5e-70
41- 5:	transcript:Zm00001d030551_T001	PH02Gene40985.t1	0
41- 6:	transcript:Zm00001d030554_T001	PH02Gene33770.t1	0
41- 7:	transcript:Zm00001d030557_T001	PH02Gene33771.t1	0
## Alignment 42: score=335.0 e_value=1.6e-15 N=8 1&Sca13 plus
42- 0:	transcript:Zm00001d027514_T001	PH02Gene38029.t1	0
42- 1:	transcript:Zm00001d027520_T001	PH02Gene38031.t1	7e-139
42- 2:	transcript:Zm00001d027522_T001	PH02Gene38032.t1	4e-67
42- 3:	transcript:Zm00001d027523_T001	PH02Gene38033.t4	0
42- 4:	transcript:Zm00001d027524_T001	PH02Gene38034.t1	9e-101
42- 5:	transcript:Zm00001d027539_T001	PH02Gene38037.t1	7e-112
42- 6:	transcript:Zm00001d027546_T001	PH02Gene38039.t1	1e-92
42- 7:	transcript:Zm00001d027548_T001	PH02Gene40224.t1	9e-55
## Alignment 43: score=309.0 e_value=1.9e-15 N=7 1&Sca13 plus
43- 0:	transcript:Zm00001d030468_T001	PH02Gene08417.t1	0
43- 1:	transcript:Zm00001d030500_T001	PH02Gene35329.t1	0
43- 2:	transcript:Zm00001d030506_T001	PH02Gene35331.t1	0
43- 3:	transcript:Zm00001d030509_T001	PH02Gene19079.t1	2e-88
43- 4:	transcript:Zm00001d030513_T001	PH02Gene19080.t1	3e-68
43- 5:	transcript:Zm00001d030516_T001	PH02Gene19081.t2	9e-63
43- 6:	transcript:Zm00001d030518_T001	PH02Gene36566.t1	0
## Alignment 44: score=299.0 e_value=5.2e-11 N=7 1&Sca13 plus
44- 0:	transcript:Zm00001d030282_T039	PH02Gene11265.t1	0
44- 1:	transcript:Zm00001d030285_T004	PH02Gene11264.t1	0
44- 2:	transcript:Zm00001d030290_T001	PH02Gene11257.t1	2e-52
44- 3:	transcript:Zm00001d030304_T002	PH02Gene11255.t1	2e-149
44- 4:	transcript:Zm00001d030310_T001	PH02Gene11253.t1	0
44- 5:	transcript:Zm00001d030314_T001	PH02Gene11249.t1	3e-87
44- 6:	transcript:Zm00001d030329_T001	PH02Gene11244.t1	4e-32
## Alignment 45: score=271.0 e_value=3.8e-09 N=6 1&Sca13 plus
45- 0:	transcript:Zm00001d031706_T001	PH02Gene16169.t1	0
45- 1:	transcript:Zm00001d031707_T001	PH02Gene16168.t1	5e-156
45- 2:	transcript:Zm00001d031712_T001	PH02Gene16167.t1	0
45- 3:	transcript:Zm00001d031717_T001	PH02Gene16166.t1	4e-51
45- 4:	transcript:Zm00001d031723_T001	PH02Gene16163.t1	0
45- 5:	transcript:Zm00001d031724_T001	PH02Gene16162.t1	0
## Alignment 46: score=271.0 e_value=4.4e-09 N=6 1&Sca13 plus
46- 0:	transcript:Zm00001d031253_T001	PH02Gene19871.t1	0
46- 1:	transcript:Zm00001d031256_T001	PH02Gene19872.t1	0
46- 2:	transcript:Zm00001d031257_T001	PH02Gene19873.t1	3e-41
46- 3:	transcript:Zm00001d031258_T003	PH02Gene19875.t1	2e-100
46- 4:	transcript:Zm00001d031260_T001	PH02Gene19876.t1	1e-40
46- 5:	transcript:Zm00001d031261_T001	PH02Gene47943.t1	3e-122
## Alignment 47: score=258.0 e_value=3.4e-09 N=6 1&Sca13 plus
47- 0:	transcript:Zm00001d028396_T001	PH02Gene11258.t1	7e-23
47- 1:	transcript:Zm00001d028400_T001	PH02Gene11255.t1	3e-128
47- 2:	transcript:Zm00001d028401_T001	PH02Gene11253.t1	3e-161
47- 3:	transcript:Zm00001d028405_T002	PH02Gene11249.t1	9e-48
47- 4:	transcript:Zm00001d028406_T001	PH02Gene11241.t1	0
47- 5:	transcript:Zm00001d028412_T001	PH02Gene32404.t1	0
## Alignment 48: score=1986.0 e_value=3.6e-157 N=43 1&Sca13 minus
48- 0:	transcript:Zm00001d031509_T001	PH02Gene25157.t1	1e-19
48- 1:	transcript:Zm00001d031510_T001	PH02Gene25156.t1	2e-105
48- 2:	transcript:Zm00001d031514_T001	PH02Gene25153.t1	4e-33
48- 3:	transcript:Zm00001d031515_T001	PH02Gene25151.t1	8e-85
48- 4:	transcript:Zm00001d031522_T002	PH02Gene16005.t1	0
48- 5:	transcript:Zm00001d031523_T001	PH02Gene16004.t1	0
48- 6:	transcript:Zm00001d031525_T001	PH02Gene16003.t1	0
48- 7:	transcript:Zm00001d031528_T001	PH02Gene16002.t1	0
48- 8:	transcript:Zm00001d031529_T002	PH02Gene16001.t1	0
48- 9:	transcript:Zm00001d031530_T001	PH02Gene15999.t1	0
48- 10:	transcript:Zm00001d031531_T001	PH02Gene15997.t1	0
48- 11:	transcript:Zm00001d031532_T001	PH02Gene15996.t1	0
48- 12:	transcript:Zm00001d031533_T001	PH02Gene15994.t1	0
48- 13:	transcript:Zm00001d031534_T001	PH02Gene15993.t1	0
48- 14:	transcript:Zm00001d031536_T001	PH02Gene15989.t1	0
48- 15:	transcript:Zm00001d031539_T001	PH02Gene15988.t1	2e-79
48- 16:	transcript:Zm00001d031540_T001	PH02Gene15986.t1	0
48- 17:	transcript:Zm00001d031542_T001	PH02Gene15984.t1	0
48- 18:	transcript:Zm00001d031543_T001	PH02Gene15983.t1	0
48- 19:	transcript:Zm00001d031544_T001	PH02Gene15982.t1	1e-50
48- 20:	transcript:Zm00001d031545_T001	PH02Gene15981.t1	1e-64
48- 21:	transcript:Zm00001d031549_T001	PH02Gene15980.t1	1e-38
48- 22:	transcript:Zm00001d031549_T002	PH02Gene15979.t1	4e-43
48- 23:	transcript:Zm00001d031555_T001	PH02Gene15977.t1	0
48- 24:	transcript:Zm00001d031556_T001	PH02Gene15976.t1	6e-102
48- 25:	transcript:Zm00001d031561_T002	PH02Gene15974.t1	4e-170
48- 26:	transcript:Zm00001d031562_T001	PH02Gene15973.t1	3e-72
48- 27:	transcript:Zm00001d031569_T001	PH02Gene15969.t1	0
48- 28:	transcript:Zm00001d031570_T001	PH02Gene15968.t1	0
48- 29:	transcript:Zm00001d031573_T001	PH02Gene15967.t1	1e-65
48- 30:	transcript:Zm00001d031577_T001	PH02Gene15966.t1	0
48- 31:	transcript:Zm00001d031580_T001	PH02Gene15965.t2	1e-96
48- 32:	transcript:Zm00001d031581_T001	PH02Gene15964.t1	1e-51
48- 33:	transcript:Zm00001d031587_T001	PH02Gene15962.t1	2e-31
48- 34:	transcript:Zm00001d031593_T001	PH02Gene15956.t1	0
48- 35:	transcript:Zm00001d031594_T001	PH02Gene50153.t1	5e-146
48- 36:	transcript:Zm00001d031601_T001	PH02Gene25790.t1	2e-138
48- 37:	transcript:Zm00001d031602_T001	PH02Gene25792.t1	0
48- 38:	transcript:Zm00001d031611_T001	PH02Gene25793.t1	3e-117
48- 39:	transcript:Zm00001d031614_T001	PH02Gene25794.t1	0
48- 40:	transcript:Zm00001d031617_T001	PH02Gene25795.t1	0
48- 41:	transcript:Zm00001d031618_T001	PH02Gene25796.t1	5e-78
48- 42:	transcript:Zm00001d031619_T001	PH02Gene25799.t1	0
## Alignment 49: score=1942.0 e_value=0 N=43 1&Sca13 minus
49- 0:	transcript:Zm00001d032600_T001	PH02Gene14838.t1	0
49- 1:	transcript:Zm00001d032603_T001	PH02Gene14836.t1	0
49- 2:	transcript:Zm00001d032604_T001	PH02Gene14835.t1	9e-176
49- 3:	transcript:Zm00001d032605_T001	PH02Gene14834.t1	4e-160
49- 4:	transcript:Zm00001d032605_T004	PH02Gene14833.t1	3e-70
49- 5:	transcript:Zm00001d032609_T001	PH02Gene14832.t1	2e-56
49- 6:	transcript:Zm00001d032610_T001	PH02Gene14831.t1	2e-65
49- 7:	transcript:Zm00001d032613_T001	PH02Gene11575.t1	0
49- 8:	transcript:Zm00001d032615_T001	PH02Gene11576.t1	8e-110
49- 9:	transcript:Zm00001d032616_T001	PH02Gene11578.t1	8e-69
49- 10:	transcript:Zm00001d032618_T001	PH02Gene11580.t1	3e-136
49- 11:	transcript:Zm00001d032621_T001	PH02Gene11584.t1	0
49- 12:	transcript:Zm00001d032624_T001	PH02Gene11589.t1	4e-59
49- 13:	transcript:Zm00001d032626_T001	PH02Gene11592.t1	4e-24
49- 14:	transcript:Zm00001d032632_T001	PH02Gene11594.t1	0
49- 15:	transcript:Zm00001d032633_T001	PH02Gene11595.t1	5e-115
49- 16:	transcript:Zm00001d032636_T001	PH02Gene11597.t1	1e-124
49- 17:	transcript:Zm00001d032637_T001	PH02Gene11598.t1	0
49- 18:	transcript:Zm00001d032643_T001	PH02Gene11599.t1	8e-48
49- 19:	transcript:Zm00001d032644_T001	PH02Gene11600.t1	3e-35
49- 20:	transcript:Zm00001d032644_T002	PH02Gene11601.t1	2e-70
49- 21:	transcript:Zm00001d032646_T001	PH02Gene11603.t1	4e-156
49- 22:	transcript:Zm00001d032650_T001	PH02Gene11606.t1	5e-44
49- 23:	transcript:Zm00001d032651_T001	PH02Gene11610.t1	0
49- 24:	transcript:Zm00001d032654_T001	PH02Gene11611.t1	3e-35
49- 25:	transcript:Zm00001d032655_T002	PH02Gene11612.t1	0
49- 26:	transcript:Zm00001d032659_T002	PH02Gene11614.t1	2e-84
49- 27:	transcript:Zm00001d032661_T001	PH02Gene11617.t1	0
49- 28:	transcript:Zm00001d032662_T001	PH02Gene11618.t1	0
49- 29:	transcript:Zm00001d032663_T001	PH02Gene11620.t1	7e-57
49- 30:	transcript:Zm00001d032668_T001	PH02Gene11622.t1	9e-114
49- 31:	transcript:Zm00001d032669_T001	PH02Gene11623.t1	0
49- 32:	transcript:Zm00001d032670_T003	PH02Gene11626.t1	2e-120
49- 33:	transcript:Zm00001d032671_T001	PH02Gene11627.t1	3e-25
49- 34:	transcript:Zm00001d032672_T001	PH02Gene11628.t1	6e-29
49- 35:	transcript:Zm00001d032679_T001	PH02Gene11632.t1	0
49- 36:	transcript:Zm00001d032681_T002	PH02Gene11634.t1	0
49- 37:	transcript:Zm00001d032683_T001	PH02Gene11635.t1	0
49- 38:	transcript:Zm00001d032685_T001	PH02Gene20698.t2	0
49- 39:	transcript:Zm00001d032686_T001	PH02Gene20699.t1	0
49- 40:	transcript:Zm00001d032688_T001	PH02Gene20702.t1	2e-137
49- 41:	transcript:Zm00001d032689_T003	PH02Gene20703.t1	0
49- 42:	transcript:Zm00001d032689_T022	PH02Gene33690.t1	3e-10
## Alignment 50: score=1881.0 e_value=1.4e-146 N=40 1&Sca13 minus
50- 0:	transcript:Zm00001d031738_T001	PH02Gene35808.t1	7e-89
50- 1:	transcript:Zm00001d031740_T001	PH02Gene35807.t1	0
50- 2:	transcript:Zm00001d031741_T001	PH02Gene35805.t1	4e-96
50- 3:	transcript:Zm00001d031745_T001	PH02Gene35804.t1	4e-110
50- 4:	transcript:Zm00001d031749_T001	PH02Gene47461.t1	0
50- 5:	transcript:Zm00001d031751_T001	PH02Gene47462.t1	2e-92
50- 6:	transcript:Zm00001d031753_T001	PH02Gene37002.t2	1e-63
50- 7:	transcript:Zm00001d031759_T001	PH02Gene37005.t1	0
50- 8:	transcript:Zm00001d031760_T001	PH02Gene37006.t1	0
50- 9:	transcript:Zm00001d031764_T001	PH02Gene37007.t1	0
50- 10:	transcript:Zm00001d031769_T001	PH02Gene42935.t1	0
50- 11:	transcript:Zm00001d031777_T001	PH02Gene19246.t1	0
50- 12:	transcript:Zm00001d031778_T001	PH02Gene19249.t1	6e-126
50- 13:	transcript:Zm00001d031781_T001	PH02Gene19251.t1	6e-55
50- 14:	transcript:Zm00001d031790_T001	PH02Gene19255.t1	1e-170
50- 15:	transcript:Zm00001d031792_T001	PH02Gene19257.t1	0
50- 16:	transcript:Zm00001d031793_T001	PH02Gene19258.t1	9e-75
50- 17:	transcript:Zm00001d031794_T001	PH02Gene19263.t1	2e-36
50- 18:	transcript:Zm00001d031796_T001	PH02Gene19264.t1	9e-90
50- 19:	transcript:Zm00001d031797_T001	PH02Gene19265.t1	1e-33
50- 20:	transcript:Zm00001d031798_T001	PH02Gene19266.t1	2e-31
50- 21:	transcript:Zm00001d031801_T001	PH02Gene19270.t1	7e-169
50- 22:	transcript:Zm00001d031804_T001	PH02Gene19271.t1	2e-86
50- 23:	transcript:Zm00001d031805_T001	PH02Gene19272.t1	5e-141
50- 24:	transcript:Zm00001d031806_T001	PH02Gene19274.t1	4e-23
50- 25:	transcript:Zm00001d031807_T001	PH02Gene19275.t1	2e-154
50- 26:	transcript:Zm00001d031808_T001	PH02Gene19276.t1	5e-156
50- 27:	transcript:Zm00001d031809_T001	PH02Gene19278.t1	6e-148
50- 28:	transcript:Zm00001d031810_T001	PH02Gene28498.t1	3e-128
50- 29:	transcript:Zm00001d031811_T001	PH02Gene28501.t1	0
50- 30:	transcript:Zm00001d031817_T008	PH02Gene28504.t1	3e-19
50- 31:	transcript:Zm00001d031818_T001	PH02Gene28505.t1	8e-81
50- 32:	transcript:Zm00001d031824_T001	PH02Gene28508.t1	2e-18
50- 33:	transcript:Zm00001d031825_T001	PH02Gene28509.t1	6e-97
50- 34:	transcript:Zm00001d031826_T001	PH02Gene28511.t1	1e-68
50- 35:	transcript:Zm00001d031832_T001	PH02Gene28512.t1	9e-104
50- 36:	transcript:Zm00001d031833_T001	PH02Gene28514.t1	0
50- 37:	transcript:Zm00001d031837_T001	PH02Gene28517.t1	5e-136
50- 38:	transcript:Zm00001d031840_T001	PH02Gene28518.t1	2e-107
50- 39:	transcript:Zm00001d031844_T001	PH02Gene28519.t1	0
## Alignment 51: score=1869.0 e_value=8.5e-157 N=42 1&Sca13 minus
51- 0:	transcript:Zm00001d032781_T001	PH02Gene14207.t1	2e-145
51- 1:	transcript:Zm00001d032788_T001	PH02Gene18265.t1	0
51- 2:	transcript:Zm00001d032789_T001	PH02Gene18266.t1	0
51- 3:	transcript:Zm00001d032791_T001	PH02Gene18271.t1	2e-75
51- 4:	transcript:Zm00001d032794_T001	PH02Gene18272.t1	5e-149
51- 5:	transcript:Zm00001d032798_T001	PH02Gene18273.t1	1e-157
51- 6:	transcript:Zm00001d032804_T001	PH02Gene18275.t1	2e-132
51- 7:	transcript:Zm00001d032805_T001	PH02Gene18276.t1	3e-91
51- 8:	transcript:Zm00001d032807_T001	PH02Gene18278.t1	0
51- 9:	transcript:Zm00001d032810_T001	PH02Gene18280.t1	3e-17
51- 10:	transcript:Zm00001d032811_T001	PH02Gene18281.t1	3e-144
51- 11:	transcript:Zm00001d032815_T001	PH02Gene18282.t1	2e-145
51- 12:	transcript:Zm00001d032819_T001	PH02Gene18283.t1	0
51- 13:	transcript:Zm00001d032828_T001	PH02Gene28892.t1	0
51- 14:	transcript:Zm00001d032830_T001	PH02Gene28890.t1	8e-131
51- 15:	transcript:Zm00001d032832_T001	PH02Gene28889.t1	3e-100
51- 16:	transcript:Zm00001d032836_T001	PH02Gene28888.t1	3e-82
51- 17:	transcript:Zm00001d032838_T001	PH02Gene28887.t2	6e-23
51- 18:	transcript:Zm00001d032849_T001	PH02Gene28884.t1	2e-84
51- 19:	transcript:Zm00001d032850_T001	PH02Gene28882.t1	2e-102
51- 20:	transcript:Zm00001d032852_T001	PH02Gene28881.t1	0
51- 21:	transcript:Zm00001d032855_T001	PH02Gene20858.t1	0
51- 22:	transcript:Zm00001d032857_T001	PH02Gene20859.t1	0
51- 23:	transcript:Zm00001d032859_T001	PH02Gene20860.t1	0
51- 24:	transcript:Zm00001d032866_T001	PH02Gene20861.t2	0
51- 25:	transcript:Zm00001d032867_T001	PH02Gene20862.t1	7e-130
51- 26:	transcript:Zm00001d032868_T001	PH02Gene20863.t1	0
51- 27:	transcript:Zm00001d032870_T001	PH02Gene20865.t1	0
51- 28:	transcript:Zm00001d032873_T001	PH02Gene20867.t1	6e-104
51- 29:	transcript:Zm00001d032875_T001	PH02Gene20871.t1	2e-171
51- 30:	transcript:Zm00001d032876_T001	PH02Gene14289.t1	1e-111
51- 31:	transcript:Zm00001d032881_T001	PH02Gene14288.t1	2e-116
51- 32:	transcript:Zm00001d032887_T001	PH02Gene14286.t1	3e-36
51- 33:	transcript:Zm00001d032888_T001	PH02Gene14284.t1	0
51- 34:	transcript:Zm00001d032889_T001	PH02Gene14283.t1	5e-148
51- 35:	transcript:Zm00001d032897_T001	PH02Gene14277.t1	0
51- 36:	transcript:Zm00001d032899_T001	PH02Gene14276.t1	9e-149
51- 37:	transcript:Zm00001d032901_T001	PH02Gene14275.t2	6e-140
51- 38:	transcript:Zm00001d032902_T001	PH02Gene14273.t1	0
51- 39:	transcript:Zm00001d032903_T001	PH02Gene14272.t1	9e-57
51- 40:	transcript:Zm00001d032904_T001	PH02Gene14270.t1	2e-13
51- 41:	transcript:Zm00001d032905_T001	PH02Gene14268.t2	0
## Alignment 52: score=1783.0 e_value=2.2e-148 N=39 1&Sca13 minus
52- 0:	transcript:Zm00001d031389_T001	PH02Gene07528.t1	5e-27
52- 1:	transcript:Zm00001d031396_T001	PH02Gene07526.t1	8e-53
52- 2:	transcript:Zm00001d031402_T001	PH02Gene07525.t1	9e-48
52- 3:	transcript:Zm00001d031412_T001	PH02Gene07521.t2	0
52- 4:	transcript:Zm00001d031415_T001	PH02Gene07518.t1	0
52- 5:	transcript:Zm00001d031416_T001	PH02Gene07517.t1	0
52- 6:	transcript:Zm00001d031421_T001	PH02Gene07516.t1	9e-85
52- 7:	transcript:Zm00001d031422_T001	PH02Gene07515.t1	0
52- 8:	transcript:Zm00001d031426_T001	PH02Gene07514.t1	7e-180
52- 9:	transcript:Zm00001d031429_T007	PH02Gene07513.t2	3e-67
52- 10:	transcript:Zm00001d031430_T001	PH02Gene07512.t1	3e-23
52- 11:	transcript:Zm00001d031436_T001	PH02Gene07511.t1	3e-168
52- 12:	transcript:Zm00001d031437_T001	PH02Gene07509.t1	0
52- 13:	transcript:Zm00001d031439_T001	PH02Gene07508.t2	8e-13
52- 14:	transcript:Zm00001d031441_T001	PH02Gene07507.t1	3e-159
52- 15:	transcript:Zm00001d031444_T001	PH02Gene07506.t1	0
52- 16:	transcript:Zm00001d031445_T001	PH02Gene49392.t1	0
52- 17:	transcript:Zm00001d031449_T001	PH02Gene47636.t2	0
52- 18:	transcript:Zm00001d031450_T001	PH02Gene37195.t3	2e-85
52- 19:	transcript:Zm00001d031451_T001	PH02Gene37196.t2	1e-155
52- 20:	transcript:Zm00001d031454_T001	PH02Gene25196.t1	0
52- 21:	transcript:Zm00001d031463_T001	PH02Gene25195.t1	3e-160
52- 22:	transcript:Zm00001d031464_T001	PH02Gene25194.t1	6e-23
52- 23:	transcript:Zm00001d031465_T001	PH02Gene25193.t1	7e-24
52- 24:	transcript:Zm00001d031470_T001	PH02Gene25192.t1	0
52- 25:	transcript:Zm00001d031471_T002	PH02Gene25191.t1	5e-98
52- 26:	transcript:Zm00001d031473_T001	PH02Gene25190.t1	0
52- 27:	transcript:Zm00001d031475_T001	PH02Gene25189.t1	2e-88
52- 28:	transcript:Zm00001d031476_T001	PH02Gene25188.t1	2e-43
52- 29:	transcript:Zm00001d031480_T001	PH02Gene25187.t1	3e-86
52- 30:	transcript:Zm00001d031481_T001	PH02Gene25186.t1	9e-162
52- 31:	transcript:Zm00001d031484_T001	PH02Gene25185.t1	2e-118
52- 32:	transcript:Zm00001d031485_T001	PH02Gene25184.t1	0
52- 33:	transcript:Zm00001d031486_T001	PH02Gene25181.t1	0
52- 34:	transcript:Zm00001d031487_T001	PH02Gene25177.t1	0
52- 35:	transcript:Zm00001d031488_T001	PH02Gene25166.t1	2e-33
52- 36:	transcript:Zm00001d031489_T004	PH02Gene25165.t1	0
52- 37:	transcript:Zm00001d031490_T001	PH02Gene25164.t1	0
52- 38:	transcript:Zm00001d031502_T001	PH02Gene25160.t2	4e-72
## Alignment 53: score=1755.0 e_value=7.4e-130 N=37 1&Sca13 minus
53- 0:	transcript:Zm00001d032465_T001	PH02Gene21398.t1	4e-145
53- 1:	transcript:Zm00001d032467_T001	PH02Gene21400.t1	2e-154
53- 2:	transcript:Zm00001d032469_T001	PH02Gene21401.t1	4e-19
53- 3:	transcript:Zm00001d032470_T001	PH02Gene21402.t1	0
53- 4:	transcript:Zm00001d032472_T001	PH02Gene21404.t1	0
53- 5:	transcript:Zm00001d032473_T001	PH02Gene21405.t3	4e-140
53- 6:	transcript:Zm00001d032475_T001	PH02Gene21407.t1	2e-35
53- 7:	transcript:Zm00001d032476_T001	PH02Gene21408.t1	0
53- 8:	transcript:Zm00001d032478_T001	PH02Gene21409.t1	0
53- 9:	transcript:Zm00001d032479_T001	PH02Gene21410.t1	7e-84
53- 10:	transcript:Zm00001d032480_T001	PH02Gene21411.t1	0
53- 11:	transcript:Zm00001d032481_T001	PH02Gene21413.t1	3e-19
53- 12:	transcript:Zm00001d032495_T001	PH02Gene35711.t1	1e-49
53- 13:	transcript:Zm00001d032497_T001	PH02Gene35712.t1	5e-64
53- 14:	transcript:Zm00001d032498_T001	PH02Gene35713.t1	5e-32
53- 15:	transcript:Zm00001d032499_T001	PH02Gene35714.t1	4e-101
53- 16:	transcript:Zm00001d032502_T001	PH02Gene35716.t2	2e-96
53- 17:	transcript:Zm00001d032503_T001	PH02Gene35718.t1	0
53- 18:	transcript:Zm00001d032504_T001	PH02Gene35720.t1	3e-93
53- 19:	transcript:Zm00001d032505_T001	PH02Gene35721.t1	0
53- 20:	transcript:Zm00001d032506_T001	PH02Gene35722.t1	5e-23
53- 21:	transcript:Zm00001d032507_T001	PH02Gene35723.t1	6e-143
53- 22:	transcript:Zm00001d032508_T001	PH02Gene35724.t1	1e-107
53- 23:	transcript:Zm00001d032510_T001	PH02Gene35727.t1	0
53- 24:	transcript:Zm00001d032515_T001	PH02Gene35728.t1	7e-72
53- 25:	transcript:Zm00001d032519_T001	PH02Gene35730.t1	3e-69
53- 26:	transcript:Zm00001d032520_T001	PH02Gene35731.t1	0
53- 27:	transcript:Zm00001d032521_T001	PH02Gene35732.t1	1e-116
53- 28:	transcript:Zm00001d032526_T001	PH02Gene14887.t1	0
53- 29:	transcript:Zm00001d032526_T009	PH02Gene14885.t1	5e-77
53- 30:	transcript:Zm00001d032527_T001	PH02Gene14883.t1	0
53- 31:	transcript:Zm00001d032529_T001	PH02Gene14882.t1	0
53- 32:	transcript:Zm00001d032530_T001	PH02Gene14881.t1	0
53- 33:	transcript:Zm00001d032531_T001	PH02Gene14879.t2	1e-70
53- 34:	transcript:Zm00001d032532_T001	PH02Gene14878.t1	0
53- 35:	transcript:Zm00001d032535_T002	PH02Gene14875.t1	2e-122
53- 36:	transcript:Zm00001d032536_T001	PH02Gene14872.t1	1e-74
## Alignment 54: score=1437.0 e_value=0 N=33 1&Sca13 minus
54- 0:	transcript:Zm00001d031260_T001	PH02Gene19876.t1	1e-40
54- 1:	transcript:Zm00001d031264_T001	PH02Gene19867.t1	6e-131
54- 2:	transcript:Zm00001d031265_T009	PH02Gene19864.t1	1e-18
54- 3:	transcript:Zm00001d031265_T029	PH02Gene19863.t1	8e-39
54- 4:	transcript:Zm00001d031266_T001	PH02Gene19862.t1	3e-97
54- 5:	transcript:Zm00001d031267_T001	PH02Gene19860.t1	0
54- 6:	transcript:Zm00001d031268_T001	PH02Gene19858.t1	0
54- 7:	transcript:Zm00001d031269_T001	PH02Gene19857.t1	7e-69
54- 8:	transcript:Zm00001d031270_T001	PH02Gene33001.t1	2e-96
54- 9:	transcript:Zm00001d031272_T001	PH02Gene32998.t1	5e-61
54- 10:	transcript:Zm00001d031273_T001	PH02Gene23891.t1	8e-74
54- 11:	transcript:Zm00001d031275_T001	PH02Gene23888.t1	0
54- 12:	transcript:Zm00001d031278_T001	PH02Gene23884.t1	3e-59
54- 13:	transcript:Zm00001d031280_T001	PH02Gene23883.t1	0
54- 14:	transcript:Zm00001d031287_T001	PH02Gene23879.t1	0
54- 15:	transcript:Zm00001d031288_T001	PH02Gene23878.t1	1e-31
54- 16:	transcript:Zm00001d031289_T004	PH02Gene23877.t1	2e-127
54- 17:	transcript:Zm00001d031290_T001	PH02Gene23876.t1	2e-16
54- 18:	transcript:Zm00001d031291_T001	PH02Gene23872.t1	0
54- 19:	transcript:Zm00001d031292_T001	PH02Gene23871.t1	2e-112
54- 20:	transcript:Zm00001d031300_T001	PH02Gene07569.t1	0
54- 21:	transcript:Zm00001d031308_T001	PH02Gene07568.t1	7e-79
54- 22:	transcript:Zm00001d031310_T001	PH02Gene07566.t1	2e-85
54- 23:	transcript:Zm00001d031312_T001	PH02Gene07563.t1	3e-32
54- 24:	transcript:Zm00001d031316_T001	PH02Gene07561.t1	0
54- 25:	transcript:Zm00001d031321_T001	PH02Gene07549.t1	0
54- 26:	transcript:Zm00001d031323_T001	PH02Gene07547.t1	0
54- 27:	transcript:Zm00001d031327_T001	PH02Gene07546.t1	0
54- 28:	transcript:Zm00001d031329_T001	PH02Gene07544.t1	0
54- 29:	transcript:Zm00001d031332_T001	PH02Gene07542.t1	1e-138
54- 30:	transcript:Zm00001d031338_T001	PH02Gene07540.t1	0
54- 31:	transcript:Zm00001d031338_T002	PH02Gene07531.t1	1e-49
54- 32:	transcript:Zm00001d031349_T001	PH02Gene07525.t1	0
## Alignment 55: score=1172.0 e_value=4.4e-82 N=26 1&Sca13 minus
55- 0:	transcript:Zm00001d031850_T001	PH02Gene47991.t1	2e-64
55- 1:	transcript:Zm00001d031854_T001	PH02Gene45630.t1	0
55- 2:	transcript:Zm00001d031856_T001	PH02Gene45631.t1	4e-37
55- 3:	transcript:Zm00001d031858_T001	PH02Gene45633.t1	0
55- 4:	transcript:Zm00001d031861_T001	PH02Gene45634.t1	7e-54
55- 5:	transcript:Zm00001d031863_T034	PH02Gene48565.t1	0
55- 6:	transcript:Zm00001d031866_T001	PH02Gene37938.t1	0
55- 7:	transcript:Zm00001d031868_T001	PH02Gene37937.t1	4e-41
55- 8:	transcript:Zm00001d031871_T001	PH02Gene37936.t1	0
55- 9:	transcript:Zm00001d031875_T001	PH02Gene37931.t1	0
55- 10:	transcript:Zm00001d031880_T001	PH02Gene36796.t1	9e-09
55- 11:	transcript:Zm00001d031883_T001	PH02Gene36797.t1	3e-82
55- 12:	transcript:Zm00001d031887_T001	PH02Gene36798.t1	3e-119
55- 13:	transcript:Zm00001d031891_T001	PH02Gene36800.t1	0
55- 14:	transcript:Zm00001d031892_T001	PH02Gene36801.t1	3e-88
55- 15:	transcript:Zm00001d031893_T001	PH02Gene36802.t1	0
55- 16:	transcript:Zm00001d031895_T001	PH02Gene36804.t1	3e-142
55- 17:	transcript:Zm00001d031898_T001	PH02Gene36805.t1	0
55- 18:	transcript:Zm00001d031899_T001	PH02Gene36806.t1	0
55- 19:	transcript:Zm00001d031904_T001	PH02Gene36807.t1	2e-150
55- 20:	transcript:Zm00001d031908_T001	PH02Gene36808.t1	7e-110
55- 21:	transcript:Zm00001d031911_T001	PH02Gene36809.t1	0
55- 22:	transcript:Zm00001d031913_T001	PH02Gene36810.t1	0
55- 23:	transcript:Zm00001d031921_T001	PH02Gene44239.t1	3e-46
55- 24:	transcript:Zm00001d031925_T001	PH02Gene44241.t1	2e-103
55- 25:	transcript:Zm00001d031926_T001	PH02Gene44242.t1	0
## Alignment 56: score=1155.0 e_value=2.4e-84 N=26 1&Sca13 minus
56- 0:	transcript:Zm00001d032265_T001	PH02Gene19350.t1	1e-113
56- 1:	transcript:Zm00001d032266_T001	PH02Gene19345.t1	5e-64
56- 2:	transcript:Zm00001d032267_T001	PH02Gene19343.t1	0
56- 3:	transcript:Zm00001d032268_T001	PH02Gene19342.t1	0
56- 4:	transcript:Zm00001d032271_T001	PH02Gene19339.t1	0
56- 5:	transcript:Zm00001d032272_T001	PH02Gene19338.t1	0
56- 6:	transcript:Zm00001d032274_T001	PH02Gene45329.t1	0
56- 7:	transcript:Zm00001d032279_T001	PH02Gene18440.t1	0
56- 8:	transcript:Zm00001d032283_T001	PH02Gene47238.t1	0
56- 9:	transcript:Zm00001d032284_T001	PH02Gene47237.t1	0
56- 10:	transcript:Zm00001d032285_T001	PH02Gene47235.t1	4e-16
56- 11:	transcript:Zm00001d032291_T001	PH02Gene39896.t1	2e-75
56- 12:	transcript:Zm00001d032293_T001	PH02Gene31464.t1	0
56- 13:	transcript:Zm00001d032295_T001	PH02Gene31461.t1	1e-89
56- 14:	transcript:Zm00001d032298_T001	PH02Gene31459.t3	0
56- 15:	transcript:Zm00001d032300_T001	PH02Gene24429.t1	0
56- 16:	transcript:Zm00001d032301_T001	PH02Gene24427.t1	2e-38
56- 17:	transcript:Zm00001d032303_T002	PH02Gene24422.t1	1e-134
56- 18:	transcript:Zm00001d032304_T001	PH02Gene45784.t1	4e-161
56- 19:	transcript:Zm00001d032308_T001	PH02Gene22460.t1	1e-48
56- 20:	transcript:Zm00001d032311_T001	PH02Gene22461.t1	0
56- 21:	transcript:Zm00001d032316_T001	PH02Gene22464.t1	2e-118
56- 22:	transcript:Zm00001d032317_T001	PH02Gene22465.t1	3e-109
56- 23:	transcript:Zm00001d032319_T002	PH02Gene22467.t2	0
56- 24:	transcript:Zm00001d032322_T001	PH02Gene30472.t2	0
56- 25:	transcript:Zm00001d032324_T001	PH02Gene30473.t1	7e-64
## Alignment 57: score=953.0 e_value=3.2e-60 N=21 1&Sca13 minus
57- 0:	transcript:Zm00001d031953_T001	PH02Gene34491.t1	1e-173
57- 1:	transcript:Zm00001d031956_T001	PH02Gene34489.t1	1e-140
57- 2:	transcript:Zm00001d031958_T001	PH02Gene34488.t1	0
57- 3:	transcript:Zm00001d031959_T001	PH02Gene34487.t2	0
57- 4:	transcript:Zm00001d031961_T002	PH02Gene34486.t1	8e-59
57- 5:	transcript:Zm00001d031962_T001	PH02Gene34483.t1	3e-144
57- 6:	transcript:Zm00001d031967_T001	PH02Gene34482.t1	0
57- 7:	transcript:Zm00001d031969_T001	PH02Gene34479.t1	8e-128
57- 8:	transcript:Zm00001d031971_T001	PH02Gene34477.t1	2e-158
57- 9:	transcript:Zm00001d031973_T001	PH02Gene34476.t1	0
57- 10:	transcript:Zm00001d031977_T001	PH02Gene42621.t1	0
57- 11:	transcript:Zm00001d031979_T001	PH02Gene42623.t1	2e-70
57- 12:	transcript:Zm00001d031981_T001	PH02Gene42624.t2	0
57- 13:	transcript:Zm00001d031985_T001	PH02Gene42625.t1	8e-31
57- 14:	transcript:Zm00001d031988_T001	PH02Gene42626.t1	0
57- 15:	transcript:Zm00001d031992_T001	PH02Gene48728.t1	0
57- 16:	transcript:Zm00001d031993_T001	PH02Gene40046.t1	0
57- 17:	transcript:Zm00001d031997_T001	PH02Gene41535.t1	5e-177
57- 18:	transcript:Zm00001d032003_T001	PH02Gene41542.t1	3e-34
57- 19:	transcript:Zm00001d032008_T001	PH02Gene42546.t1	7e-109
57- 20:	transcript:Zm00001d032010_T001	PH02Gene33598.t1	0
## Alignment 58: score=836.0 e_value=5e-51 N=18 1&Sca13 minus
58- 0:	transcript:Zm00001d032433_T001	PH02Gene42961.t1	1e-150
58- 1:	transcript:Zm00001d032434_T001	PH02Gene42962.t1	7e-69
58- 2:	transcript:Zm00001d032435_T001	PH02Gene42963.t1	0
58- 3:	transcript:Zm00001d032438_T001	PH02Gene42044.t1	0
58- 4:	transcript:Zm00001d032439_T001	PH02Gene42043.t1	7e-144
58- 5:	transcript:Zm00001d032440_T002	PH02Gene42964.t1	0
58- 6:	transcript:Zm00001d032441_T001	PH02Gene42965.t1	0
58- 7:	transcript:Zm00001d032442_T001	PH02Gene42966.t2	1e-77
58- 8:	transcript:Zm00001d032443_T001	PH02Gene42968.t1	1e-85
58- 9:	transcript:Zm00001d032449_T001	PH02Gene21382.t1	0
58- 10:	transcript:Zm00001d032450_T001	PH02Gene21383.t1	8e-72
58- 11:	transcript:Zm00001d032453_T001	PH02Gene21385.t1	7e-166
58- 12:	transcript:Zm00001d032455_T001	PH02Gene21387.t1	0
58- 13:	transcript:Zm00001d032457_T001	PH02Gene21388.t1	0
58- 14:	transcript:Zm00001d032458_T001	PH02Gene21392.t1	2e-36
58- 15:	transcript:Zm00001d032460_T001	PH02Gene21393.t1	0
58- 16:	transcript:Zm00001d032461_T001	PH02Gene21395.t2	0
58- 17:	transcript:Zm00001d032464_T001	PH02Gene21397.t1	0
## Alignment 59: score=769.0 e_value=4.3e-44 N=17 1&Sca13 minus
59- 0:	transcript:Zm00001d032989_T009	PH02Gene19440.t3	2e-40
59- 1:	transcript:Zm00001d032991_T001	PH02Gene19441.t1	1e-105
59- 2:	transcript:Zm00001d032992_T001	PH02Gene19444.t1	0
59- 3:	transcript:Zm00001d032993_T001	PH02Gene19445.t2	9e-32
59- 4:	transcript:Zm00001d032994_T001	PH02Gene19448.t1	6e-110
59- 5:	transcript:Zm00001d032999_T001	PH02Gene21128.t1	7e-157
59- 6:	transcript:Zm00001d033002_T001	PH02Gene21135.t1	4e-53
59- 7:	transcript:Zm00001d033003_T001	PH02Gene21137.t1	1e-46
59- 8:	transcript:Zm00001d033004_T001	PH02Gene21139.t1	1e-170
59- 9:	transcript:Zm00001d033005_T001	PH02Gene21142.t1	2e-120
59- 10:	transcript:Zm00001d033011_T001	PH02Gene21143.t1	0
59- 11:	transcript:Zm00001d033012_T001	PH02Gene21145.t1	0
59- 12:	transcript:Zm00001d033018_T001	PH02Gene21147.t1	0
59- 13:	transcript:Zm00001d033020_T001	PH02Gene21148.t1	0
59- 14:	transcript:Zm00001d033025_T001	PH02Gene09480.t1	3e-178
59- 15:	transcript:Zm00001d033028_T001	PH02Gene09482.t1	0
59- 16:	transcript:Zm00001d033037_T001	PH02Gene09494.t1	0
## Alignment 60: score=703.0 e_value=1.3e-40 N=16 1&Sca13 minus
60- 0:	transcript:Zm00001d032555_T001	PH02Gene14867.t1	0
60- 1:	transcript:Zm00001d032556_T001	PH02Gene14865.t1	8e-73
60- 2:	transcript:Zm00001d032557_T001	PH02Gene14864.t1	2e-157
60- 3:	transcript:Zm00001d032560_T001	PH02Gene14860.t1	0
60- 4:	transcript:Zm00001d032565_T001	PH02Gene14859.t1	0
60- 5:	transcript:Zm00001d032566_T001	PH02Gene14858.t1	5e-165
60- 6:	transcript:Zm00001d032567_T001	PH02Gene14856.t1	0
60- 7:	transcript:Zm00001d032570_T001	PH02Gene14853.t1	1e-172
60- 8:	transcript:Zm00001d032573_T001	PH02Gene14851.t1	2e-126
60- 9:	transcript:Zm00001d032575_T001	PH02Gene14850.t1	0
60- 10:	transcript:Zm00001d032576_T001	PH02Gene14847.t1	0
60- 11:	transcript:Zm00001d032578_T001	PH02Gene14846.t1	4e-53
60- 12:	transcript:Zm00001d032582_T002	PH02Gene14845.t1	3e-89
60- 13:	transcript:Zm00001d032587_T001	PH02Gene14844.t1	0
60- 14:	transcript:Zm00001d032591_T001	PH02Gene14841.t1	0
60- 15:	transcript:Zm00001d032597_T001	PH02Gene14839.t1	0
## Alignment 61: score=626.0 e_value=3.3e-32 N=14 1&Sca13 minus
61- 0:	transcript:Zm00001d027423_T001	PH02Gene22585.t1	5e-78
61- 1:	transcript:Zm00001d027425_T001	PH02Gene22584.t1	2e-56
61- 2:	transcript:Zm00001d027427_T001	PH02Gene22582.t1	6e-88
61- 3:	transcript:Zm00001d027434_T001	PH02Gene22579.t2	7e-47
61- 4:	transcript:Zm00001d027435_T001	PH02Gene22578.t1	0
61- 5:	transcript:Zm00001d027440_T001	PH02Gene22575.t1	5e-32
61- 6:	transcript:Zm00001d027443_T001	PH02Gene22570.t2	2e-106
61- 7:	transcript:Zm00001d027446_T001	PH02Gene22566.t1	4e-40
61- 8:	transcript:Zm00001d027450_T001	PH02Gene22565.t1	3e-80
61- 9:	transcript:Zm00001d027453_T001	PH02Gene22564.t1	5e-36
61- 10:	transcript:Zm00001d027454_T001	PH02Gene22563.t1	2e-38
61- 11:	transcript:Zm00001d027459_T001	PH02Gene22560.t1	8e-135
61- 12:	transcript:Zm00001d027461_T001	PH02Gene22559.t1	3e-147
61- 13:	transcript:Zm00001d027463_T001	PH02Gene22558.t1	0
## Alignment 62: score=614.0 e_value=1.1e-29 N=13 1&Sca13 minus
62- 0:	transcript:Zm00001d032019_T001	PH02Gene33596.t1	1e-68
62- 1:	transcript:Zm00001d032022_T001	PH02Gene33595.t1	0
62- 2:	transcript:Zm00001d032024_T001	PH02Gene33593.t1	3e-108
62- 3:	transcript:Zm00001d032027_T002	PH02Gene33591.t1	0
62- 4:	transcript:Zm00001d032028_T001	PH02Gene33590.t1	0
62- 5:	transcript:Zm00001d032030_T001	PH02Gene33589.t1	7e-33
62- 6:	transcript:Zm00001d032031_T001	PH02Gene33587.t1	0
62- 7:	transcript:Zm00001d032032_T001	PH02Gene33586.t1	5e-55
62- 8:	transcript:Zm00001d032035_T001	PH02Gene29718.t1	0
62- 9:	transcript:Zm00001d032036_T001	PH02Gene29717.t1	1e-167
62- 10:	transcript:Zm00001d032040_T001	PH02Gene31085.t1	7e-114
62- 11:	transcript:Zm00001d032042_T001	PH02Gene31082.t1	0
62- 12:	transcript:Zm00001d032044_T001	PH02Gene31081.t1	0
## Alignment 63: score=605.0 e_value=8.3e-34 N=14 1&Sca13 minus
63- 0:	transcript:Zm00001d032708_T001	PH02Gene33692.t1	0
63- 1:	transcript:Zm00001d032710_T001	PH02Gene33691.t1	3e-135
63- 2:	transcript:Zm00001d032715_T001	PH02Gene33690.t1	0
63- 3:	transcript:Zm00001d032716_T001	PH02Gene33689.t1	0
63- 4:	transcript:Zm00001d032718_T001	PH02Gene33687.t1	1e-130
63- 5:	transcript:Zm00001d032719_T001	PH02Gene33686.t1	0
63- 6:	transcript:Zm00001d032728_T001	PH02Gene45959.t1	0
63- 7:	transcript:Zm00001d032732_T001	PH02Gene38335.t2	5e-61
63- 8:	transcript:Zm00001d032734_T001	PH02Gene38334.t1	0
63- 9:	transcript:Zm00001d032735_T001	PH02Gene38333.t1	0
63- 10:	transcript:Zm00001d032737_T001	PH02Gene38331.t1	0
63- 11:	transcript:Zm00001d032739_T001	PH02Gene23995.t1	2e-174
63- 12:	transcript:Zm00001d032740_T001	PH02Gene23997.t1	0
63- 13:	transcript:Zm00001d032745_T001	PH02Gene24000.t1	0
## Alignment 64: score=505.0 e_value=3.5e-27 N=12 1&Sca13 minus
64- 0:	transcript:Zm00001d027667_T001	PH02Gene28892.t1	0
64- 1:	transcript:Zm00001d027671_T001	PH02Gene28891.t1	2e-173
64- 2:	transcript:Zm00001d027675_T001	PH02Gene28890.t1	5e-116
64- 3:	transcript:Zm00001d027680_T001	PH02Gene28885.t1	5e-65
64- 4:	transcript:Zm00001d027686_T001	PH02Gene28883.t1	6e-39
64- 5:	transcript:Zm00001d027700_T001	PH02Gene28882.t1	1e-89
64- 6:	transcript:Zm00001d027701_T001	PH02Gene28881.t1	0
64- 7:	transcript:Zm00001d027707_T001	PH02Gene20860.t1	0
64- 8:	transcript:Zm00001d027708_T002	PH02Gene20867.t1	2e-61
64- 9:	transcript:Zm00001d027709_T001	PH02Gene20868.t1	0
64- 10:	transcript:Zm00001d027717_T001	PH02Gene14289.t1	3e-112
64- 11:	transcript:Zm00001d027719_T001	PH02Gene14287.t1	7e-14
## Alignment 65: score=474.0 e_value=2.6e-24 N=11 1&Sca13 minus
65- 0:	transcript:Zm00001d027810_T001	PH02Gene19433.t1	0
65- 1:	transcript:Zm00001d027811_T001	PH02Gene19435.t1	0
65- 2:	transcript:Zm00001d027816_T001	PH02Gene19439.t1	6e-179
65- 3:	transcript:Zm00001d027826_T001	PH02Gene19440.t3	0
65- 4:	transcript:Zm00001d027827_T001	PH02Gene19441.t1	1e-96
65- 5:	transcript:Zm00001d027846_T001	PH02Gene21128.t1	1e-157
65- 6:	transcript:Zm00001d027851_T001	PH02Gene21137.t1	2e-39
65- 7:	transcript:Zm00001d027852_T001	PH02Gene21142.t1	1e-102
65- 8:	transcript:Zm00001d027854_T001	PH02Gene21143.t1	5e-95
65- 9:	transcript:Zm00001d027855_T001	PH02Gene21144.t1	2e-40
65- 10:	transcript:Zm00001d027856_T001	PH02Gene21145.t1	0
## Alignment 66: score=459.0 e_value=3.2e-23 N=10 1&Sca13 minus
66- 0:	transcript:Zm00001d029892_T001	PH02Gene01655.t1	2e-172
66- 1:	transcript:Zm00001d029896_T001	PH02Gene01654.t1	2e-145
66- 2:	transcript:Zm00001d029898_T001	PH02Gene01651.t2	5e-158
66- 3:	transcript:Zm00001d029913_T001	PH02Gene01648.t3	9e-134
66- 4:	transcript:Zm00001d029917_T001	PH02Gene01647.t1	6e-116
66- 5:	transcript:Zm00001d029918_T001	PH02Gene01646.t1	3e-162
66- 6:	transcript:Zm00001d029919_T001	PH02Gene01644.t5	5e-115
66- 7:	transcript:Zm00001d029920_T001	PH02Gene01643.t1	0
66- 8:	transcript:Zm00001d029921_T001	PH02Gene01642.t1	2e-137
66- 9:	transcript:Zm00001d029923_T001	PH02Gene01637.t1	2e-32
## Alignment 67: score=447.0 e_value=2.6e-21 N=10 1&Sca13 minus
67- 0:	transcript:Zm00001d031929_T001	PH02Gene34500.t1	0
67- 1:	transcript:Zm00001d031933_T001	PH02Gene34499.t1	0
67- 2:	transcript:Zm00001d031938_T001	PH02Gene34498.t1	0
67- 3:	transcript:Zm00001d031939_T001	PH02Gene34497.t1	2e-71
67- 4:	transcript:Zm00001d031940_T001	PH02Gene34496.t1	1e-17
67- 5:	transcript:Zm00001d031941_T001	PH02Gene34495.t1	9e-131
67- 6:	transcript:Zm00001d031942_T001	PH02Gene34494.t1	3e-175
67- 7:	transcript:Zm00001d031943_T002	PH02Gene34493.t1	0
67- 8:	transcript:Zm00001d031944_T001	PH02Gene34492.t1	1e-90
67- 9:	transcript:Zm00001d031945_T001	PH02Gene34491.t1	1e-174
## Alignment 68: score=443.0 e_value=1.8e-22 N=10 1&Sca13 minus
68- 0:	transcript:Zm00001d027585_T001	PH02Gene38335.t2	2e-44
68- 1:	transcript:Zm00001d027590_T001	PH02Gene38331.t1	0
68- 2:	transcript:Zm00001d027593_T001	PH02Gene23997.t1	0
68- 3:	transcript:Zm00001d027595_T001	PH02Gene24003.t1	1e-22
68- 4:	transcript:Zm00001d027598_T001	PH02Gene24004.t5	4e-34
68- 5:	transcript:Zm00001d027616_T001	PH02Gene24008.t1	2e-52
68- 6:	transcript:Zm00001d027618_T001	PH02Gene24010.t1	2e-111
68- 7:	transcript:Zm00001d027619_T003	PH02Gene24013.t1	3e-71
68- 8:	transcript:Zm00001d027621_T001	PH02Gene14203.t1	3e-168
68- 9:	transcript:Zm00001d027622_T001	PH02Gene14204.t1	0
## Alignment 69: score=359.0 e_value=7.9e-15 N=8 1&Sca13 minus
69- 0:	transcript:Zm00001d030028_T001	PH02Gene46496.t1	0
69- 1:	transcript:Zm00001d030031_T001	PH02Gene46497.t1	0
69- 2:	transcript:Zm00001d030032_T001	PH02Gene46498.t1	5e-93
69- 3:	transcript:Zm00001d030037_T001	PH02Gene46499.t1	0
69- 4:	transcript:Zm00001d030040_T001	PH02Gene46500.t1	0
69- 5:	transcript:Zm00001d030048_T001	PH02Gene30580.t1	0
69- 6:	transcript:Zm00001d030053_T001	PH02Gene30581.t1	0
69- 7:	transcript:Zm00001d030061_T001	PH02Gene30583.t1	0
## Alignment 70: score=330.0 e_value=6.7e-11 N=7 1&Sca13 minus
70- 0:	transcript:Zm00001d033038_T001	PH02Gene09496.t1	2e-39
70- 1:	transcript:Zm00001d033039_T001	PH02Gene09501.t1	0
70- 2:	transcript:Zm00001d033040_T001	PH02Gene09502.t2	0
70- 3:	transcript:Zm00001d033044_T001	PH02Gene09506.t1	4e-95
70- 4:	transcript:Zm00001d033046_T001	PH02Gene09508.t1	0
70- 5:	transcript:Zm00001d033048_T001	PH02Gene09509.t1	5e-22
70- 6:	transcript:Zm00001d033049_T001	PH02Gene09514.t1	8e-35
## Alignment 71: score=325.0 e_value=4.6e-14 N=7 1&Sca13 minus
71- 0:	transcript:Zm00001d027281_T001	PH02Gene01649.t1	2e-126
71- 1:	transcript:Zm00001d027283_T001	PH02Gene01648.t3	4e-132
71- 2:	transcript:Zm00001d027285_T001	PH02Gene01640.t1	0
71- 3:	transcript:Zm00001d027287_T001	PH02Gene01634.t1	0
71- 4:	transcript:Zm00001d027292_T001	PH02Gene01630.t1	3e-167
71- 5:	transcript:Zm00001d027293_T006	PH02Gene01628.t1	9e-15
71- 6:	transcript:Zm00001d027293_T011	PH02Gene01627.t1	2e-29
## Alignment 72: score=321.0 e_value=2.9e-10 N=7 1&Sca13 minus
72- 0:	transcript:Zm00001d032691_T001	PH02Gene20709.t1	4e-31
72- 1:	transcript:Zm00001d032693_T001	PH02Gene20711.t1	0
72- 2:	transcript:Zm00001d032694_T001	PH02Gene20713.t1	2e-103
72- 3:	transcript:Zm00001d032695_T001	PH02Gene20714.t1	0
72- 4:	transcript:Zm00001d032696_T001	PH02Gene20717.t1	9e-93
72- 5:	transcript:Zm00001d032699_T001	PH02Gene20718.t1	0
72- 6:	transcript:Zm00001d032703_T001	PH02Gene33694.t1	0
## Alignment 73: score=306.0 e_value=9.2e-13 N=7 1&Sca13 minus
73- 0:	transcript:Zm00001d028002_T001	PH02Gene44425.t1	2e-144
73- 1:	transcript:Zm00001d028004_T001	PH02Gene36567.t1	0
73- 2:	transcript:Zm00001d028007_T002	PH02Gene36566.t1	0
73- 3:	transcript:Zm00001d028008_T001	PH02Gene36565.t1	2e-151
73- 4:	transcript:Zm00001d028017_T001	PH02Gene19080.t1	4e-54
73- 5:	transcript:Zm00001d028022_T001	PH02Gene35326.t1	0
73- 6:	transcript:Zm00001d028024_T001	PH02Gene35324.t1	1e-16
## Alignment 74: score=289.0 e_value=2.1e-12 N=7 1&Sca13 minus
74- 0:	transcript:Zm00001d032962_T001	PH02Gene19421.t1	1e-128
74- 1:	transcript:Zm00001d032968_T001	PH02Gene19424.t1	8e-94
74- 2:	transcript:Zm00001d032969_T001	PH02Gene19428.t1	4e-108
74- 3:	transcript:Zm00001d032970_T001	PH02Gene19429.t3	8e-52
74- 4:	transcript:Zm00001d032974_T001	PH02Gene19432.t1	1e-103
74- 5:	transcript:Zm00001d032979_T001	PH02Gene19435.t1	0
74- 6:	transcript:Zm00001d032980_T001	PH02Gene19436.t2	0
## Alignment 75: score=285.0 e_value=8.5e-10 N=6 1&Sca13 minus
75- 0:	transcript:Zm00001d027755_T001	PH02Gene14254.t1	1e-26
75- 1:	transcript:Zm00001d027756_T001	PH02Gene16950.t1	2e-125
75- 2:	transcript:Zm00001d027757_T001	PH02Gene16951.t1	4e-127
75- 3:	transcript:Zm00001d027760_T001	PH02Gene16957.t1	1e-87
75- 4:	transcript:Zm00001d027763_T001	PH02Gene16959.t1	6e-121
75- 5:	transcript:Zm00001d027766_T001	PH02Gene43454.t1	0
## Alignment 76: score=284.0 e_value=9.7e-08 N=6 1&Sca13 minus
76- 0:	transcript:Zm00001d029875_T001	PH02Gene45518.t1	0
76- 1:	transcript:Zm00001d029878_T001	PH02Gene45516.t1	0
76- 2:	transcript:Zm00001d029879_T001	PH02Gene41193.t1	2e-107
76- 3:	transcript:Zm00001d029884_T001	PH02Gene41188.t1	1e-56
76- 4:	transcript:Zm00001d029886_T001	PH02Gene01659.t1	7e-156
76- 5:	transcript:Zm00001d029889_T001	PH02Gene01657.t1	0
## Alignment 77: score=282.0 e_value=3.5e-09 N=6 1&Sca13 minus
77- 0:	transcript:Zm00001d032543_T001	PH02Gene14869.t1	6e-67
77- 1:	transcript:Zm00001d032546_T001	PH02Gene14868.t1	0
77- 2:	transcript:Zm00001d032547_T001	PH02Gene14867.t1	0
77- 3:	transcript:Zm00001d032548_T001	PH02Gene14865.t1	3e-71
77- 4:	transcript:Zm00001d032550_T001	PH02Gene14864.t1	7e-157
77- 5:	transcript:Zm00001d032552_T001	PH02Gene14862.t1	4e-50
## Alignment 78: score=282.0 e_value=9.1e-08 N=6 1&Sca13 minus
78- 0:	transcript:Zm00001d029938_T001	PH02Gene32336.t1	0
78- 1:	transcript:Zm00001d029940_T001	PH02Gene32337.t1	2e-62
78- 2:	transcript:Zm00001d029946_T001	PH02Gene32338.t1	0
78- 3:	transcript:Zm00001d029947_T001	PH02Gene32339.t1	2e-112
78- 4:	transcript:Zm00001d029955_T001	PH02Gene32342.t1	0
78- 5:	transcript:Zm00001d029963_T001	PH02Gene45524.t2	4e-97
## Alignment 79: score=251.0 e_value=1.1e-08 N=6 1&Sca14 plus
79- 0:	transcript:Zm00001d031586_T001	PH02Gene42374.t1	5e-22
79- 1:	transcript:Zm00001d031594_T001	PH02Gene07236.t1	4e-114
79- 2:	transcript:Zm00001d031600_T001	PH02Gene07238.t1	2e-93
79- 3:	transcript:Zm00001d031607_T001	PH02Gene07245.t1	2e-90
79- 4:	transcript:Zm00001d031614_T001	PH02Gene07247.t1	4e-151
79- 5:	transcript:Zm00001d031625_T001	PH02Gene07255.t1	6e-26
## Alignment 80: score=4875.0 e_value=0 N=108 1&Sca15 plus
80- 0:	transcript:Zm00001d033664_T001	PH02Gene09955.t1	3e-100
80- 1:	transcript:Zm00001d033666_T001	PH02Gene09954.t1	4e-77
80- 2:	transcript:Zm00001d033668_T001	PH02Gene09952.t1	0
80- 3:	transcript:Zm00001d033669_T001	PH02Gene09951.t1	0
80- 4:	transcript:Zm00001d033670_T001	PH02Gene09950.t1	0
80- 5:	transcript:Zm00001d033671_T001	PH02Gene09949.t1	2e-173
80- 6:	transcript:Zm00001d033673_T001	PH02Gene09948.t1	4e-115
80- 7:	transcript:Zm00001d033674_T001	PH02Gene09946.t1	0
80- 8:	transcript:Zm00001d033680_T001	PH02Gene09945.t1	0
80- 9:	transcript:Zm00001d033682_T001	PH02Gene09943.t1	0
80- 10:	transcript:Zm00001d033684_T001	PH02Gene09942.t1	2e-145
80- 11:	transcript:Zm00001d033685_T001	PH02Gene09941.t1	4e-27
80- 12:	transcript:Zm00001d033704_T001	PH02Gene09939.t1	1e-130
80- 13:	transcript:Zm00001d033704_T003	PH02Gene09938.t1	0
80- 14:	transcript:Zm00001d033705_T001	PH02Gene09937.t1	0
80- 15:	transcript:Zm00001d033706_T001	PH02Gene09936.t1	9e-38
80- 16:	transcript:Zm00001d033707_T001	PH02Gene09934.t2	4e-89
80- 17:	transcript:Zm00001d033709_T001	PH02Gene09932.t1	2e-65
80- 18:	transcript:Zm00001d033711_T001	PH02Gene09931.t1	5e-55
80- 19:	transcript:Zm00001d033714_T001	PH02Gene09928.t1	1e-144
80- 20:	transcript:Zm00001d033716_T001	PH02Gene09927.t1	9e-124
80- 21:	transcript:Zm00001d033719_T001	PH02Gene09921.t1	6e-159
80- 22:	transcript:Zm00001d033727_T001	PH02Gene09915.t1	6e-27
80- 23:	transcript:Zm00001d033738_T001	PH02Gene09910.t1	1e-72
80- 24:	transcript:Zm00001d033744_T001	PH02Gene09909.t1	3e-109
80- 25:	transcript:Zm00001d033745_T001	PH02Gene09908.t1	0
80- 26:	transcript:Zm00001d033746_T001	PH02Gene09907.t1	0
80- 27:	transcript:Zm00001d033747_T001	PH02Gene09906.t3	5e-162
80- 28:	transcript:Zm00001d033749_T001	PH02Gene09905.t1	0
80- 29:	transcript:Zm00001d033750_T001	PH02Gene09903.t1	0
80- 30:	transcript:Zm00001d033751_T001	PH02Gene09902.t1	0
80- 31:	transcript:Zm00001d033753_T001	PH02Gene09900.t1	0
80- 32:	transcript:Zm00001d033754_T001	PH02Gene09899.t1	0
80- 33:	transcript:Zm00001d033766_T001	PH02Gene21253.t1	8e-169
80- 34:	transcript:Zm00001d033776_T001	PH02Gene21256.t1	0
80- 35:	transcript:Zm00001d033777_T001	PH02Gene21258.t1	0
80- 36:	transcript:Zm00001d033778_T001	PH02Gene21259.t1	2e-115
80- 37:	transcript:Zm00001d033786_T001	PH02Gene21260.t1	0
80- 38:	transcript:Zm00001d033787_T001	PH02Gene21262.t1	0
80- 39:	transcript:Zm00001d033788_T001	PH02Gene21263.t1	2e-20
80- 40:	transcript:Zm00001d033790_T001	PH02Gene21264.t1	0
80- 41:	transcript:Zm00001d033792_T001	PH02Gene21267.t1	1e-119
80- 42:	transcript:Zm00001d033793_T001	PH02Gene25118.t1	1e-44
80- 43:	transcript:Zm00001d033794_T001	PH02Gene25122.t1	0
80- 44:	transcript:Zm00001d033795_T001	PH02Gene25123.t1	6e-177
80- 45:	transcript:Zm00001d033797_T002	PH02Gene25124.t1	0
80- 46:	transcript:Zm00001d033798_T002	PH02Gene25125.t1	0
80- 47:	transcript:Zm00001d033799_T001	PH02Gene25126.t1	0
80- 48:	transcript:Zm00001d033800_T001	PH02Gene25128.t2	5e-148
80- 49:	transcript:Zm00001d033805_T001	PH02Gene25132.t1	0
80- 50:	transcript:Zm00001d033815_T001	PH02Gene25133.t1	3e-127
80- 51:	transcript:Zm00001d033817_T001	PH02Gene25134.t1	0
80- 52:	transcript:Zm00001d033821_T001	PH02Gene25136.t1	5e-99
80- 53:	transcript:Zm00001d033822_T001	PH02Gene25137.t1	8e-86
80- 54:	transcript:Zm00001d033823_T001	PH02Gene25138.t1	3e-103
80- 55:	transcript:Zm00001d033825_T001	PH02Gene25139.t1	0
80- 56:	transcript:Zm00001d033827_T001	PH02Gene25140.t1	0
80- 57:	transcript:Zm00001d033829_T001	PH02Gene25142.t1	2e-06
80- 58:	transcript:Zm00001d033830_T001	PH02Gene25143.t1	0
80- 59:	transcript:Zm00001d033834_T001	PH02Gene25145.t1	0
80- 60:	transcript:Zm00001d033836_T001	PH02Gene25148.t1	2e-169
80- 61:	transcript:Zm00001d033839_T001	PH02Gene25149.t1	0
80- 62:	transcript:Zm00001d033840_T001	PH02Gene46708.t1	2e-53
80- 63:	transcript:Zm00001d033843_T001	PH02Gene46710.t2	0
80- 64:	transcript:Zm00001d033848_T001	PH02Gene46713.t1	4e-42
80- 65:	transcript:Zm00001d033850_T001	PH02Gene46714.t1	0
80- 66:	transcript:Zm00001d033853_T001	PH02Gene26722.t1	0
80- 67:	transcript:Zm00001d033854_T001	PH02Gene26724.t1	0
80- 68:	transcript:Zm00001d033855_T001	PH02Gene26725.t1	0
80- 69:	transcript:Zm00001d033858_T001	PH02Gene26726.t1	1e-148
80- 70:	transcript:Zm00001d033858_T003	PH02Gene26727.t2	2e-06
80- 71:	transcript:Zm00001d033859_T001	PH02Gene26728.t1	2e-81
80- 72:	transcript:Zm00001d033861_T001	PH02Gene26729.t1	9e-95
80- 73:	transcript:Zm00001d033862_T001	PH02Gene26731.t1	0
80- 74:	transcript:Zm00001d033866_T001	PH02Gene26732.t1	0
80- 75:	transcript:Zm00001d033869_T001	PH02Gene26734.t1	0
80- 76:	transcript:Zm00001d033870_T001	PH02Gene26739.t1	0
80- 77:	transcript:Zm00001d033873_T001	PH02Gene26740.t4	4e-129
80- 78:	transcript:Zm00001d033876_T001	PH02Gene06203.t1	9e-152
80- 79:	transcript:Zm00001d033878_T001	PH02Gene06205.t3	0
80- 80:	transcript:Zm00001d033879_T001	PH02Gene06206.t2	0
80- 81:	transcript:Zm00001d033882_T001	PH02Gene06209.t1	4e-115
80- 82:	transcript:Zm00001d033883_T001	PH02Gene06210.t1	1e-47
80- 83:	transcript:Zm00001d033886_T001	PH02Gene06214.t2	0
80- 84:	transcript:Zm00001d033890_T001	PH02Gene06215.t1	0
80- 85:	transcript:Zm00001d033895_T001	PH02Gene06216.t1	0
80- 86:	transcript:Zm00001d033896_T001	PH02Gene06218.t1	0
80- 87:	transcript:Zm00001d033898_T001	PH02Gene06220.t1	3e-178
80- 88:	transcript:Zm00001d033902_T001	PH02Gene06221.t1	2e-81
80- 89:	transcript:Zm00001d033905_T001	PH02Gene27236.t1	4e-117
80- 90:	transcript:Zm00001d033909_T001	PH02Gene27237.t1	1e-31
80- 91:	transcript:Zm00001d033910_T001	PH02Gene27242.t2	0
80- 92:	transcript:Zm00001d033912_T001	PH02Gene27243.t1	0
80- 93:	transcript:Zm00001d033913_T001	PH02Gene27246.t3	6e-86
80- 94:	transcript:Zm00001d033915_T001	PH02Gene27248.t1	0
80- 95:	transcript:Zm00001d033916_T001	PH02Gene27249.t1	0
80- 96:	transcript:Zm00001d033917_T001	PH02Gene27250.t1	0
80- 97:	transcript:Zm00001d033919_T001	PH02Gene27252.t1	0
80- 98:	transcript:Zm00001d033922_T003	PH02Gene27253.t1	1e-82
80- 99:	transcript:Zm00001d033924_T001	PH02Gene27255.t1	9e-82
80-100:	transcript:Zm00001d033925_T001	PH02Gene27256.t3	2e-115
80-101:	transcript:Zm00001d033927_T001	PH02Gene27259.t1	2e-109
80-102:	transcript:Zm00001d033928_T001	PH02Gene27261.t1	0
80-103:	transcript:Zm00001d033929_T002	PH02Gene27262.t1	0
80-104:	transcript:Zm00001d033930_T001	PH02Gene27263.t1	4e-67
80-105:	transcript:Zm00001d033932_T001	PH02Gene27264.t1	0
80-106:	transcript:Zm00001d033933_T001	PH02Gene27265.t1	1e-117
80-107:	transcript:Zm00001d033935_T001	PH02Gene27266.t1	0
## Alignment 81: score=2617.0 e_value=7.8e-227 N=58 1&Sca15 plus
81- 0:	transcript:Zm00001d034813_T001	PH02Gene08353.t2	6e-93
81- 1:	transcript:Zm00001d034814_T001	PH02Gene08354.t1	6e-180
81- 2:	transcript:Zm00001d034817_T001	PH02Gene08357.t1	0
81- 3:	transcript:Zm00001d034818_T001	PH02Gene08358.t1	2e-92
81- 4:	transcript:Zm00001d034823_T001	PH02Gene08360.t1	2e-75
81- 5:	transcript:Zm00001d034828_T001	PH02Gene08361.t1	0
81- 6:	transcript:Zm00001d034829_T001	PH02Gene08362.t2	0
81- 7:	transcript:Zm00001d034830_T001	PH02Gene08363.t1	2e-26
81- 8:	transcript:Zm00001d034832_T001	PH02Gene08365.t1	0
81- 9:	transcript:Zm00001d034834_T001	PH02Gene08367.t1	0
81- 10:	transcript:Zm00001d034835_T001	PH02Gene08368.t1	5e-142
81- 11:	transcript:Zm00001d034838_T001	PH02Gene08369.t1	0
81- 12:	transcript:Zm00001d034839_T001	PH02Gene08370.t1	0
81- 13:	transcript:Zm00001d034840_T001	PH02Gene08371.t1	2e-131
81- 14:	transcript:Zm00001d034841_T001	PH02Gene08373.t1	2e-136
81- 15:	transcript:Zm00001d034842_T001	PH02Gene08375.t1	0
81- 16:	transcript:Zm00001d034844_T001	PH02Gene08377.t1	2e-168
81- 17:	transcript:Zm00001d034848_T001	PH02Gene08382.t1	0
81- 18:	transcript:Zm00001d034849_T001	PH02Gene08383.t1	1e-91
81- 19:	transcript:Zm00001d034851_T001	PH02Gene08385.t1	0
81- 20:	transcript:Zm00001d034852_T001	PH02Gene08387.t1	3e-132
81- 21:	transcript:Zm00001d034855_T001	PH02Gene08390.t1	2e-100
81- 22:	transcript:Zm00001d034856_T001	PH02Gene08391.t1	5e-44
81- 23:	transcript:Zm00001d034857_T001	PH02Gene08392.t1	1e-87
81- 24:	transcript:Zm00001d034858_T002	PH02Gene08394.t1	2e-166
81- 25:	transcript:Zm00001d034862_T001	PH02Gene08395.t2	4e-82
81- 26:	transcript:Zm00001d034865_T001	PH02Gene08396.t1	0
81- 27:	transcript:Zm00001d034866_T001	PH02Gene08397.t1	2e-25
81- 28:	transcript:Zm00001d034869_T001	PH02Gene08398.t1	2e-50
81- 29:	transcript:Zm00001d034871_T001	PH02Gene08399.t1	0
81- 30:	transcript:Zm00001d034872_T001	PH02Gene08400.t1	3e-73
81- 31:	transcript:Zm00001d034874_T001	PH02Gene08401.t1	1e-19
81- 32:	transcript:Zm00001d034875_T001	PH02Gene49324.t1	0
81- 33:	transcript:Zm00001d034880_T001	PH02Gene47258.t1	2e-158
81- 34:	transcript:Zm00001d034886_T001	PH02Gene21325.t1	2e-36
81- 35:	transcript:Zm00001d034888_T001	PH02Gene21320.t1	1e-103
81- 36:	transcript:Zm00001d034890_T001	PH02Gene21319.t1	5e-126
81- 37:	transcript:Zm00001d034892_T001	PH02Gene21318.t1	0
81- 38:	transcript:Zm00001d034893_T001	PH02Gene21317.t1	9e-101
81- 39:	transcript:Zm00001d034894_T001	PH02Gene21316.t1	0
81- 40:	transcript:Zm00001d034896_T001	PH02Gene21314.t1	0
81- 41:	transcript:Zm00001d034897_T001	PH02Gene21313.t1	8e-125
81- 42:	transcript:Zm00001d034898_T001	PH02Gene21310.t1	0
81- 43:	transcript:Zm00001d034900_T001	PH02Gene21309.t1	0
81- 44:	transcript:Zm00001d034901_T001	PH02Gene21307.t1	6e-126
81- 45:	transcript:Zm00001d034914_T002	PH02Gene21304.t1	0
81- 46:	transcript:Zm00001d034915_T001	PH02Gene21302.t1	1e-152
81- 47:	transcript:Zm00001d034916_T001	PH02Gene21300.t1	0
81- 48:	transcript:Zm00001d034917_T001	PH02Gene21299.t1	2e-180
81- 49:	transcript:Zm00001d034918_T001	PH02Gene21298.t1	8e-88
81- 50:	transcript:Zm00001d034918_T004	PH02Gene21296.t1	2e-119
81- 51:	transcript:Zm00001d034919_T001	PH02Gene21294.t1	0
81- 52:	transcript:Zm00001d034920_T001	PH02Gene21289.t1	3e-50
81- 53:	transcript:Zm00001d034925_T001	PH02Gene31163.t1	3e-144
81- 54:	transcript:Zm00001d034929_T001	PH02Gene21288.t1	7e-131
81- 55:	transcript:Zm00001d034931_T001	PH02Gene21287.t1	0
81- 56:	transcript:Zm00001d034932_T001	PH02Gene43907.t1	7e-109
81- 57:	transcript:Zm00001d034935_T001	PH02Gene43902.t1	0
## Alignment 82: score=2154.0 e_value=1.5e-171 N=46 1&Sca15 plus
82- 0:	transcript:Zm00001d027415_T001	PH02Gene23956.t1	0
82- 1:	transcript:Zm00001d027419_T001	PH02Gene23954.t1	9e-116
82- 2:	transcript:Zm00001d027422_T001	PH02Gene23953.t3	2e-126
82- 3:	transcript:Zm00001d027423_T001	PH02Gene23952.t1	6e-83
82- 4:	transcript:Zm00001d027425_T001	PH02Gene23951.t1	1e-112
82- 5:	transcript:Zm00001d027427_T001	PH02Gene23950.t1	5e-114
82- 6:	transcript:Zm00001d027430_T001	PH02Gene23949.t1	0
82- 7:	transcript:Zm00001d027431_T001	PH02Gene23948.t2	0
82- 8:	transcript:Zm00001d027435_T001	PH02Gene23946.t1	0
82- 9:	transcript:Zm00001d027436_T001	PH02Gene23944.t1	0
82- 10:	transcript:Zm00001d027439_T001	PH02Gene23941.t1	0
82- 11:	transcript:Zm00001d027440_T001	PH02Gene23940.t1	2e-48
82- 12:	transcript:Zm00001d027441_T001	PH02Gene34595.t1	0
82- 13:	transcript:Zm00001d027442_T001	PH02Gene34594.t1	7e-59
82- 14:	transcript:Zm00001d027443_T001	PH02Gene34591.t7	3e-129
82- 15:	transcript:Zm00001d027444_T001	PH02Gene34590.t1	1e-104
82- 16:	transcript:Zm00001d027446_T001	PH02Gene34589.t1	0
82- 17:	transcript:Zm00001d027447_T003	PH02Gene34588.t1	4e-14
82- 18:	transcript:Zm00001d027448_T001	PH02Gene34587.t1	0
82- 19:	transcript:Zm00001d027450_T001	PH02Gene34585.t1	0
82- 20:	transcript:Zm00001d027453_T001	PH02Gene34583.t1	2e-58
82- 21:	transcript:Zm00001d027454_T001	PH02Gene34582.t1	9e-53
82- 22:	transcript:Zm00001d027459_T001	PH02Gene34580.t1	0
82- 23:	transcript:Zm00001d027461_T001	PH02Gene20489.t2	4e-152
82- 24:	transcript:Zm00001d027462_T001	PH02Gene20490.t2	0
82- 25:	transcript:Zm00001d027463_T001	PH02Gene20491.t1	0
82- 26:	transcript:Zm00001d027464_T001	PH02Gene20492.t2	1e-103
82- 27:	transcript:Zm00001d027466_T001	PH02Gene20493.t1	0
82- 28:	transcript:Zm00001d027471_T001	PH02Gene20494.t1	2e-136
82- 29:	transcript:Zm00001d027472_T001	PH02Gene20496.t1	0
82- 30:	transcript:Zm00001d027477_T001	PH02Gene20497.t1	3e-51
82- 31:	transcript:Zm00001d027478_T001	PH02Gene20498.t1	1e-31
82- 32:	transcript:Zm00001d027479_T001	PH02Gene20499.t1	0
82- 33:	transcript:Zm00001d027480_T001	PH02Gene20500.t1	0
82- 34:	transcript:Zm00001d027481_T001	PH02Gene20501.t2	2e-165
82- 35:	transcript:Zm00001d027484_T001	PH02Gene20503.t1	0
82- 36:	transcript:Zm00001d027485_T001	PH02Gene20505.t1	7e-62
82- 37:	transcript:Zm00001d027487_T001	PH02Gene20509.t1	2e-91
82- 38:	transcript:Zm00001d027488_T001	PH02Gene20510.t1	0
82- 39:	transcript:Zm00001d027489_T001	PH02Gene20516.t1	3e-78
82- 40:	transcript:Zm00001d027492_T001	PH02Gene20517.t1	2e-70
82- 41:	transcript:Zm00001d027493_T001	PH02Gene20518.t1	3e-62
82- 42:	transcript:Zm00001d027496_T001	PH02Gene20519.t1	1e-80
82- 43:	transcript:Zm00001d027499_T001	PH02Gene20522.t1	0
82- 44:	transcript:Zm00001d027502_T001	PH02Gene20524.t1	1e-174
82- 45:	transcript:Zm00001d027503_T001	PH02Gene44411.t1	8e-149
## Alignment 83: score=2136.0 e_value=2.3e-176 N=47 1&Sca15 plus
83- 0:	transcript:Zm00001d028084_T002	PH02Gene11896.t1	0
83- 1:	transcript:Zm00001d028085_T001	PH02Gene11897.t1	4e-113
83- 2:	transcript:Zm00001d028086_T001	PH02Gene11898.t1	7e-31
83- 3:	transcript:Zm00001d028089_T001	PH02Gene11899.t1	0
83- 4:	transcript:Zm00001d028092_T001	PH02Gene11900.t3	5e-38
83- 5:	transcript:Zm00001d028093_T001	PH02Gene11901.t1	0
83- 6:	transcript:Zm00001d028094_T001	PH02Gene11902.t1	5e-150
83- 7:	transcript:Zm00001d028096_T001	PH02Gene11903.t1	0
83- 8:	transcript:Zm00001d028097_T001	PH02Gene11904.t1	2e-131
83- 9:	transcript:Zm00001d028098_T001	PH02Gene11905.t1	0
83- 10:	transcript:Zm00001d028102_T001	PH02Gene11906.t1	2e-174
83- 11:	transcript:Zm00001d028103_T001	PH02Gene11908.t1	0
83- 12:	transcript:Zm00001d028104_T001	PH02Gene11909.t1	2e-97
83- 13:	transcript:Zm00001d028107_T001	PH02Gene11911.t1	0
83- 14:	transcript:Zm00001d028109_T001	PH02Gene11913.t1	0
83- 15:	transcript:Zm00001d028110_T001	PH02Gene11914.t1	7e-82
83- 16:	transcript:Zm00001d028111_T001	PH02Gene11915.t1	0
83- 17:	transcript:Zm00001d028112_T001	PH02Gene11917.t1	5e-128
83- 18:	transcript:Zm00001d028113_T001	PH02Gene11918.t1	0
83- 19:	transcript:Zm00001d028114_T001	PH02Gene11919.t1	0
83- 20:	transcript:Zm00001d028117_T001	PH02Gene11920.t1	1e-174
83- 21:	transcript:Zm00001d028118_T001	PH02Gene11921.t1	8e-90
83- 22:	transcript:Zm00001d028120_T001	PH02Gene46911.t1	1e-51
83- 23:	transcript:Zm00001d028122_T001	PH02Gene47974.t1	9e-79
83- 24:	transcript:Zm00001d028125_T001	PH02Gene47975.t2	0
83- 25:	transcript:Zm00001d028128_T001	PH02Gene47977.t1	1e-31
83- 26:	transcript:Zm00001d028129_T002	PH02Gene39080.t1	4e-98
83- 27:	transcript:Zm00001d028130_T001	PH02Gene39079.t1	7e-162
83- 28:	transcript:Zm00001d028139_T001	PH02Gene39072.t1	0
83- 29:	transcript:Zm00001d028143_T001	PH02Gene39070.t1	6e-176
83- 30:	transcript:Zm00001d028144_T001	PH02Gene39068.t1	0
83- 31:	transcript:Zm00001d028152_T001	PH02Gene39067.t3	4e-137
83- 32:	transcript:Zm00001d028153_T001	PH02Gene39065.t1	3e-37
83- 33:	transcript:Zm00001d028154_T001	PH02Gene46720.t1	7e-162
83- 34:	transcript:Zm00001d028159_T001	PH02Gene37353.t1	4e-50
83- 35:	transcript:Zm00001d028160_T001	PH02Gene37352.t1	9e-109
83- 36:	transcript:Zm00001d028161_T001	PH02Gene37351.t1	3e-16
83- 37:	transcript:Zm00001d028162_T001	PH02Gene37349.t1	0
83- 38:	transcript:Zm00001d028165_T001	PH02Gene37345.t1	0
83- 39:	transcript:Zm00001d028167_T001	PH02Gene43933.t1	0
83- 40:	transcript:Zm00001d028171_T001	PH02Gene05430.t1	0
83- 41:	transcript:Zm00001d028172_T001	PH02Gene05431.t1	8e-159
83- 42:	transcript:Zm00001d028175_T001	PH02Gene05432.t1	8e-77
83- 43:	transcript:Zm00001d028177_T002	PH02Gene05436.t1	3e-50
83- 44:	transcript:Zm00001d028180_T001	PH02Gene05437.t1	0
83- 45:	transcript:Zm00001d028181_T001	PH02Gene05440.t1	3e-96
83- 46:	transcript:Zm00001d028182_T001	PH02Gene05441.t1	4e-167
## Alignment 84: score=1976.0 e_value=2e-157 N=44 1&Sca15 plus
84- 0:	transcript:Zm00001d034454_T001	PH02Gene11854.t1	4e-133
84- 1:	transcript:Zm00001d034455_T001	PH02Gene11853.t1	3e-123
84- 2:	transcript:Zm00001d034460_T001	PH02Gene11852.t1	1e-52
84- 3:	transcript:Zm00001d034462_T001	PH02Gene11846.t2	7e-36
84- 4:	transcript:Zm00001d034463_T001	PH02Gene11845.t1	2e-73
84- 5:	transcript:Zm00001d034468_T001	PH02Gene11844.t2	3e-176
84- 6:	transcript:Zm00001d034469_T001	PH02Gene11840.t1	5e-82
84- 7:	transcript:Zm00001d034475_T001	PH02Gene11839.t1	2e-76
84- 8:	transcript:Zm00001d034479_T001	PH02Gene11837.t1	4e-41
84- 9:	transcript:Zm00001d034480_T001	PH02Gene11836.t1	1e-172
84- 10:	transcript:Zm00001d034486_T001	PH02Gene47700.t1	3e-93
84- 11:	transcript:Zm00001d034487_T001	PH02Gene47698.t1	0
84- 12:	transcript:Zm00001d034488_T001	PH02Gene15751.t1	0
84- 13:	transcript:Zm00001d034490_T001	PH02Gene15752.t1	0
84- 14:	transcript:Zm00001d034491_T001	PH02Gene15753.t1	3e-63
84- 15:	transcript:Zm00001d034492_T001	PH02Gene15755.t1	0
84- 16:	transcript:Zm00001d034493_T001	PH02Gene15758.t1	0
84- 17:	transcript:Zm00001d034494_T001	PH02Gene15762.t1	1e-150
84- 18:	transcript:Zm00001d034495_T001	PH02Gene15763.t1	4e-122
84- 19:	transcript:Zm00001d034497_T001	PH02Gene15764.t1	3e-16
84- 20:	transcript:Zm00001d034498_T001	PH02Gene15765.t2	0
84- 21:	transcript:Zm00001d034501_T001	PH02Gene15766.t2	0
84- 22:	transcript:Zm00001d034502_T001	PH02Gene15769.t1	1e-15
84- 23:	transcript:Zm00001d034505_T001	PH02Gene15770.t1	3e-116
84- 24:	transcript:Zm00001d034506_T001	PH02Gene15771.t1	5e-06
84- 25:	transcript:Zm00001d034507_T001	PH02Gene15772.t1	4e-16
84- 26:	transcript:Zm00001d034510_T001	PH02Gene15774.t1	0
84- 27:	transcript:Zm00001d034511_T001	PH02Gene15775.t1	0
84- 28:	transcript:Zm00001d034512_T002	PH02Gene15776.t1	1e-104
84- 29:	transcript:Zm00001d034514_T001	PH02Gene15778.t1	5e-108
84- 30:	transcript:Zm00001d034516_T001	PH02Gene15780.t1	0
84- 31:	transcript:Zm00001d034517_T001	PH02Gene15783.t3	0
84- 32:	transcript:Zm00001d034518_T001	PH02Gene15784.t1	0
84- 33:	transcript:Zm00001d034524_T001	PH02Gene15785.t2	4e-64
84- 34:	transcript:Zm00001d034526_T001	PH02Gene15786.t2	5e-40
84- 35:	transcript:Zm00001d034527_T001	PH02Gene15787.t1	0
84- 36:	transcript:Zm00001d034528_T001	PH02Gene15788.t1	8e-53
84- 37:	transcript:Zm00001d034533_T001	PH02Gene43230.t1	0
84- 38:	transcript:Zm00001d034534_T001	PH02Gene43229.t1	8e-105
84- 39:	transcript:Zm00001d034546_T001	PH02Gene43226.t1	1e-47
84- 40:	transcript:Zm00001d034547_T001	PH02Gene43224.t1	0
84- 41:	transcript:Zm00001d034550_T001	PH02Gene43223.t1	8e-158
84- 42:	transcript:Zm00001d034551_T001	PH02Gene43221.t1	0
84- 43:	transcript:Zm00001d034553_T001	PH02Gene43220.t2	0
## Alignment 85: score=1885.0 e_value=1.7e-149 N=41 1&Sca15 plus
85- 0:	transcript:Zm00001d034634_T001	PH02Gene36287.t1	2e-84
85- 1:	transcript:Zm00001d034635_T001	PH02Gene36286.t1	5e-125
85- 2:	transcript:Zm00001d034636_T001	PH02Gene36285.t1	0
85- 3:	transcript:Zm00001d034638_T001	PH02Gene36284.t1	5e-152
85- 4:	transcript:Zm00001d034639_T001	PH02Gene36283.t1	2e-23
85- 5:	transcript:Zm00001d034640_T002	PH02Gene36282.t2	0
85- 6:	transcript:Zm00001d034641_T001	PH02Gene42520.t1	1e-51
85- 7:	transcript:Zm00001d034643_T001	PH02Gene42523.t1	1e-53
85- 8:	transcript:Zm00001d034649_T001	PH02Gene42524.t1	4e-123
85- 9:	transcript:Zm00001d034651_T001	PH02Gene42526.t1	4e-139
85- 10:	transcript:Zm00001d034655_T001	PH02Gene42527.t2	0
85- 11:	transcript:Zm00001d034659_T001	PH02Gene42529.t1	5e-85
85- 12:	transcript:Zm00001d034662_T001	PH02Gene42530.t1	0
85- 13:	transcript:Zm00001d034663_T001	PH02Gene42531.t1	4e-170
85- 14:	transcript:Zm00001d034664_T001	PH02Gene41140.t1	0
85- 15:	transcript:Zm00001d034665_T001	PH02Gene41139.t1	9e-69
85- 16:	transcript:Zm00001d034667_T001	PH02Gene41137.t1	0
85- 17:	transcript:Zm00001d034668_T001	PH02Gene41136.t1	1e-119
85- 18:	transcript:Zm00001d034670_T001	PH02Gene41135.t1	2e-39
85- 19:	transcript:Zm00001d034671_T001	PH02Gene41134.t1	2e-122
85- 20:	transcript:Zm00001d034674_T001	PH02Gene41132.t1	0
85- 21:	transcript:Zm00001d034675_T002	PH02Gene41131.t1	4e-151
85- 22:	transcript:Zm00001d034678_T001	PH02Gene41130.t1	0
85- 23:	transcript:Zm00001d034681_T001	PH02Gene41128.t1	9e-16
85- 24:	transcript:Zm00001d034682_T001	PH02Gene41126.t1	2e-166
85- 25:	transcript:Zm00001d034692_T001	PH02Gene41125.t1	0
85- 26:	transcript:Zm00001d034699_T001	PH02Gene41122.t1	2e-111
85- 27:	transcript:Zm00001d034700_T001	PH02Gene41121.t1	0
85- 28:	transcript:Zm00001d034701_T001	PH02Gene41120.t1	6e-24
85- 29:	transcript:Zm00001d034703_T001	PH02Gene33167.t1	4e-78
85- 30:	transcript:Zm00001d034706_T001	PH02Gene33169.t1	0
85- 31:	transcript:Zm00001d034710_T001	PH02Gene33170.t1	8e-135
85- 32:	transcript:Zm00001d034713_T001	PH02Gene33171.t1	0
85- 33:	transcript:Zm00001d034714_T001	PH02Gene33172.t1	0
85- 34:	transcript:Zm00001d034717_T001	PH02Gene33173.t1	2e-76
85- 35:	transcript:Zm00001d034718_T001	PH02Gene33177.t1	0
85- 36:	transcript:Zm00001d034719_T001	PH02Gene33178.t1	0
85- 37:	transcript:Zm00001d034721_T001	PH02Gene33179.t1	0
85- 38:	transcript:Zm00001d034722_T001	PH02Gene33180.t1	3e-30
85- 39:	transcript:Zm00001d034723_T001	PH02Gene33183.t2	0
85- 40:	transcript:Zm00001d034724_T001	PH02Gene33184.t1	8e-92
## Alignment 86: score=1884.0 e_value=7.8e-141 N=40 1&Sca15 plus
86- 0:	transcript:Zm00001d034167_T001	PH02Gene20997.t1	0
86- 1:	transcript:Zm00001d034175_T001	PH02Gene20996.t1	6e-109
86- 2:	transcript:Zm00001d034178_T001	PH02Gene20994.t1	0
86- 3:	transcript:Zm00001d034179_T001	PH02Gene20993.t1	1e-62
86- 4:	transcript:Zm00001d034180_T001	PH02Gene20992.t1	1e-71
86- 5:	transcript:Zm00001d034181_T001	PH02Gene20991.t1	2e-106
86- 6:	transcript:Zm00001d034183_T001	PH02Gene20990.t1	3e-175
86- 7:	transcript:Zm00001d034184_T001	PH02Gene20989.t1	0
86- 8:	transcript:Zm00001d034187_T001	PH02Gene20988.t1	2e-37
86- 9:	transcript:Zm00001d034188_T001	PH02Gene20985.t1	4e-122
86- 10:	transcript:Zm00001d034189_T001	PH02Gene20984.t1	4e-65
86- 11:	transcript:Zm00001d034190_T001	PH02Gene20983.t1	4e-29
86- 12:	transcript:Zm00001d034191_T001	PH02Gene20982.t3	0
86- 13:	transcript:Zm00001d034192_T001	PH02Gene20979.t1	5e-92
86- 14:	transcript:Zm00001d034194_T001	PH02Gene20978.t1	0
86- 15:	transcript:Zm00001d034196_T001	PH02Gene20977.t1	0
86- 16:	transcript:Zm00001d034197_T001	PH02Gene20976.t1	2e-57
86- 17:	transcript:Zm00001d034198_T001	PH02Gene20975.t1	2e-166
86- 18:	transcript:Zm00001d034199_T001	PH02Gene20974.t1	6e-21
86- 19:	transcript:Zm00001d034200_T001	PH02Gene20972.t1	1e-33
86- 20:	transcript:Zm00001d034204_T001	PH02Gene20971.t1	0
86- 21:	transcript:Zm00001d034205_T001	PH02Gene20970.t1	0
86- 22:	transcript:Zm00001d034206_T001	PH02Gene20969.t4	0
86- 23:	transcript:Zm00001d034207_T001	PH02Gene20968.t1	3e-150
86- 24:	transcript:Zm00001d034212_T001	PH02Gene20967.t1	1e-147
86- 25:	transcript:Zm00001d034217_T001	PH02Gene20966.t1	0
86- 26:	transcript:Zm00001d034219_T001	PH02Gene23365.t1	1e-24
86- 27:	transcript:Zm00001d034221_T001	PH02Gene23366.t1	0
86- 28:	transcript:Zm00001d034232_T001	PH02Gene23367.t1	6e-16
86- 29:	transcript:Zm00001d034239_T001	PH02Gene23368.t1	0
86- 30:	transcript:Zm00001d034240_T001	PH02Gene23369.t1	0
86- 31:	transcript:Zm00001d034241_T001	PH02Gene23370.t1	0
86- 32:	transcript:Zm00001d034244_T001	PH02Gene23371.t1	4e-157
86- 33:	transcript:Zm00001d034245_T001	PH02Gene23372.t1	7e-106
86- 34:	transcript:Zm00001d034249_T001	PH02Gene23373.t1	0
86- 35:	transcript:Zm00001d034250_T001	PH02Gene23374.t3	0
86- 36:	transcript:Zm00001d034251_T001	PH02Gene23375.t1	0
86- 37:	transcript:Zm00001d034253_T001	PH02Gene23376.t1	0
86- 38:	transcript:Zm00001d034255_T001	PH02Gene23377.t1	0
86- 39:	transcript:Zm00001d034256_T001	PH02Gene23380.t1	3e-20
## Alignment 87: score=1796.0 e_value=0 N=41 1&Sca15 plus
87- 0:	transcript:Zm00001d034019_T001	PH02Gene30828.t1	2e-132
87- 1:	transcript:Zm00001d034027_T001	PH02Gene30827.t1	4e-70
87- 2:	transcript:Zm00001d034028_T001	PH02Gene30826.t1	1e-136
87- 3:	transcript:Zm00001d034030_T001	PH02Gene30825.t1	0
87- 4:	transcript:Zm00001d034031_T001	PH02Gene30823.t1	4e-08
87- 5:	transcript:Zm00001d034033_T001	PH02Gene30822.t1	7e-157
87- 6:	transcript:Zm00001d034033_T012	PH02Gene30821.t2	3e-164
87- 7:	transcript:Zm00001d034034_T001	PH02Gene30820.t1	5e-76
87- 8:	transcript:Zm00001d034034_T003	PH02Gene30819.t1	0
87- 9:	transcript:Zm00001d034035_T001	PH02Gene30818.t1	0
87- 10:	transcript:Zm00001d034037_T001	PH02Gene30817.t1	1e-39
87- 11:	transcript:Zm00001d034038_T001	PH02Gene30815.t1	0
87- 12:	transcript:Zm00001d034045_T003	PH02Gene30811.t3	5e-87
87- 13:	transcript:Zm00001d034047_T001	PH02Gene30810.t1	7e-26
87- 14:	transcript:Zm00001d034048_T001	PH02Gene30809.t1	2e-82
87- 15:	transcript:Zm00001d034049_T001	PH02Gene30808.t1	0
87- 16:	transcript:Zm00001d034050_T001	PH02Gene30807.t1	0
87- 17:	transcript:Zm00001d034055_T001	PH02Gene30806.t1	0
87- 18:	transcript:Zm00001d034059_T001	PH02Gene30804.t1	9e-132
87- 19:	transcript:Zm00001d034062_T001	PH02Gene38732.t1	3e-49
87- 20:	transcript:Zm00001d034063_T001	PH02Gene38731.t1	4e-179
87- 21:	transcript:Zm00001d034064_T001	PH02Gene38729.t1	7e-55
87- 22:	transcript:Zm00001d034066_T001	PH02Gene38727.t1	7e-156
87- 23:	transcript:Zm00001d034072_T001	PH02Gene38725.t1	0
87- 24:	transcript:Zm00001d034073_T001	PH02Gene38724.t1	7e-106
87- 25:	transcript:Zm00001d034074_T001	PH02Gene38723.t1	0
87- 26:	transcript:Zm00001d034076_T001	PH02Gene38722.t1	0
87- 27:	transcript:Zm00001d034077_T001	PH02Gene38721.t1	1e-78
87- 28:	transcript:Zm00001d034080_T010	PH02Gene18872.t2	0
87- 29:	transcript:Zm00001d034081_T001	PH02Gene18873.t1	4e-131
87- 30:	transcript:Zm00001d034082_T001	PH02Gene18875.t1	0
87- 31:	transcript:Zm00001d034085_T001	PH02Gene18876.t1	0
87- 32:	transcript:Zm00001d034087_T001	PH02Gene18877.t1	2e-28
87- 33:	transcript:Zm00001d034089_T001	PH02Gene18878.t1	0
87- 34:	transcript:Zm00001d034091_T001	PH02Gene18879.t1	1e-102
87- 35:	transcript:Zm00001d034095_T001	PH02Gene18880.t1	4e-108
87- 36:	transcript:Zm00001d034107_T001	PH02Gene18881.t1	3e-165
87- 37:	transcript:Zm00001d034108_T001	PH02Gene18884.t1	1e-96
87- 38:	transcript:Zm00001d034109_T001	PH02Gene18887.t1	0
87- 39:	transcript:Zm00001d034111_T001	PH02Gene18888.t1	0
87- 40:	transcript:Zm00001d034112_T001	PH02Gene18889.t1	0
## Alignment 88: score=1607.0 e_value=3.5e-132 N=35 1&Sca15 plus
88- 0:	transcript:Zm00001d034277_T001	PH02Gene23384.t1	6e-141
88- 1:	transcript:Zm00001d034278_T001	PH02Gene23385.t2	1e-99
88- 2:	transcript:Zm00001d034279_T001	PH02Gene23386.t1	5e-73
88- 3:	transcript:Zm00001d034282_T001	PH02Gene23389.t1	0
88- 4:	transcript:Zm00001d034283_T001	PH02Gene23390.t1	5e-118
88- 5:	transcript:Zm00001d034317_T001	PH02Gene23398.t1	0
88- 6:	transcript:Zm00001d034318_T001	PH02Gene23399.t1	0
88- 7:	transcript:Zm00001d034337_T001	PH02Gene15225.t1	4e-24
88- 8:	transcript:Zm00001d034340_T001	PH02Gene15224.t1	0
88- 9:	transcript:Zm00001d034341_T001	PH02Gene15223.t1	1e-44
88- 10:	transcript:Zm00001d034343_T001	PH02Gene15222.t1	0
88- 11:	transcript:Zm00001d034344_T001	PH02Gene15220.t1	0
88- 12:	transcript:Zm00001d034345_T001	PH02Gene15219.t1	0
88- 13:	transcript:Zm00001d034346_T001	PH02Gene15215.t1	2e-119
88- 14:	transcript:Zm00001d034350_T001	PH02Gene15213.t1	0
88- 15:	transcript:Zm00001d034351_T001	PH02Gene15212.t1	1e-27
88- 16:	transcript:Zm00001d034353_T001	PH02Gene15211.t1	2e-141
88- 17:	transcript:Zm00001d034356_T001	PH02Gene15210.t1	9e-49
88- 18:	transcript:Zm00001d034358_T001	PH02Gene15207.t1	1e-69
88- 19:	transcript:Zm00001d034359_T001	PH02Gene15205.t1	7e-40
88- 20:	transcript:Zm00001d034360_T001	PH02Gene15203.t1	8e-153
88- 21:	transcript:Zm00001d034361_T001	PH02Gene15201.t1	1e-56
88- 22:	transcript:Zm00001d034361_T002	PH02Gene15199.t1	0
88- 23:	transcript:Zm00001d034364_T001	PH02Gene15198.t1	0
88- 24:	transcript:Zm00001d034365_T001	PH02Gene15197.t1	3e-175
88- 25:	transcript:Zm00001d034366_T001	PH02Gene15195.t1	4e-138
88- 26:	transcript:Zm00001d034368_T001	PH02Gene15194.t1	0
88- 27:	transcript:Zm00001d034369_T001	PH02Gene15193.t1	1e-36
88- 28:	transcript:Zm00001d034371_T001	PH02Gene15192.t1	0
88- 29:	transcript:Zm00001d034372_T001	PH02Gene15191.t1	0
88- 30:	transcript:Zm00001d034373_T001	PH02Gene15190.t1	0
88- 31:	transcript:Zm00001d034376_T001	PH02Gene15188.t1	0
88- 32:	transcript:Zm00001d034379_T001	PH02Gene15187.t1	3e-41
88- 33:	transcript:Zm00001d034380_T001	PH02Gene15186.t1	2e-147
88- 34:	transcript:Zm00001d034385_T001	PH02Gene15184.t2	0
## Alignment 89: score=1464.0 e_value=2.5e-111 N=32 1&Sca15 plus
89- 0:	transcript:Zm00001d033941_T001	PH02Gene27272.t1	0
89- 1:	transcript:Zm00001d033942_T001	PH02Gene27274.t1	4e-59
89- 2:	transcript:Zm00001d033943_T001	PH02Gene27275.t1	1e-41
89- 3:	transcript:Zm00001d033954_T001	PH02Gene27276.t1	3e-149
89- 4:	transcript:Zm00001d033965_T001	PH02Gene14050.t1	0
89- 5:	transcript:Zm00001d033966_T001	PH02Gene14054.t1	2e-111
89- 6:	transcript:Zm00001d033967_T001	PH02Gene14056.t1	3e-120
89- 7:	transcript:Zm00001d033968_T001	PH02Gene14057.t1	2e-58
89- 8:	transcript:Zm00001d033969_T001	PH02Gene14058.t1	2e-52
89- 9:	transcript:Zm00001d033975_T002	PH02Gene14059.t1	0
89- 10:	transcript:Zm00001d033976_T001	PH02Gene14060.t2	1e-126
89- 11:	transcript:Zm00001d033977_T001	PH02Gene14061.t1	0
89- 12:	transcript:Zm00001d033979_T001	PH02Gene14062.t1	2e-93
89- 13:	transcript:Zm00001d033980_T001	PH02Gene14064.t1	2e-71
89- 14:	transcript:Zm00001d033981_T001	PH02Gene14065.t1	0
89- 15:	transcript:Zm00001d033982_T001	PH02Gene14066.t1	0
89- 16:	transcript:Zm00001d033983_T001	PH02Gene14067.t1	3e-116
89- 17:	transcript:Zm00001d033984_T001	PH02Gene14068.t1	0
89- 18:	transcript:Zm00001d033985_T001	PH02Gene14069.t2	4e-146
[truncated: 39,945 more rows]

## Sheet: Moso-capsicum
Detailed information on the genome-to-genome synthesis between Moso bamboo and Capsicum annuum
# MATCH_SCORE: 50
# MATCH_SIZE: 5
# GAP_PENALTY: -1
# OVERLAP_WINDOW: 5
# E_VALUE: 1e-05
# MAX GAPS: 25
# Number of collinear genes: 5540, Percentage: 6.38
# Number of all genes: 86781
## Alignment 0: score=324.0 e_value=1.3e-18 N=8 1&Sca10 plus
0- 0:	transcript:PHT94902	PH02Gene25107.t1	3e-134
0- 1:	transcript:PHT94927	PH02Gene25112.t1	0
0- 2:	transcript:PHT94944	PH02Gene26322.t1	2e-61
0- 3:	transcript:PHT94966	PH02Gene26335.t1	1e-58
0- 4:	transcript:PHT94967	PH02Gene26338.t1	2e-158
0- 5:	transcript:PHT94970	PH02Gene26339.t1	7e-44
0- 6:	transcript:PHT94972	PH02Gene26340.t1	1e-127
0- 7:	transcript:PHT94983	PH02Gene26343.t1	5e-58
## Alignment 1: score=270.0 e_value=2.9e-09 N=6 1&Sca11 minus
1- 0:	transcript:PHT95488	PH02Gene26451.t1	1e-111
1- 1:	transcript:PHT95509	PH02Gene26448.t1	2e-49
1- 2:	transcript:PHT95513	PH02Gene43098.t1	7e-125
1- 3:	transcript:PHT95517	PH02Gene43370.t2	3e-134
1- 4:	transcript:PHT95518	PH02Gene45550.t1	5e-39
1- 5:	transcript:PHT95521	PH02Gene45549.t1	7e-31
## Alignment 2: score=414.0 e_value=4.7e-20 N=9 1&Sca12 minus
2- 0:	transcript:PHT95484	PH02Gene22682.t2	1e-90
2- 1:	transcript:PHT95488	PH02Gene22684.t1	7e-117
2- 2:	transcript:PHT95509	PH02Gene22695.t1	8e-48
2- 3:	transcript:PHT95510	PH02Gene30560.t1	3e-20
2- 4:	transcript:PHT95513	PH02Gene47454.t1	1e-38
2- 5:	transcript:PHT95517	PH02Gene34520.t1	4e-141
2- 6:	transcript:PHT95518	PH02Gene34518.t2	7e-40
2- 7:	transcript:PHT95520	PH02Gene34516.t1	9e-09
2- 8:	transcript:PHT95521	PH02Gene34515.t1	5e-27
## Alignment 3: score=590.0 e_value=4.1e-31 N=13 1&Sca13 plus
3- 0:	transcript:PHT92728	PH02Gene01629.t1	1e-13
3- 1:	transcript:PHT92742	PH02Gene01647.t1	4e-33
3- 2:	transcript:PHT92751	PH02Gene01655.t1	3e-109
3- 3:	transcript:PHT92753	PH02Gene01657.t1	5e-144
3- 4:	transcript:PHT92754	PH02Gene01658.t1	0
3- 5:	transcript:PHT92759	PH02Gene01659.t1	9e-76
3- 6:	transcript:PHT92767	PH02Gene41187.t1	3e-10
3- 7:	transcript:PHT92773	PH02Gene41188.t1	5e-39
3- 8:	transcript:PHT92777	PH02Gene45516.t1	0
3- 9:	transcript:PHT92781	PH02Gene45518.t1	2e-119
3- 10:	transcript:PHT92786	PH02Gene45521.t1	7e-53
3- 11:	transcript:PHT92787	PH02Gene45522.t1	2e-26
3- 12:	transcript:PHT92792	PH02Gene45523.t1	2e-108
## Alignment 4: score=382.0 e_value=1.1e-15 N=8 1&Sca13 plus
4- 0:	transcript:PHT92153	PH02Gene21380.t1	0
4- 1:	transcript:PHT92155	PH02Gene42968.t1	1e-60
4- 2:	transcript:PHT92156	PH02Gene42965.t1	0
4- 3:	transcript:PHT92158	PH02Gene42964.t1	0
4- 4:	transcript:PHT92167	PH02Gene26244.t1	3e-135
4- 5:	transcript:PHT92168	PH02Gene26245.t1	8e-131
4- 6:	transcript:PHT92174	PH02Gene26247.t1	1e-52
4- 7:	transcript:PHT92176	PH02Gene26248.t1	0
## Alignment 5: score=273.0 e_value=7.1e-13 N=7 1&Sca13 plus
5- 0:	transcript:PHT92487	PH02Gene26244.t1	5e-17
5- 1:	transcript:PHT92494	PH02Gene26262.t1	1e-38
5- 2:	transcript:PHT92501	PH02Gene26270.t1	4e-10
5- 3:	transcript:PHT92511	PH02Gene26273.t1	4e-174
5- 4:	transcript:PHT92517	PH02Gene26274.t1	0
5- 5:	transcript:PHT92532	PH02Gene26275.t1	0
5- 6:	transcript:PHT92558	PH02Gene22558.t1	0
## Alignment 6: score=267.0 e_value=1.2e-11 N=7 1&Sca13 plus
6- 0:	transcript:PHT92913	PH02Gene32320.t1	0
6- 1:	transcript:PHT92926	PH02Gene12276.t1	0
6- 2:	transcript:PHT92935	PH02Gene12272.t1	0
6- 3:	transcript:PHT92955	PH02Gene12270.t1	1e-90
6- 4:	transcript:PHT92963	PH02Gene30581.t1	5e-71
6- 5:	transcript:PHT92982	PH02Gene46497.t1	8e-159
6- 6:	transcript:PHT92999	PH02Gene03942.t1	5e-48
## Alignment 7: score=514.0 e_value=1.4e-28 N=12 1&Sca13 minus
7- 0:	transcript:PHT95346	PH02Gene32329.t1	5e-44
7- 1:	transcript:PHT95348	PH02Gene32330.t1	9e-10
7- 2:	transcript:PHT95356	PH02Gene32331.t1	2e-87
7- 3:	transcript:PHT95370	PH02Gene32338.t1	0
7- 4:	transcript:PHT95391	PH02Gene41188.t1	2e-38
7- 5:	transcript:PHT95410	PH02Gene01654.t1	9e-56
7- 6:	transcript:PHT95412	PH02Gene01653.t1	0
7- 7:	transcript:PHT95414	PH02Gene01651.t2	2e-35
7- 8:	transcript:PHT95419	PH02Gene01648.t3	1e-84
7- 9:	transcript:PHT95422	PH02Gene01647.t1	2e-21
7- 10:	transcript:PHT95436	PH02Gene01637.t1	4e-31
7- 11:	transcript:PHT95438	PH02Gene01630.t1	4e-104
## Alignment 8: score=298.0 e_value=4.9e-12 N=7 1&Sca13 minus
8- 0:	transcript:PHT93000	PH02Gene03941.t1	8e-57
8- 1:	transcript:PHT93001	PH02Gene03940.t2	1e-34
8- 2:	transcript:PHT93007	PH02Gene03939.t1	1e-25
8- 3:	transcript:PHT93013	PH02Gene03938.t2	0
8- 4:	transcript:PHT93031	PH02Gene03936.t1	7e-15
8- 5:	transcript:PHT93040	PH02Gene49165.t1	9e-88
8- 6:	transcript:PHT93058	PH02Gene49162.t1	0
## Alignment 9: score=272.0 e_value=1.6e-08 N=6 1&Sca13 minus
9- 0:	transcript:PHT95488	PH02Gene22367.t1	1e-123
9- 1:	transcript:PHT95498	PH02Gene22369.t1	0
9- 2:	transcript:PHT95509	PH02Gene44336.t1	3e-45
9- 3:	transcript:PHT95513	PH02Gene44334.t1	2e-161
9- 4:	transcript:PHT95518	PH02Gene44333.t1	3e-20
9- 5:	transcript:PHT95521	PH02Gene44331.t1	4e-30
## Alignment 10: score=272.0 e_value=5.9e-12 N=7 1&Sca13 minus
10- 0:	transcript:PHT95228	PH02Gene46499.t1	2e-93
10- 1:	transcript:PHT95245	PH02Gene30582.t2	2e-18
10- 2:	transcript:PHT95270	PH02Gene12271.t1	0
10- 3:	transcript:PHT95280	PH02Gene12281.t2	0
10- 4:	transcript:PHT95297	PH02Gene32321.t1	1e-180
10- 5:	transcript:PHT95302	PH02Gene32323.t1	6e-153
10- 6:	transcript:PHT95312	PH02Gene32326.t1	1e-46
## Alignment 11: score=263.0 e_value=1.1e-11 N=6 1&Sca13 minus
11- 0:	transcript:PHT92471	PH02Gene31077.t2	3e-76
11- 1:	transcript:PHT92478	PH02Gene31075.t1	4e-111
11- 2:	transcript:PHT92487	PH02Gene31074.t1	2e-92
11- 3:	transcript:PHT92497	PH02Gene38980.t1	2e-77
11- 4:	transcript:PHT92512	PH02Gene16159.t1	5e-174
11- 5:	transcript:PHT92513	PH02Gene16160.t1	0
## Alignment 12: score=257.0 e_value=2.4e-10 N=6 1&Sca13 minus
12- 0:	transcript:PHT96055	PH02Gene26253.t1	1e-43
12- 1:	transcript:PHT96067	PH02Gene42964.t1	0
12- 2:	transcript:PHT96068	PH02Gene42968.t1	2e-42
12- 3:	transcript:PHT96069	PH02Gene21380.t1	5e-175
12- 4:	transcript:PHT96084	PH02Gene21395.t2	2e-162
12- 5:	transcript:PHT96085	PH02Gene21408.t1	0
## Alignment 13: score=310.0 e_value=9.1e-11 N=7 1&Sca14 plus
13- 0:	transcript:PHT92249	PH02Gene17334.t1	7e-68
13- 1:	transcript:PHT92262	PH02Gene39954.t1	0
13- 2:	transcript:PHT92264	PH02Gene39952.t2	1e-95
13- 3:	transcript:PHT92278	PH02Gene39950.t1	1e-36
13- 4:	transcript:PHT92287	PH02Gene39949.t3	1e-25
13- 5:	transcript:PHT92291	PH02Gene07654.t1	3e-37
13- 6:	transcript:PHT92294	PH02Gene07658.t1	1e-160
## Alignment 14: score=335.0 e_value=1.6e-15 N=8 1&Sca14 minus
14- 0:	transcript:PHT92249	PH02Gene21829.t1	3e-57
14- 1:	transcript:PHT92265	PH02Gene21824.t1	2e-147
14- 2:	transcript:PHT92274	PH02Gene21819.t1	6e-44
14- 3:	transcript:PHT92293	PH02Gene39532.t1	0
14- 4:	transcript:PHT92303	PH02Gene39528.t1	3e-08
14- 5:	transcript:PHT92308	PH02Gene10876.t1	3e-21
14- 6:	transcript:PHT92310	PH02Gene10873.t1	5e-105
14- 7:	transcript:PHT92311	PH02Gene10872.t1	0
## Alignment 15: score=271.0 e_value=1.1e-11 N=7 1&Sca14 minus
15- 0:	transcript:PHT95036	PH02Gene29897.t1	9e-49
15- 1:	transcript:PHT95045	PH02Gene09184.t1	1e-76
15- 2:	transcript:PHT95070	PH02Gene09187.t1	0
15- 3:	transcript:PHT95073	PH02Gene09190.t1	6e-133
15- 4:	transcript:PHT95083	PH02Gene09196.t1	1e-43
15- 5:	transcript:PHT95085	PH02Gene14241.t1	7e-141
15- 6:	transcript:PHT95110	PH02Gene14236.t1	1e-17
## Alignment 16: score=334.0 e_value=3.9e-17 N=8 1&Sca15 plus
16- 0:	transcript:PHT92494	PH02Gene13392.t1	3e-107
16- 1:	transcript:PHT92501	PH02Gene21579.t1	1e-13
16- 2:	transcript:PHT92502	PH02Gene21580.t1	1e-43
16- 3:	transcript:PHT92511	PH02Gene21583.t1	1e-172
16- 4:	transcript:PHT92513	PH02Gene21584.t1	0
16- 5:	transcript:PHT92517	PH02Gene21585.t1	1e-116
16- 6:	transcript:PHT92520	PH02Gene23951.t1	3e-60
16- 7:	transcript:PHT92527	PH02Gene34585.t1	5e-14
## Alignment 17: score=304.0 e_value=5.1e-13 N=7 1&Sca15 plus
17- 0:	transcript:PHT93469	PH02Gene13392.t1	1e-104
17- 1:	transcript:PHT93470	PH02Gene21572.t1	1e-72
17- 2:	transcript:PHT93477	PH02Gene21574.t1	4e-136
17- 3:	transcript:PHT93480	PH02Gene21578.t1	0
17- 4:	transcript:PHT93485	PH02Gene21580.t1	3e-41
17- 5:	transcript:PHT93493	PH02Gene21585.t1	4e-118
17- 6:	transcript:PHT93498	PH02Gene23951.t1	2e-64
## Alignment 18: score=319.0 e_value=1.1e-12 N=7 1&Sca15 minus
18- 0:	transcript:PHT92637	PH02Gene17293.t1	2e-27
18- 1:	transcript:PHT92663	PH02Gene50233.t1	5e-46
18- 2:	transcript:PHT92665	PH02Gene40304.t1	1e-156
18- 3:	transcript:PHT92667	PH02Gene40302.t1	2e-12
18- 4:	transcript:PHT92670	PH02Gene40301.t1	2e-10
18- 5:	transcript:PHT92673	PH02Gene40300.t3	0
18- 6:	transcript:PHT92674	PH02Gene40299.t1	0
## Alignment 19: score=263.0 e_value=3.3e-10 N=6 1&Sca15 minus
19- 0:	transcript:PHT95023	PH02Gene10451.t1	1e-67
19- 1:	transcript:PHT95043	PH02Gene10444.t1	5e-90
19- 2:	transcript:PHT95048	PH02Gene10443.t1	0
19- 3:	transcript:PHT95049	PH02Gene10442.t1	3e-125
19- 4:	transcript:PHT95052	PH02Gene10439.t1	0
19- 5:	transcript:PHT95063	PH02Gene10426.t1	2e-69
## Alignment 20: score=265.0 e_value=2.1e-11 N=7 1&Sca16 plus
20- 0:	transcript:PHT95036	PH02Gene41027.t1	9e-74
20- 1:	transcript:PHT95045	PH02Gene12119.t1	1e-73
20- 2:	transcript:PHT95070	PH02Gene12116.t1	0
20- 3:	transcript:PHT95073	PH02Gene12113.t1	5e-129
20- 4:	transcript:PHT95083	PH02Gene12108.t1	7e-49
20- 5:	transcript:PHT95085	PH02Gene12097.t1	0
20- 6:	transcript:PHT95110	PH02Gene12092.t1	2e-17
## Alignment 21: score=329.0 e_value=6.5e-15 N=8 1&Sca16 minus
21- 0:	transcript:PHT92249	PH02Gene33563.t1	7e-56
21- 1:	transcript:PHT92265	PH02Gene33559.t1	6e-150
21- 2:	transcript:PHT92274	PH02Gene33558.t1	9e-43
21- 3:	transcript:PHT92288	PH02Gene20874.t1	2e-08
21- 4:	transcript:PHT92293	PH02Gene29957.t1	0
21- 5:	transcript:PHT92303	PH02Gene29958.t1	4e-08
21- 6:	transcript:PHT92310	PH02Gene22127.t1	1e-106
21- 7:	transcript:PHT92311	PH02Gene22128.t1	0
## Alignment 22: score=322.0 e_value=4.1e-11 N=7 1&Sca16 minus
22- 0:	transcript:PHT92262	PH02Gene14518.t2	0
22- 1:	transcript:PHT92264	PH02Gene14516.t1	4e-93
22- 2:	transcript:PHT92278	PH02Gene14513.t1	8e-38
22- 3:	transcript:PHT92287	PH02Gene14512.t1	4e-21
22- 4:	transcript:PHT92290	PH02Gene14510.t1	4e-12
22- 5:	transcript:PHT92291	PH02Gene14508.t1	4e-30
22- 6:	transcript:PHT92294	PH02Gene14504.t1	5e-161
## Alignment 23: score=394.0 e_value=1.4e-21 N=10 1&Sca17 plus
23- 0:	transcript:PHT95221	PH02Gene08778.t1	5e-07
23- 1:	transcript:PHT95226	PH02Gene08772.t1	9e-64
23- 2:	transcript:PHT95231	PH02Gene32672.t1	1e-120
23- 3:	transcript:PHT95256	PH02Gene24221.t1	9e-64
23- 4:	transcript:PHT95269	PH02Gene24219.t1	0
23- 5:	transcript:PHT95274	PH02Gene24215.t1	1e-38
23- 6:	transcript:PHT95283	PH02Gene24213.t1	1e-142
23- 7:	transcript:PHT95286	PH02Gene24212.t1	4e-09
23- 8:	transcript:PHT95291	PH02Gene43421.t1	3e-15
23- 9:	transcript:PHT95310	PH02Gene43426.t1	2e-65
## Alignment 24: score=321.0 e_value=5.8e-13 N=7 1&Sca17 plus
24- 0:	transcript:PHT95484	PH02Gene44072.t1	4e-35
24- 1:	transcript:PHT95485	PH02Gene45472.t1	1e-33
24- 2:	transcript:PHT95498	PH02Gene50164.t1	0
24- 3:	transcript:PHT95509	PH02Gene41934.t1	1e-35
24- 4:	transcript:PHT95513	PH02Gene41931.t1	2e-57
24- 5:	transcript:PHT95515	PH02Gene41930.t1	1e-141
24- 6:	transcript:PHT95517	PH02Gene41928.t1	3e-126
## Alignment 25: score=666.0 e_value=9e-37 N=15 1&Sca17 minus
25- 0:	transcript:PHT95346	PH02Gene38988.t1	2e-59
25- 1:	transcript:PHT95355	PH02Gene38989.t1	1e-63
25- 2:	transcript:PHT95357	PH02Gene38990.t1	4e-146
25- 3:	transcript:PHT95363	PH02Gene47055.t1	1e-81
25- 4:	transcript:PHT95367	PH02Gene40373.t1	0
25- 5:	transcript:PHT95378	PH02Gene40377.t1	6e-25
25- 6:	transcript:PHT95390	PH02Gene40390.t1	0
25- 7:	transcript:PHT95391	PH02Gene28544.t1	2e-37
25- 8:	transcript:PHT95399	PH02Gene28541.t1	8e-20
25- 9:	transcript:PHT95409	PH02Gene28537.t1	0
25- 10:	transcript:PHT95419	PH02Gene28532.t1	2e-93
25- 11:	transcript:PHT95422	PH02Gene28529.t1	1e-93
25- 12:	transcript:PHT95428	PH02Gene28524.t1	3e-28
25- 13:	transcript:PHT95429	PH02Gene28521.t1	2e-76
25- 14:	transcript:PHT95438	PH02Gene39110.t1	2e-117
## Alignment 26: score=322.0 e_value=5.6e-11 N=7 1&Sca17 minus
26- 0:	transcript:PHT92482	PH02Gene03326.t1	2e-24
26- 1:	transcript:PHT92485	PH02Gene03328.t1	0
26- 2:	transcript:PHT92494	PH02Gene03331.t3	8e-99
26- 3:	transcript:PHT92496	PH02Gene03332.t1	0
26- 4:	transcript:PHT92500	PH02Gene03336.t1	1e-37
26- 5:	transcript:PHT92508	PH02Gene03341.t1	5e-28
26- 6:	transcript:PHT92516	PH02Gene03342.t1	0
## Alignment 27: score=262.0 e_value=3.5e-09 N=6 1&Sca17 minus
27- 0:	transcript:PHT93066	PH02Gene32672.t1	2e-113
27- 1:	transcript:PHT93075	PH02Gene32679.t1	9e-66
27- 2:	transcript:PHT93080	PH02Gene08756.t1	2e-132
27- 3:	transcript:PHT93081	PH02Gene08757.t1	0
27- 4:	transcript:PHT93094	PH02Gene08771.t1	5e-35
27- 5:	transcript:PHT93108	PH02Gene08777.t1	9e-62
## Alignment 28: score=271.0 e_value=1.8e-08 N=6 1&Sca18 plus
28- 0:	transcript:PHT92661	PH02Gene43792.t1	0
28- 1:	transcript:PHT92662	PH02Gene43791.t1	1e-160
28- 2:	transcript:PHT92673	PH02Gene43789.t1	0
28- 3:	transcript:PHT92674	PH02Gene43786.t1	0
28- 4:	transcript:PHT92687	PH02Gene02551.t1	4e-60
28- 5:	transcript:PHT92693	PH02Gene02553.t1	5e-11
## Alignment 29: score=374.0 e_value=3.4e-19 N=9 1&Sca19 plus
29- 0:	transcript:PHT95043	PH02Gene48771.t1	2e-86
29- 1:	transcript:PHT95046	PH02Gene33193.t1	0
29- 2:	transcript:PHT95048	PH02Gene50629.t3	0
29- 3:	transcript:PHT95052	PH02Gene17625.t1	0
29- 4:	transcript:PHT95075	PH02Gene17631.t1	1e-42
29- 5:	transcript:PHT95089	PH02Gene17645.t1	1e-28
29- 6:	transcript:PHT95108	PH02Gene17646.t1	1e-17
29- 7:	transcript:PHT95110	PH02Gene17650.t1	5e-24
29- 8:	transcript:PHT95119	PH02Gene32645.t1	5e-11
## Alignment 30: score=323.0 e_value=3e-11 N=7 1&Sca2 minus
30- 0:	transcript:PHT95488	PH02Gene11465.t5	5e-115
30- 1:	transcript:PHT95498	PH02Gene11461.t1	0
30- 2:	transcript:PHT95509	PH02Gene11456.t1	4e-49
30- 3:	transcript:PHT95513	PH02Gene11452.t1	1e-157
30- 4:	transcript:PHT95518	PH02Gene11451.t1	5e-40
30- 5:	transcript:PHT95520	PH02Gene11449.t1	4e-07
30- 6:	transcript:PHT95521	PH02Gene11448.t2	1e-29
## Alignment 31: score=315.0 e_value=2.4e-13 N=7 1&Sca20 minus
31- 0:	transcript:PHT92270	PH02Gene49918.t1	7e-102
31- 1:	transcript:PHT92271	PH02Gene39397.t1	0
31- 2:	transcript:PHT92281	PH02Gene43432.t1	5e-111
31- 3:	transcript:PHT92283	PH02Gene43431.t1	4e-113
31- 4:	transcript:PHT92292	PH02Gene43980.t1	2e-80
31- 5:	transcript:PHT92307	PH02Gene13785.t1	1e-28
31- 6:	transcript:PHT92310	PH02Gene47172.t1	3e-83
## Alignment 32: score=341.0 e_value=1e-15 N=8 1&Sca21 minus
32- 0:	transcript:PHT93453	PH02Gene00938.t1	1e-22
32- 1:	transcript:PHT93456	PH02Gene00936.t1	0
32- 2:	transcript:PHT93470	PH02Gene00935.t1	3e-68
32- 3:	transcript:PHT93477	PH02Gene00932.t1	1e-136
32- 4:	transcript:PHT93480	PH02Gene00930.t1	4e-44
32- 5:	transcript:PHT93485	PH02Gene00927.t1	1e-133
32- 6:	transcript:PHT93493	PH02Gene00921.t1	0
32- 7:	transcript:PHT93498	PH02Gene00895.t2	2e-15
## Alignment 33: score=327.0 e_value=3.3e-18 N=8 1&Sca21 minus
33- 0:	transcript:PHT92456	PH02Gene00963.t1	9e-43
33- 1:	transcript:PHT92478	PH02Gene00937.t1	2e-151
33- 2:	transcript:PHT92500	PH02Gene00929.t1	1e-32
33- 3:	transcript:PHT92501	PH02Gene00928.t1	9e-10
33- 4:	transcript:PHT92502	PH02Gene00927.t1	8e-131
33- 5:	transcript:PHT92513	PH02Gene00923.t1	0
33- 6:	transcript:PHT92517	PH02Gene00921.t1	0
33- 7:	transcript:PHT92532	PH02Gene00920.t1	0
## Alignment 34: score=282.0 e_value=9.1e-10 N=6 1&Sca22 minus
34- 0:	transcript:PHT93540	PH02Gene15431.t1	1e-112
34- 1:	transcript:PHT93541	PH02Gene15432.t1	1e-93
34- 2:	transcript:PHT93549	PH02Gene15433.t1	2e-115
34- 3:	transcript:PHT93551	PH02Gene15434.t1	1e-35
34- 4:	transcript:PHT93555	PH02Gene15440.t1	6e-156
34- 5:	transcript:PHT93561	PH02Gene15444.t1	5e-63
## Alignment 35: score=416.0 e_value=1.7e-20 N=9 1&Sca23 plus
35- 0:	transcript:PHT95484	PH02Gene35046.t1	7e-32
35- 1:	transcript:PHT95489	PH02Gene35054.t1	1e-71
35- 2:	transcript:PHT95498	PH02Gene35055.t1	0
35- 3:	transcript:PHT95509	PH02Gene43497.t1	3e-42
35- 4:	transcript:PHT95513	PH02Gene43496.t1	2e-177
35- 5:	transcript:PHT95515	PH02Gene43495.t1	2e-142
35- 6:	transcript:PHT95517	PH02Gene43494.t1	4e-134
35- 7:	transcript:PHT95518	PH02Gene43491.t1	1e-39
35- 8:	transcript:PHT95521	PH02Gene43490.t1	2e-18
## Alignment 36: score=332.0 e_value=3e-12 N=7 1&Sca23 plus
36- 0:	transcript:PHT92641	PH02Gene49405.t1	0
36- 1:	transcript:PHT92644	PH02Gene49406.t1	0
36- 2:	transcript:PHT92645	PH02Gene49407.t1	4e-129
36- 3:	transcript:PHT92646	PH02Gene09729.t1	3e-23
36- 4:	transcript:PHT92658	PH02Gene09730.t1	2e-117
36- 5:	transcript:PHT92660	PH02Gene09731.t1	9e-71
36- 6:	transcript:PHT92662	PH02Gene09732.t1	0
## Alignment 37: score=324.0 e_value=2.7e-15 N=8 1&Sca23 plus
37- 0:	transcript:PHT92773	PH02Gene24273.t1	2e-41
37- 1:	transcript:PHT92786	PH02Gene24279.t1	1e-72
37- 2:	transcript:PHT92787	PH02Gene24280.t1	2e-16
37- 3:	transcript:PHT92802	PH02Gene24283.t1	6e-135
37- 4:	transcript:PHT92814	PH02Gene27450.t2	4e-98
37- 5:	transcript:PHT92828	PH02Gene27465.t3	3e-129
37- 6:	transcript:PHT92851	PH02Gene27471.t2	1e-31
37- 7:	transcript:PHT92855	PH02Gene27472.t1	0
## Alignment 38: score=266.0 e_value=9.3e-09 N=6 1&Sca23 plus
38- 0:	transcript:PHT95252	PH02Gene02297.t1	2e-93
38- 1:	transcript:PHT95256	PH02Gene02301.t1	1e-126
38- 2:	transcript:PHT95264	PH02Gene02307.t1	0
38- 3:	transcript:PHT95281	PH02Gene02308.t1	1e-27
38- 4:	transcript:PHT95283	PH02Gene02310.t1	2e-75
38- 5:	transcript:PHT95291	PH02Gene02315.t1	1e-16
## Alignment 39: score=823.0 e_value=3.7e-46 N=18 1&Sca23 minus
39- 0:	transcript:PHT95346	PH02Gene27466.t1	4e-59
39- 1:	transcript:PHT95350	PH02Gene27462.t1	0
39- 2:	transcript:PHT95355	PH02Gene27461.t1	1e-64
39- 3:	transcript:PHT95357	PH02Gene27459.t3	2e-142
39- 4:	transcript:PHT95367	PH02Gene27451.t1	0
39- 5:	transcript:PHT95378	PH02Gene27448.t1	3e-26
39- 6:	transcript:PHT95379	PH02Gene27447.t1	5e-23
39- 7:	transcript:PHT95390	PH02Gene24275.t1	3e-153
39- 8:	transcript:PHT95391	PH02Gene24273.t1	1e-37
39- 9:	transcript:PHT95396	PH02Gene24269.t1	0
39- 10:	transcript:PHT95405	PH02Gene24266.t1	0
39- 11:	transcript:PHT95408	PH02Gene24264.t1	3e-23
39- 12:	transcript:PHT95409	PH02Gene24263.t1	0
39- 13:	transcript:PHT95418	PH02Gene24262.t1	7e-51
39- 14:	transcript:PHT95422	PH02Gene24260.t1	4e-61
39- 15:	transcript:PHT95429	PH02Gene24252.t1	9e-83
39- 16:	transcript:PHT95436	PH02Gene24250.t1	2e-25
39- 17:	transcript:PHT95438	PH02Gene48804.t1	2e-104
## Alignment 40: score=467.0 e_value=4.2e-19 N=10 1&Sca23 minus
40- 0:	transcript:PHT92471	PH02Gene01898.t1	9e-58
40- 1:	transcript:PHT92473	PH02Gene01899.t1	2e-09
40- 2:	transcript:PHT92477	PH02Gene01902.t1	0
40- 3:	transcript:PHT92482	PH02Gene01905.t1	5e-86
40- 4:	transcript:PHT92485	PH02Gene01907.t1	3e-91
40- 5:	transcript:PHT92494	PH02Gene01911.t1	6e-106
40- 6:	transcript:PHT92500	PH02Gene01916.t1	5e-32
40- 7:	transcript:PHT92501	PH02Gene01919.t1	2e-09
40- 8:	transcript:PHT92507	PH02Gene01920.t1	0
40- 9:	transcript:PHT92508	PH02Gene01924.t1	2e-30
## Alignment 41: score=261.0 e_value=2.1e-09 N=6 1&Sca23 minus
41- 0:	transcript:PHT93451	PH02Gene01901.t1	3e-103
41- 1:	transcript:PHT93454	PH02Gene01903.t1	0
41- 2:	transcript:PHT93467	PH02Gene01908.t1	0
41- 3:	transcript:PHT93469	PH02Gene01911.t1	3e-107
41- 4:	transcript:PHT93489	PH02Gene01924.t1	0
41- 5:	transcript:PHT93494	PH02Gene01926.t1	0
## Alignment 42: score=719.0 e_value=7.9e-42 N=16 1&Sca24 plus
42- 0:	transcript:PHT95346	PH02Gene02007.t1	5e-22
42- 1:	transcript:PHT95347	PH02Gene02005.t1	2e-156
42- 2:	transcript:PHT95350	PH02Gene02003.t1	0
42- 3:	transcript:PHT95355	PH02Gene02002.t1	1e-64
42- 4:	transcript:PHT95357	PH02Gene02001.t1	2e-141
42- 5:	transcript:PHT95367	PH02Gene01990.t1	0
42- 6:	transcript:PHT95391	PH02Gene01977.t1	2e-36
42- 7:	transcript:PHT95396	PH02Gene01973.t1	0
42- 8:	transcript:PHT95399	PH02Gene01972.t1	1e-15
42- 9:	transcript:PHT95405	PH02Gene01969.t1	7e-168
42- 10:	transcript:PHT95408	PH02Gene01966.t1	4e-23
42- 11:	transcript:PHT95409	PH02Gene49762.t1	0
42- 12:	transcript:PHT95419	PH02Gene20831.t1	7e-119
42- 13:	transcript:PHT95422	PH02Gene20828.t1	2e-84
42- 14:	transcript:PHT95436	PH02Gene20819.t1	4e-18
42- 15:	transcript:PHT95438	PH02Gene20816.t1	2e-113
## Alignment 43: score=468.0 e_value=8.5e-22 N=10 1&Sca24 plus
43- 0:	transcript:PHT92471	PH02Gene00565.t1	7e-59
43- 1:	transcript:PHT92473	PH02Gene00566.t1	0
43- 2:	transcript:PHT92477	PH02Gene00568.t1	2e-154
43- 3:	transcript:PHT92478	PH02Gene00570.t1	9e-132
43- 4:	transcript:PHT92482	PH02Gene00572.t1	1e-81
43- 5:	transcript:PHT92485	PH02Gene00573.t1	0
43- 6:	transcript:PHT92501	PH02Gene00581.t1	9e-12
43- 7:	transcript:PHT92503	PH02Gene00582.t1	7e-96
43- 8:	transcript:PHT92508	PH02Gene00584.t1	8e-29
43- 9:	transcript:PHT92511	PH02Gene00585.t1	0
## Alignment 44: score=348.0 e_value=1.8e-16 N=8 1&Sca24 plus
44- 0:	transcript:PHT93069	PH02Gene27216.t1	3e-127
44- 1:	transcript:PHT93071	PH02Gene27218.t2	2e-75
44- 2:	transcript:PHT93080	PH02Gene27221.t1	1e-128
44- 3:	transcript:PHT93094	PH02Gene10209.t1	2e-35
44- 4:	transcript:PHT93095	PH02Gene10202.t1	0
44- 5:	transcript:PHT93096	PH02Gene10199.t1	5e-73
44- 6:	transcript:PHT93108	PH02Gene10190.t3	5e-57
44- 7:	transcript:PHT93112	PH02Gene10178.t1	3e-09
## Alignment 45: score=261.0 e_value=2.6e-09 N=6 1&Sca24 plus
45- 0:	transcript:PHT93451	PH02Gene00567.t1	3e-106
45- 1:	transcript:PHT93454	PH02Gene00569.t1	0
45- 2:	transcript:PHT93455	PH02Gene00571.t1	0
45- 3:	transcript:PHT93467	PH02Gene00575.t1	0
45- 4:	transcript:PHT93489	PH02Gene00584.t1	0
45- 5:	transcript:PHT93494	PH02Gene00586.t1	0
## Alignment 46: score=629.0 e_value=2.6e-38 N=15 1&Sca24 minus
46- 0:	transcript:PHT92742	PH02Gene20827.t1	7e-27
46- 1:	transcript:PHT92746	PH02Gene20828.t1	5e-41
46- 2:	transcript:PHT92752	PH02Gene01968.t2	0
46- 3:	transcript:PHT92758	PH02Gene01970.t1	2e-63
46- 4:	transcript:PHT92773	PH02Gene01976.t1	4e-39
46- 5:	transcript:PHT92775	PH02Gene01977.t1	4e-36
46- 6:	transcript:PHT92786	PH02Gene01982.t1	1e-68
46- 7:	transcript:PHT92787	PH02Gene01983.t1	3e-15
46- 8:	transcript:PHT92800	PH02Gene01986.t1	2e-89
46- 9:	transcript:PHT92802	PH02Gene01987.t1	8e-133
46- 10:	transcript:PHT92816	PH02Gene01989.t1	3e-36
46- 11:	transcript:PHT92828	PH02Gene02004.t1	8e-123
46- 12:	transcript:PHT92850	PH02Gene02012.t2	0
46- 13:	transcript:PHT92855	PH02Gene02013.t1	0
46- 14:	transcript:PHT92872	PH02Gene02015.t1	3e-156
## Alignment 47: score=314.0 e_value=1.3e-12 N=7 1&Sca24 minus
47- 0:	transcript:PHT95484	PH02Gene48818.t1	5e-118
47- 1:	transcript:PHT95489	PH02Gene07666.t1	9e-48
47- 2:	transcript:PHT95509	PH02Gene07667.t1	2e-41
47- 3:	transcript:PHT95513	PH02Gene07668.t1	7e-176
47- 4:	transcript:PHT95515	PH02Gene07669.t1	2e-73
47- 5:	transcript:PHT95517	PH02Gene07670.t2	4e-127
47- 6:	transcript:PHT95521	PH02Gene47585.t1	3e-22
## Alignment 48: score=283.0 e_value=2.9e-09 N=6 1&Sca24 minus
48- 0:	transcript:PHT92641	PH02Gene02046.t1	2e-57
48- 1:	transcript:PHT92645	PH02Gene02047.t1	0
48- 2:	transcript:PHT92646	PH02Gene02049.t1	6e-27
48- 3:	transcript:PHT92658	PH02Gene02053.t1	9e-116
48- 4:	transcript:PHT92660	PH02Gene02055.t1	3e-73
48- 5:	transcript:PHT92662	PH02Gene02057.t1	0
## Alignment 49: score=814.0 e_value=4.1e-47 N=18 1&Sca3 plus
49- 0:	transcript:PHT95346	PH02Gene28915.t1	4e-58
49- 1:	transcript:PHT95355	PH02Gene28916.t1	6e-65
49- 2:	transcript:PHT95357	PH02Gene28917.t1	6e-136
49- 3:	transcript:PHT95363	PH02Gene28928.t1	2e-85
49- 4:	transcript:PHT95367	PH02Gene28932.t1	0
49- 5:	transcript:PHT95370	PH02Gene28935.t1	8e-99
49- 6:	transcript:PHT95378	PH02Gene47765.t1	1e-24
49- 7:	transcript:PHT95390	PH02Gene38790.t1	0
49- 8:	transcript:PHT95391	PH02Gene38789.t1	8e-41
49- 9:	transcript:PHT95399	PH02Gene42683.t2	3e-20
49- 10:	transcript:PHT95408	PH02Gene42686.t1	2e-24
49- 11:	transcript:PHT95409	PH02Gene42687.t1	8e-88
49- 12:	transcript:PHT95418	PH02Gene45246.t1	1e-55
49- 13:	transcript:PHT95422	PH02Gene45244.t1	2e-83
49- 14:	transcript:PHT95428	PH02Gene20327.t1	5e-30
49- 15:	transcript:PHT95429	PH02Gene20331.t1	1e-76
49- 16:	transcript:PHT95436	PH02Gene20332.t1	1e-22
49- 17:	transcript:PHT95438	PH02Gene20335.t1	1e-116
## Alignment 50: score=463.0 e_value=1.8e-20 N=10 1&Sca3 plus
50- 0:	transcript:PHT92469	PH02Gene07230.t1	4e-147
50- 1:	transcript:PHT92471	PH02Gene07229.t1	7e-77
50- 2:	transcript:PHT92478	PH02Gene07223.t1	4e-136
50- 3:	transcript:PHT92484	PH02Gene07221.t1	0
50- 4:	transcript:PHT92487	PH02Gene07220.t1	1e-160
50- 5:	transcript:PHT92494	PH02Gene07216.t1	1e-108
50- 6:	transcript:PHT92497	PH02Gene07214.t1	8e-78
50- 7:	transcript:PHT92510	PH02Gene07206.t1	6e-31
50- 8:	transcript:PHT92513	PH02Gene07204.t1	1e-12
50- 9:	transcript:PHT92515	PH02Gene07203.t1	2e-32
## Alignment 51: score=388.0 e_value=1.8e-21 N=9 1&Sca3 plus
51- 0:	transcript:PHT93426	PH02Gene42760.t1	0
51- 1:	transcript:PHT93445	PH02Gene07228.t1	3e-15
51- 2:	transcript:PHT93451	PH02Gene07227.t1	1e-62
51- 3:	transcript:PHT93454	PH02Gene07226.t1	0
51- 4:	transcript:PHT93469	PH02Gene07216.t1	3e-109
51- 5:	transcript:PHT93479	PH02Gene07212.t1	4e-32
51- 6:	transcript:PHT93483	PH02Gene07207.t1	0
51- 7:	transcript:PHT93489	PH02Gene07206.t1	3e-28
51- 8:	transcript:PHT93490	PH02Gene07205.t1	0
## Alignment 52: score=364.0 e_value=2.6e-15 N=8 1&Sca3 plus
52- 0:	transcript:PHT93066	PH02Gene03798.t1	3e-112
52- 1:	transcript:PHT93068	PH02Gene03796.t1	5e-42
52- 2:	transcript:PHT93075	PH02Gene03792.t1	8e-155
52- 3:	transcript:PHT93080	PH02Gene03789.t1	2e-76
52- 4:	transcript:PHT93081	PH02Gene03788.t1	0
52- 5:	transcript:PHT93094	PH02Gene03776.t1	3e-36
52- 6:	transcript:PHT93096	PH02Gene03773.t2	7e-67
52- 7:	transcript:PHT93108	PH02Gene03768.t1	3e-60
## Alignment 53: score=307.0 e_value=1.3e-12 N=7 1&Sca3 plus
53- 0:	transcript:PHT92482	PH02Gene01500.t1	2e-27
53- 1:	transcript:PHT92494	PH02Gene01496.t1	2e-109
53- 2:	transcript:PHT92496	PH02Gene01495.t1	0
53- 3:	transcript:PHT92508	PH02Gene01487.t2	2e-26
53- 4:	transcript:PHT92511	PH02Gene01486.t1	0
53- 5:	transcript:PHT92516	PH02Gene01485.t1	0
53- 6:	transcript:PHT92520	PH02Gene01470.t1	1e-45
## Alignment 54: score=318.0 e_value=4.2e-15 N=8 1&Sca3 minus
54- 0:	transcript:PHT95226	PH02Gene03775.t1	4e-33
54- 1:	transcript:PHT95231	PH02Gene03798.t1	2e-117
54- 2:	transcript:PHT95256	PH02Gene03822.t1	4e-107
54- 3:	transcript:PHT95269	PH02Gene03828.t1	0
54- 4:	transcript:PHT95281	PH02Gene03834.t1	8e-27
54- 5:	transcript:PHT95286	PH02Gene03838.t1	2e-07
54- 6:	transcript:PHT95290	PH02Gene03841.t1	0
54- 7:	transcript:PHT95291	PH02Gene03848.t1	1e-23
## Alignment 55: score=316.0 e_value=3e-11 N=7 1&Sca3 minus
55- 0:	transcript:PHT92736	PH02Gene20324.t1	3e-98
55- 1:	transcript:PHT92742	PH02Gene45243.t1	2e-35
55- 2:	transcript:PHT92746	PH02Gene45244.t1	4e-45
55- 3:	transcript:PHT92750	PH02Gene42688.t3	4e-13
55- 4:	transcript:PHT92758	PH02Gene42685.t1	3e-66
55- 5:	transcript:PHT92759	PH02Gene42684.t1	1e-71
55- 6:	transcript:PHT92773	PH02Gene38787.t1	6e-45
## Alignment 56: score=288.0 e_value=1.9e-10 N=6 1&Sca3 minus
56- 0:	transcript:PHT92644	PH02Gene39686.t1	0
56- 1:	transcript:PHT92645	PH02Gene39687.t1	0
56- 2:	transcript:PHT92646	PH02Gene39689.t1	1e-25
56- 3:	transcript:PHT92658	PH02Gene42613.t1	3e-116
56- 4:	transcript:PHT92659	PH02Gene42614.t1	6e-136
56- 5:	transcript:PHT92660	PH02Gene42615.t2	1e-69
## Alignment 57: score=280.0 e_value=2.9e-10 N=6 1&Sca3 minus
57- 0:	transcript:PHT96108	PH02Gene07199.t3	2e-55
57- 1:	transcript:PHT96109	PH02Gene07200.t3	6e-173
57- 2:	transcript:PHT96124	PH02Gene07204.t1	1e-12
57- 3:	transcript:PHT96125	PH02Gene07206.t1	4e-33
57- 4:	transcript:PHT96126	PH02Gene07210.t1	4e-15
57- 5:	transcript:PHT96129	PH02Gene07211.t1	3e-31
## Alignment 58: score=568.0 e_value=1e-31 N=13 1&Sca5 plus
58- 0:	transcript:PHT92742	PH02Gene02938.t1	4e-30
58- 1:	transcript:PHT92751	PH02Gene02928.t1	1e-110
58- 2:	transcript:PHT92753	PH02Gene02924.t1	6e-148
58- 3:	transcript:PHT92754	PH02Gene02923.t1	0
58- 4:	transcript:PHT92759	PH02Gene02920.t1	6e-80
58- 5:	transcript:PHT92767	PH02Gene02915.t2	2e-10
58- 6:	transcript:PHT92773	PH02Gene02914.t1	1e-38
58- 7:	transcript:PHT92781	PH02Gene02910.t1	6e-124
58- 8:	transcript:PHT92786	PH02Gene02905.t1	2e-70
58- 9:	transcript:PHT92787	PH02Gene02903.t1	9e-37
58- 10:	transcript:PHT92792	PH02Gene02901.t1	1e-89
58- 11:	transcript:PHT92817	PH02Gene02896.t1	2e-15
58- 12:	transcript:PHT92832	PH02Gene02890.t2	0
## Alignment 59: score=382.0 e_value=1.9e-15 N=8 1&Sca5 plus
59- 0:	transcript:PHT92153	PH02Gene10382.t1	0
59- 1:	transcript:PHT92155	PH02Gene10381.t1	1e-28
59- 2:	transcript:PHT92156	PH02Gene10378.t2	0
59- 3:	transcript:PHT92158	PH02Gene10377.t1	0
59- 4:	transcript:PHT92167	PH02Gene10369.t1	1e-137
59- 5:	transcript:PHT92168	PH02Gene10368.t2	2e-124
59- 6:	transcript:PHT92174	PH02Gene10366.t3	0
59- 7:	transcript:PHT92176	PH02Gene10365.t1	1e-70
## Alignment 60: score=315.0 e_value=1.2e-13 N=8 1&Sca5 plus
60- 0:	transcript:PHT92908	PH02Gene02875.t1	0
60- 1:	transcript:PHT92926	PH02Gene02857.t6	0
60- 2:	transcript:PHT92935	PH02Gene33941.t1	0
60- 3:	transcript:PHT92955	PH02Gene33943.t1	9e-90
60- 4:	transcript:PHT92963	PH02Gene33949.t1	6e-58
60- 5:	transcript:PHT92968	PH02Gene33954.t1	5e-70
60- 6:	transcript:PHT92983	PH02Gene33959.t1	4e-74
60- 7:	transcript:PHT92999	PH02Gene33902.t3	7e-99
## Alignment 61: score=294.0 e_value=2.3e-08 N=6 1&Sca5 plus
61- 0:	transcript:PHT92663	PH02Gene02950.t4	1e-137
61- 1:	transcript:PHT92665	PH02Gene02949.t1	5e-161
61- 2:	transcript:PHT92667	PH02Gene02947.t1	3e-14
61- 3:	transcript:PHT92670	PH02Gene02946.t1	2e-33
61- 4:	transcript:PHT92673	PH02Gene02945.t1	0
61- 5:	transcript:PHT92674	PH02Gene02944.t1	1e-166
## Alignment 62: score=276.0 e_value=1.3e-12 N=7 1&Sca5 plus
62- 0:	transcript:PHT92487	PH02Gene10369.t1	1e-16
62- 1:	transcript:PHT92494	PH02Gene10353.t1	1e-92
62- 2:	transcript:PHT92500	PH02Gene10348.t1	1e-26
62- 3:	transcript:PHT92501	PH02Gene10347.t1	1e-09
62- 4:	transcript:PHT92517	PH02Gene10345.t2	0
62- 5:	transcript:PHT92532	PH02Gene10344.t1	0
62- 6:	transcript:PHT92558	PH02Gene46289.t1	0
## Alignment 63: score=323.0 e_value=1.3e-14 N=8 1&Sca5 minus
63- 0:	transcript:PHT95228	PH02Gene33957.t1	6e-78
63- 1:	transcript:PHT95245	PH02Gene33948.t1	0
63- 2:	transcript:PHT95267	PH02Gene33940.t1	1e-53
63- 3:	transcript:PHT95281	PH02Gene02862.t1	4e-19
63- 4:	transcript:PHT95288	PH02Gene02869.t1	1e-35
63- 5:	transcript:PHT95297	PH02Gene02877.t1	2e-173
63- 6:	transcript:PHT95302	PH02Gene02878.t1	4e-148
63- 7:	transcript:PHT95312	PH02Gene02883.t1	4e-31
## Alignment 64: score=276.0 e_value=1.7e-09 N=6 1&Sca5 minus
64- 0:	transcript:PHT95410	PH02Gene02931.t1	2e-54
64- 1:	transcript:PHT95412	PH02Gene02932.t2	0
64- 2:	transcript:PHT95414	PH02Gene02933.t1	9e-32
64- 3:	transcript:PHT95419	PH02Gene02937.t2	3e-84
64- 4:	transcript:PHT95422	PH02Gene02938.t1	3e-22
64- 5:	transcript:PHT95438	PH02Gene02955.t1	6e-104
## Alignment 65: score=273.0 e_value=9.6e-11 N=7 1&Sca6 minus
65- 0:	transcript:PHT93911	PH02Gene17093.t1	5e-125
65- 1:	transcript:PHT93917	PH02Gene47980.t1	2e-36
65- 2:	transcript:PHT93932	PH02Gene42439.t1	7e-29
65- 3:	transcript:PHT93937	PH02Gene38067.t2	1e-111
65- 4:	transcript:PHT93945	PH02Gene38057.t1	4e-103
65- 5:	transcript:PHT93953	PH02Gene12202.t1	1e-15
65- 6:	transcript:PHT93959	PH02Gene12209.t1	7e-20
## Alignment 66: score=266.0 e_value=2e-11 N=6 1&Sca6 minus
66- 0:	transcript:PHT92136	PH02Gene13019.t1	0
66- 1:	transcript:PHT92137	PH02Gene13020.t1	9e-133
66- 2:	transcript:PHT92141	PH02Gene13021.t1	7e-106
66- 3:	transcript:PHT92149	PH02Gene13024.t1	0
66- 4:	transcript:PHT92164	PH02Gene13549.t1	4e-56
66- 5:	transcript:PHT92165	PH02Gene13548.t1	7e-112
## Alignment 67: score=260.0 e_value=1.1e-08 N=6 1&Sca6 minus
67- 0:	transcript:PHT92568	PH02Gene12999.t1	0
67- 1:	transcript:PHT92582	PH02Gene13002.t1	2e-129
67- 2:	transcript:PHT92597	PH02Gene13008.t1	9e-44
67- 3:	transcript:PHT92606	PH02Gene13009.t1	4e-19
67- 4:	transcript:PHT92609	PH02Gene13010.t1	4e-154
67- 5:	transcript:PHT92613	PH02Gene13011.t1	0
## Alignment 68: score=267.0 e_value=2.8e-08 N=6 1&Sca7 plus
68- 0:	transcript:PHT94965	PH02Gene31273.t1	2e-107
68- 1:	transcript:PHT94973	PH02Gene27623.t1	1e-79
68- 2:	transcript:PHT94976	PH02Gene27627.t1	0
68- 3:	transcript:PHT94986	PH02Gene27632.t2	5e-43
68- 4:	transcript:PHT94994	PH02Gene36423.t1	0
68- 5:	transcript:PHT94997	PH02Gene22730.t2	0
## Alignment 69: score=285.0 e_value=6.1e-08 N=6 1&Sca8 minus
69- 0:	transcript:PHT93578	PH02Gene14500.t1	3e-34
69- 1:	transcript:PHT93585	PH02Gene14497.t1	0
69- 2:	transcript:PHT93588	PH02Gene14496.t1	6e-30
69- 3:	transcript:PHT93595	PH02Gene14494.t1	0
69- 4:	transcript:PHT93596	PH02Gene14493.t1	1e-115
69- 5:	transcript:PHT93598	PH02Gene14491.t1	0
## Alignment 70: score=276.0 e_value=1.5e-08 N=6 1&Sca9 plus
70- 0:	transcript:PHT92263	PH02Gene16837.t1	2e-33
70- 1:	transcript:PHT92265	PH02Gene16835.t1	1e-124
70- 2:	transcript:PHT92270	PH02Gene16833.t2	5e-98
70- 3:	transcript:PHT92275	PH02Gene16829.t1	3e-24
70- 4:	transcript:PHT92282	PH02Gene16825.t2	1e-156
70- 5:	transcript:PHT92292	PH02Gene16822.t1	9e-81
## Alignment 71: score=267.0 e_value=3e-08 N=6 10&Sca10 plus
71- 0:	transcript:PHT69915	PH02Gene06986.t1	3e-33
71- 1:	transcript:PHT69921	PH02Gene06989.t1	6e-137
71- 2:	transcript:PHT69927	PH02Gene06991.t1	9e-156
71- 3:	transcript:PHT69929	PH02Gene07003.t1	4e-19
71- 4:	transcript:PHT69931	PH02Gene07014.t1	1e-94
71- 5:	transcript:PHT69934	PH02Gene07017.t1	3e-26
## Alignment 72: score=254.0 e_value=2.7e-09 N=6 10&Sca11 plus
72- 0:	transcript:PHT71123	PH02Gene44576.t1	6e-11
72- 1:	transcript:PHT71124	PH02Gene35705.t1	7e-43
72- 2:	transcript:PHT71127	PH02Gene42999.t1	2e-51
72- 3:	transcript:PHT71153	PH02Gene45550.t1	1e-43
72- 4:	transcript:PHT71158	PH02Gene43098.t1	1e-81
72- 5:	transcript:PHT71164	PH02Gene26448.t1	3e-52
## Alignment 73: score=407.0 e_value=4e-19 N=9 10&Sca12 plus
73- 0:	transcript:PHT71124	PH02Gene43553.t1	7e-48
73- 1:	transcript:PHT71127	PH02Gene34511.t2	1e-49
73- 2:	transcript:PHT71132	PH02Gene34512.t1	4e-180
73- 3:	transcript:PHT71146	PH02Gene34515.t1	4e-11
73- 4:	transcript:PHT71153	PH02Gene34518.t2	3e-44
73- 5:	transcript:PHT71158	PH02Gene30558.t1	3e-64
73- 6:	transcript:PHT71161	PH02Gene30560.t1	5e-24
73- 7:	transcript:PHT71164	PH02Gene22695.t1	7e-52
73- 8:	transcript:PHT71165	PH02Gene22694.t1	0
## Alignment 74: score=358.0 e_value=2.7e-14 N=8 10&Sca13 plus
74- 0:	transcript:PHT71124	PH02Gene25999.t1	4e-42
74- 1:	transcript:PHT71127	PH02Gene25995.t1	3e-50
74- 2:	transcript:PHT71146	PH02Gene44331.t1	1e-11
74- 3:	transcript:PHT71153	PH02Gene44333.t1	5e-22
74- 4:	transcript:PHT71158	PH02Gene44334.t1	4e-103
74- 5:	transcript:PHT71161	PH02Gene44336.t1	3e-21
74- 6:	transcript:PHT71165	PH02Gene22374.t1	5e-48
74- 7:	transcript:PHT71172	PH02Gene22369.t1	0
## Alignment 75: score=250.0 e_value=1.6e-09 N=6 10&Sca13 plus
75- 0:	transcript:PHT69525	PH02Gene07544.t1	0
75- 1:	transcript:PHT69526	PH02Gene07546.t1	0
75- 2:	transcript:PHT69529	PH02Gene07552.t1	2e-95
75- 3:	transcript:PHT69532	PH02Gene07559.t1	2e-37
75- 4:	transcript:PHT69535	PH02Gene23880.t1	0
75- 5:	transcript:PHT69552	PH02Gene23882.t1	9e-49
## Alignment 76: score=347.0 e_value=1.7e-16 N=8 10&Sca14 minus
76- 0:	transcript:PHT70795	PH02Gene11391.t1	6e-108
76- 1:	transcript:PHT70805	PH02Gene11400.t1	0
76- 2:	transcript:PHT70806	PH02Gene11401.t1	2e-83
76- 3:	transcript:PHT70812	PH02Gene11405.t1	8e-154
76- 4:	transcript:PHT70832	PH02Gene11416.t1	2e-117
76- 5:	transcript:PHT70834	PH02Gene11418.t1	1e-07
76- 6:	transcript:PHT70841	PH02Gene11429.t1	2e-97
76- 7:	transcript:PHT70851	PH02Gene11435.t1	4e-108
## Alignment 77: score=285.0 e_value=6.2e-12 N=7 10&Sca14 minus
77- 0:	transcript:PHT71257	PH02Gene03732.t1	1e-163
77- 1:	transcript:PHT71268	PH02Gene03743.t1	9e-102
77- 2:	transcript:PHT71271	PH02Gene03744.t2	1e-73
77- 3:	transcript:PHT71288	PH02Gene03752.t1	4e-50
77- 4:	transcript:PHT71290	PH02Gene37911.t1	3e-102
77- 5:	transcript:PHT71307	PH02Gene47001.t1	3e-171
77- 6:	transcript:PHT71317	PH02Gene03857.t1	6e-39
## Alignment 78: score=266.0 e_value=1.6e-10 N=6 10&Sca15 plus
78- 0:	transcript:PHT71174	PH02Gene15217.t1	3e-10
78- 1:	transcript:PHT71175	PH02Gene15197.t1	2e-122
78- 2:	transcript:PHT71181	PH02Gene15196.t1	3e-102
78- 3:	transcript:PHT71184	PH02Gene15193.t1	4e-49
78- 4:	transcript:PHT71192	PH02Gene15191.t1	5e-167
78- 5:	transcript:PHT71194	PH02Gene15190.t1	4e-168
## Alignment 79: score=453.0 e_value=2.7e-24 N=11 10&Sca15 minus
79- 0:	transcript:PHT70831	PH02Gene00214.t3	0
79- 1:	transcript:PHT70841	PH02Gene00200.t1	4e-10
79- 2:	transcript:PHT70850	PH02Gene00184.t1	0
79- 3:	transcript:PHT70853	PH02Gene00180.t1	0
79- 4:	transcript:PHT70855	PH02Gene00177.t1	0
79- 5:	transcript:PHT70861	PH02Gene00156.t1	5e-163
79- 6:	transcript:PHT70869	PH02Gene00154.t2	5e-79
79- 7:	transcript:PHT70871	PH02Gene00147.t1	2e-18
79- 8:	transcript:PHT70873	PH02Gene00139.t1	1e-25
79- 9:	transcript:PHT70883	PH02Gene00119.t1	7e-66
79- 10:	transcript:PHT70889	PH02Gene00113.t1	2e-17
## Alignment 80: score=286.0 e_value=1.7e-13 N=7 10&Sca15 minus
80- 0:	transcript:PHT70794	PH02Gene41120.t1	7e-163
80- 1:	transcript:PHT70810	PH02Gene41124.t2	0
80- 2:	transcript:PHT70828	PH02Gene41132.t1	0
80- 3:	transcript:PHT70846	PH02Gene41134.t1	2e-61
80- 4:	transcript:PHT70854	PH02Gene42531.t1	4e-143
80- 5:	transcript:PHT70855	PH02Gene42530.t1	0
80- 6:	transcript:PHT70864	PH02Gene42523.t1	7e-70
## Alignment 81: score=268.0 e_value=4.8e-11 N=6 10&Sca15 minus
81- 0:	transcript:PHT70558	PH02Gene00176.t1	3e-164
81- 1:	transcript:PHT70569	PH02Gene00169.t1	2e-33
81- 2:	transcript:PHT70577	PH02Gene00163.t1	0
81- 3:	transcript:PHT70578	PH02Gene00162.t1	0
81- 4:	transcript:PHT70579	PH02Gene00157.t1	2e-51
81- 5:	transcript:PHT70582	PH02Gene00145.t1	0
## Alignment 82: score=282.0 e_value=1.7e-11 N=7 10&Sca16 plus
82- 0:	transcript:PHT71257	PH02Gene04483.t1	9e-161
82- 1:	transcript:PHT71268	PH02Gene04494.t1	1e-93
82- 2:	transcript:PHT71271	PH02Gene04495.t1	2e-58
82- 3:	transcript:PHT71288	PH02Gene04498.t2	2e-47
82- 4:	transcript:PHT71294	PH02Gene04504.t1	2e-39
82- 5:	transcript:PHT71312	PH02Gene04527.t2	0
82- 6:	transcript:PHT71317	PH02Gene42104.t1	9e-53
## Alignment 83: score=279.0 e_value=3e-12 N=6 10&Sca17 plus
83- 0:	transcript:PHT71507	PH02Gene10317.t1	2e-125
83- 1:	transcript:PHT71508	PH02Gene10316.t1	3e-78
83- 2:	transcript:PHT71509	PH02Gene10314.t3	1e-54
83- 3:	transcript:PHT71523	PH02Gene10312.t1	6e-105
83- 4:	transcript:PHT71530	PH02Gene10305.t1	7e-134
83- 5:	transcript:PHT71532	PH02Gene10304.t1	9e-110
## Alignment 84: score=358.0 e_value=2.9e-14 N=8 10&Sca2 plus
84- 0:	transcript:PHT71124	PH02Gene11444.t1	3e-47
84- 1:	transcript:PHT71127	PH02Gene11446.t1	8e-51
84- 2:	transcript:PHT71146	PH02Gene11448.t2	6e-12
84- 3:	transcript:PHT71153	PH02Gene11451.t1	6e-46
84- 4:	transcript:PHT71158	PH02Gene11452.t1	5e-93
84- 5:	transcript:PHT71161	PH02Gene11456.t1	6e-23
84- 6:	transcript:PHT71165	PH02Gene11457.t1	0
84- 7:	transcript:PHT71172	PH02Gene11461.t1	0
## Alignment 85: score=269.0 e_value=3.5e-09 N=6 10&Sca2 minus
85- 0:	transcript:PHT71276	PH02Gene40905.t3	3e-75
85- 1:	transcript:PHT71278	PH02Gene40906.t1	2e-165
85- 2:	transcript:PHT71290	PH02Gene40909.t1	3e-79
85- 3:	transcript:PHT71293	PH02Gene40913.t1	0
85- 4:	transcript:PHT71296	PH02Gene39410.t1	0
85- 5:	transcript:PHT71302	PH02Gene39404.t1	7e-06
## Alignment 86: score=284.0 e_value=5.5e-14 N=7 10&Sca21 plus
86- 0:	transcript:PHT70794	PH02Gene06038.t1	0
86- 1:	transcript:PHT70810	PH02Gene06043.t3	0
86- 2:	transcript:PHT70828	PH02Gene06057.t1	0
86- 3:	transcript:PHT70846	PH02Gene06061.t1	7e-166
86- 4:	transcript:PHT70854	PH02Gene06071.t1	4e-139
86- 5:	transcript:PHT70855	PH02Gene06072.t1	0
86- 6:	transcript:PHT70864	PH02Gene06080.t1	1e-68
## Alignment 87: score=515.0 e_value=3.4e-29 N=12 10&Sca21 minus
87- 0:	transcript:PHT70831	PH02Gene03509.t2	0
87- 1:	transcript:PHT70841	PH02Gene03521.t1	7e-29
87- 2:	transcript:PHT70843	PH02Gene03525.t1	0
87- 3:	transcript:PHT70850	PH02Gene03534.t1	0
87- 4:	transcript:PHT70853	PH02Gene03537.t1	0
87- 5:	transcript:PHT70855	PH02Gene03539.t1	0
87- 6:	transcript:PHT70861	PH02Gene26757.t1	6e-150
87- 7:	transcript:PHT70869	PH02Gene26759.t1	2e-59
87- 8:	transcript:PHT70871	PH02Gene18575.t1	6e-44
87- 9:	transcript:PHT70873	PH02Gene18580.t1	7e-29
87- 10:	transcript:PHT70883	PH02Gene18595.t1	2e-60
87- 11:	transcript:PHT70889	PH02Gene18601.t1	1e-17
## Alignment 88: score=277.0 e_value=2.1e-12 N=7 10&Sca21 minus
88- 0:	transcript:PHT71175	PH02Gene06681.t1	6e-106
88- 1:	transcript:PHT71181	PH02Gene06682.t1	3e-102
88- 2:	transcript:PHT71194	PH02Gene06688.t1	3e-170
88- 3:	transcript:PHT71206	PH02Gene06690.t1	1e-178
88- 4:	transcript:PHT71231	PH02Gene06691.t1	1e-19
88- 5:	transcript:PHT71250	PH02Gene06698.t1	8e-27
88- 6:	transcript:PHT71254	PH02Gene06702.t1	0
## Alignment 89: score=263.0 e_value=4e-12 N=6 10&Sca21 minus
89- 0:	transcript:PHT70540	PH02Gene03525.t1	0
89- 1:	transcript:PHT70558	PH02Gene03541.t1	5e-147
89- 2:	transcript:PHT70569	PH02Gene26743.t1	5e-35
89- 3:	transcript:PHT70577	PH02Gene26750.t1	0
89- 4:	transcript:PHT70578	PH02Gene26751.t1	0
89- 5:	transcript:PHT70579	PH02Gene26755.t1	3e-27
## Alignment 90: score=305.0 e_value=3.2e-13 N=7 10&Sca22 plus
90- 0:	transcript:PHT69525	PH02Gene45868.t1	0
90- 1:	transcript:PHT69526	PH02Gene45872.t1	0
90- 2:	transcript:PHT69529	PH02Gene48629.t4	2e-103
90- 3:	transcript:PHT69530	PH02Gene48630.t1	0
90- 4:	transcript:PHT69532	PH02Gene31244.t1	9e-35
90- 5:	transcript:PHT69535	PH02Gene21552.t1	0
90- 6:	transcript:PHT69552	PH02Gene21545.t1	2e-42
## Alignment 91: score=282.0 e_value=8.8e-10 N=6 10&Sca23 minus
91- 0:	transcript:PHT71153	PH02Gene43491.t1	1e-42
91- 1:	transcript:PHT71154	PH02Gene43495.t1	4e-139
91- 2:	transcript:PHT71158	PH02Gene43496.t1	2e-119
91- 3:	transcript:PHT71164	PH02Gene43497.t1	6e-38
91- 4:	transcript:PHT71172	PH02Gene35055.t1	0
91- 5:	transcript:PHT71173	PH02Gene35054.t1	2e-94
## Alignment 92: score=269.0 e_value=1.1e-09 N=6 10&Sca23 minus
92- 0:	transcript:PHT71134	PH02Gene23667.t1	6e-93
92- 1:	transcript:PHT71146	PH02Gene23665.t1	1e-13
92- 2:	transcript:PHT71161	PH02Gene23662.t1	7e-16
92- 3:	transcript:PHT71165	PH02Gene23659.t1	0
92- 4:	transcript:PHT71166	PH02Gene23657.t1	1e-24
92- 5:	transcript:PHT71169	PH02Gene23655.t1	0
## Alignment 93: score=280.0 e_value=3e-12 N=7 10&Sca6 plus
93- 0:	transcript:PHT71260	PH02Gene18463.t1	3e-70
93- 1:	transcript:PHT71270	PH02Gene12213.t1	1e-75
93- 2:	transcript:PHT71285	PH02Gene12204.t1	3e-67
93- 3:	transcript:PHT71286	PH02Gene12195.t1	5e-34
93- 4:	transcript:PHT71292	PH02Gene38056.t1	0
93- 5:	transcript:PHT71311	PH02Gene38067.t2	4e-113
93- 6:	transcript:PHT71313	PH02Gene38070.t1	7e-61
## Alignment 94: score=275.0 e_value=6.3e-11 N=6 10&Sca6 minus
94- 0:	transcript:PHT71508	PH02Gene25670.t1	5e-48
94- 1:	transcript:PHT71509	PH02Gene25664.t1	2e-54
94- 2:	transcript:PHT71523	PH02Gene25658.t1	4e-96
94- 3:	transcript:PHT71524	PH02Gene25656.t1	0
94- 4:	transcript:PHT71530	PH02Gene25651.t1	6e-57
94- 5:	transcript:PHT71532	PH02Gene25650.t2	4e-101
## Alignment 95: score=475.0 e_value=2.8e-28 N=12 10&Sca7 plus
95- 0:	transcript:PHT70795	PH02Gene38599.t1	8e-106
95- 1:	transcript:PHT70805	PH02Gene38593.t2	0
95- 2:	transcript:PHT70808	PH02Gene13702.t1	7e-33
95- 3:	transcript:PHT70812	PH02Gene13708.t1	5e-160
95- 4:	transcript:PHT70832	PH02Gene30746.t4	2e-90
95- 5:	transcript:PHT70834	PH02Gene30750.t1	4e-91
95- 6:	transcript:PHT70841	PH02Gene30755.t1	3e-82
95- 7:	transcript:PHT70850	PH02Gene41329.t2	0
95- 8:	transcript:PHT70864	PH02Gene03137.t1	2e-86
95- 9:	transcript:PHT70873	PH02Gene03136.t1	3e-32
95- 10:	transcript:PHT70899	PH02Gene03130.t1	0
95- 11:	transcript:PHT70916	PH02Gene03118.t1	2e-96
## Alignment 96: score=335.0 e_value=2.2e-11 N=7 10&Sca8 minus
96- 0:	transcript:PHT71359	PH02Gene42386.t1	8e-19
96- 1:	transcript:PHT71360	PH02Gene42383.t2	4e-97
96- 2:	transcript:PHT71364	PH02Gene46372.t1	0
96- 3:	transcript:PHT71365	PH02Gene46371.t1	0
96- 4:	transcript:PHT71366	PH02Gene44453.t1	0
96- 5:	transcript:PHT71370	PH02Gene44447.t1	8e-59
96- 6:	transcript:PHT71375	PH02Gene46259.t1	0
## Alignment 97: score=347.0 e_value=3.6e-18 N=9 10&Sca9 plus
97- 0:	transcript:PHT70795	PH02Gene19970.t1	4e-107
97- 1:	transcript:PHT70805	PH02Gene19967.t1	0
97- 2:	transcript:PHT70812	PH02Gene19965.t1	8e-141
97- 3:	transcript:PHT70832	PH02Gene37293.t1	3e-117
97- 4:	transcript:PHT70834	PH02Gene47219.t1	4e-105
97- 5:	transcript:PHT70840	PH02Gene39638.t1	4e-136
97- 6:	transcript:PHT70850	PH02Gene29927.t1	1e-148
97- 7:	transcript:PHT70873	PH02Gene29945.t1	2e-31
97- 8:	transcript:PHT70898	PH02Gene29948.t1	0
## Alignment 98: score=394.0 e_value=3.9e-13 N=8 11&Sca13 plus
98- 0:	transcript:PHT69275	PH02Gene20702.t1	6e-119
98- 1:	transcript:PHT69278	PH02Gene20699.t1	2e-155
98- 2:	transcript:PHT69279	PH02Gene20698.t2	0
98- 3:	transcript:PHT69281	PH02Gene11635.t1	0
98- 4:	transcript:PHT69283	PH02Gene11634.t1	0
98- 5:	transcript:PHT69285	PH02Gene11632.t1	1e-131
98- 6:	transcript:PHT69286	PH02Gene11631.t1	5e-26
98- 7:	transcript:PHT69288	PH02Gene11629.t1	4e-96
## Alignment 99: score=278.0 e_value=1.8e-11 N=7 11&Sca13 plus
99- 0:	transcript:PHT69151	PH02Gene34483.t1	5e-36
99- 1:	transcript:PHT69168	PH02Gene34484.t1	0
99- 2:	transcript:PHT69175	PH02Gene34487.t2	7e-24
99- 3:	transcript:PHT69197	PH02Gene44240.t1	8e-36
99- 4:	transcript:PHT69223	PH02Gene36809.t1	3e-122
99- 5:	transcript:PHT69224	PH02Gene36808.t1	2e-95
99- 6:	transcript:PHT69227	PH02Gene36804.t1	4e-92
## Alignment 100: score=428.0 e_value=2.3e-22 N=10 11&Sca14 plus
100- 0:	transcript:PHT67288	PH02Gene22195.t1	3e-77
100- 1:	transcript:PHT67291	PH02Gene22196.t1	2e-55
100- 2:	transcript:PHT67299	PH02Gene22198.t1	7e-96
100- 3:	transcript:PHT67302	PH02Gene22200.t2	2e-142
100- 4:	transcript:PHT67312	PH02Gene22208.t1	2e-135
100- 5:	transcript:PHT67313	PH02Gene22210.t1	3e-90
100- 6:	transcript:PHT67324	PH02Gene39477.t1	0
100- 7:	transcript:PHT67325	PH02Gene39478.t1	9e-111
100- 8:	transcript:PHT67333	PH02Gene39484.t1	3e-15
100- 9:	transcript:PHT67355	PH02Gene20213.t1	4e-70
## Alignment 101: score=284.0 e_value=3.4e-14 N=7 11&Sca14 plus
101- 0:	transcript:PHT67235	PH02Gene20229.t1	3e-119
101- 1:	transcript:PHT67236	PH02Gene20231.t1	0
101- 2:	transcript:PHT67237	PH02Gene20238.t1	1e-16
101- 3:	transcript:PHT67254	PH02Gene41153.t1	4e-86
101- 4:	transcript:PHT67263	PH02Gene38570.t1	0
101- 5:	transcript:PHT67265	PH02Gene38568.t1	0
101- 6:	transcript:PHT67283	PH02Gene44061.t1	2e-38
## Alignment 102: score=342.0 e_value=2.3e-18 N=8 11&Sca14 minus
102- 0:	transcript:PHT67288	PH02Gene06580.t1	5e-95
102- 1:	transcript:PHT67294	PH02Gene06592.t1	0
102- 2:	transcript:PHT67295	PH02Gene06593.t1	4e-64
102- 3:	transcript:PHT67318	PH02Gene06594.t1	2e-91
102- 4:	transcript:PHT67328	PH02Gene20012.t1	0
102- 5:	transcript:PHT67333	PH02Gene20017.t2	2e-18
102- 6:	transcript:PHT67344	PH02Gene20020.t1	6e-64
102- 7:	transcript:PHT67347	PH02Gene20021.t1	9e-168
## Alignment 103: score=283.0 e_value=1.5e-12 N=7 11&Sca14 minus
103- 0:	transcript:PHT67293	PH02Gene48021.t1	0
103- 1:	transcript:PHT67300	PH02Gene38379.t1	7e-85
103- 2:	transcript:PHT67310	PH02Gene38378.t1	5e-138
103- 3:	transcript:PHT67315	PH02Gene38377.t1	0
103- 4:	transcript:PHT67330	PH02Gene38376.t1	1e-30
103- 5:	transcript:PHT67338	PH02Gene22643.t1	2e-41
103- 6:	transcript:PHT67350	PH02Gene22650.t1	2e-07
## Alignment 104: score=320.0 e_value=1.2e-11 N=7 11&Sca15 plus
104- 0:	transcript:PHT67700	PH02Gene19816.t1	7e-151
104- 1:	transcript:PHT67702	PH02Gene19807.t1	2e-64
104- 2:	transcript:PHT67704	PH02Gene19800.t1	2e-180
104- 3:	transcript:PHT67705	PH02Gene19798.t5	8e-30
104- 4:	transcript:PHT67711	PH02Gene19793.t2	6e-32
104- 5:	transcript:PHT67718	PH02Gene19791.t1	4e-78
104- 6:	transcript:PHT67723	PH02Gene19787.t1	0
## Alignment 105: score=537.0 e_value=8.5e-29 N=12 11&Sca16 plus
105- 0:	transcript:PHT67288	PH02Gene04112.t1	8e-109
105- 1:	transcript:PHT67291	PH02Gene04113.t1	8e-52
105- 2:	transcript:PHT67295	PH02Gene04114.t1	6e-53
105- 3:	transcript:PHT67299	PH02Gene04116.t1	2e-74
105- 4:	transcript:PHT67300	PH02Gene04117.t1	9e-86
105- 5:	transcript:PHT67301	PH02Gene04121.t1	5e-16
105- 6:	transcript:PHT67303	PH02Gene04128.t1	1e-11
105- 7:	transcript:PHT67324	PH02Gene04140.t1	0
105- 8:	transcript:PHT67327	PH02Gene04141.t2	2e-180
105- 9:	transcript:PHT67330	PH02Gene04146.t1	1e-39
105- 10:	transcript:PHT67333	PH02Gene04148.t1	3e-16
105- 11:	transcript:PHT67343	PH02Gene04167.t1	3e-142
## Alignment 106: score=304.0 e_value=1.4e-10 N=7 11&Sca16 plus
106- 0:	transcript:PHT67295	PH02Gene07926.t1	1e-61
106- 1:	transcript:PHT67301	PH02Gene42878.t1	3e-08
106- 2:	transcript:PHT67312	PH02Gene42879.t1	8e-137
106- 3:	transcript:PHT67328	PH02Gene40525.t1	0
106- 4:	transcript:PHT67333	PH02Gene40523.t1	5e-17
106- 5:	transcript:PHT67344	PH02Gene40520.t1	8e-53
106- 6:	transcript:PHT67347	PH02Gene40519.t1	4e-169
## Alignment 107: score=273.0 e_value=4.7e-09 N=6 11&Sca16 plus
107- 0:	transcript:PHT68754	PH02Gene38649.t1	2e-21
107- 1:	transcript:PHT68756	PH02Gene38640.t1	6e-100
107- 2:	transcript:PHT68761	PH02Gene34466.t1	2e-18
107- 3:	transcript:PHT68775	PH02Gene34465.t1	1e-92
107- 4:	transcript:PHT68777	PH02Gene34464.t1	2e-56
107- 5:	transcript:PHT68779	PH02Gene34463.t1	8e-50
## Alignment 108: score=274.0 e_value=1.1e-08 N=6 11&Sca18 minus
108- 0:	transcript:PHT68750	PH02Gene07490.t1	0
108- 1:	transcript:PHT68756	PH02Gene07485.t1	7e-150
108- 2:	transcript:PHT68758	PH02Gene07483.t1	1e-179
108- 3:	transcript:PHT68761	PH02Gene07480.t1	5e-35
108- 4:	transcript:PHT68777	PH02Gene07479.t2	1e-66
108- 5:	transcript:PHT68781	PH02Gene07476.t1	3e-23
## Alignment 109: score=275.0 e_value=7.9e-09 N=6 11&Sca21 plus
109- 0:	transcript:PHT67702	PH02Gene29089.t1	1e-61
109- 1:	transcript:PHT67704	PH02Gene29079.t1	2e-179
109- 2:	transcript:PHT67705	PH02Gene29077.t1	2e-33
109- 3:	transcript:PHT67711	PH02Gene29074.t1	2e-57
109- 4:	transcript:PHT67718	PH02Gene29072.t1	1e-76
109- 5:	transcript:PHT67723	PH02Gene29068.t1	0
## Alignment 110: score=260.0 e_value=7.3e-10 N=6 11&Sca21 plus
110- 0:	transcript:PHT67945	PH02Gene11923.t1	1e-158
110- 1:	transcript:PHT67949	PH02Gene11925.t1	6e-171
110- 2:	transcript:PHT67952	PH02Gene11930.t1	0
110- 3:	transcript:PHT67963	PH02Gene11934.t1	9e-111
110- 4:	transcript:PHT67985	PH02Gene11942.t1	0
110- 5:	transcript:PHT67988	PH02Gene11943.t1	4e-76
## Alignment 111: score=329.0 e_value=5.7e-11 N=7 11&Sca23 minus
111- 0:	transcript:PHT69146	PH02Gene06158.t1	5e-95
111- 1:	transcript:PHT69151	PH02Gene06159.t1	7e-38
111- 2:	transcript:PHT69156	PH02Gene06163.t3	8e-30
111- 3:	transcript:PHT69161	PH02Gene06168.t1	0
111- 4:	transcript:PHT69164	PH02Gene06174.t1	0
111- 5:	transcript:PHT69166	PH02Gene06176.t1	0
111- 6:	transcript:PHT69170	PH02Gene06178.t1	2e-88
## Alignment 112: score=270.0 e_value=1.2e-11 N=6 11&Sca23 minus
112- 0:	transcript:PHT69054	PH02Gene06198.t1	0
112- 1:	transcript:PHT69055	PH02Gene06199.t1	5e-160
112- 2:	transcript:PHT69066	PH02Gene06202.t1	7e-53
112- 3:	transcript:PHT69077	PH02Gene43493.t1	2e-54
112- 4:	transcript:PHT69078	PH02Gene43494.t1	5e-137
112- 5:	transcript:PHT69089	PH02Gene43497.t1	5e-61
## Alignment 113: score=281.0 e_value=1.7e-08 N=6 11&Sca24 plus
113- 0:	transcript:PHT69146	PH02Gene38246.t1	2e-96
113- 1:	transcript:PHT69151	PH02Gene38245.t1	3e-40
113- 2:	transcript:PHT69156	PH02Gene38242.t1	2e-26
113- 3:	transcript:PHT69164	PH02Gene16881.t2	8e-25
113- 4:	transcript:PHT69166	PH02Gene16880.t1	0
113- 5:	transcript:PHT69170	PH02Gene16878.t3	1e-93
## Alignment 114: score=263.0 e_value=1.8e-10 N=6 11&Sca24 plus
114- 0:	transcript:PHT69260	PH02Gene39748.t3	9e-108
114- 1:	transcript:PHT69275	PH02Gene08449.t1	3e-122
114- 2:	transcript:PHT69278	PH02Gene08448.t1	1e-175
114- 3:	transcript:PHT69281	PH02Gene08446.t1	0
114- 4:	transcript:PHT69286	PH02Gene08439.t1	3e-23
114- 5:	transcript:PHT69288	PH02Gene08436.t1	4e-163
## Alignment 115: score=268.0 e_value=4.8e-10 N=6 11&Sca3 plus
115- 0:	transcript:PHT68004	PH02Gene04874.t1	1e-152
115- 1:	transcript:PHT68005	PH02Gene04875.t1	0
115- 2:	transcript:PHT68010	PH02Gene04877.t1	3e-97
115- 3:	transcript:PHT68020	PH02Gene04881.t1	3e-12
115- 4:	transcript:PHT68039	PH02Gene04882.t1	0
115- 5:	transcript:PHT68041	PH02Gene04883.t1	3e-38
## Alignment 116: score=394.0 e_value=2.5e-13 N=8 11&Sca5 minus
116- 0:	transcript:PHT69275	PH02Gene22403.t1	3e-120
116- 1:	transcript:PHT69278	PH02Gene22405.t1	2e-157
116- 2:	transcript:PHT69279	PH02Gene22406.t1	0
116- 3:	transcript:PHT69281	PH02Gene22407.t1	0
116- 4:	transcript:PHT69283	PH02Gene22408.t1	0
116- 5:	transcript:PHT69285	PH02Gene22409.t1	2e-131
116- 6:	transcript:PHT69286	PH02Gene22410.t1	3e-25
116- 7:	transcript:PHT69288	PH02Gene22411.t1	2e-32
## Alignment 117: score=319.0 e_value=1.6e-12 N=7 11&Sca6 plus
117- 0:	transcript:PHT67475	PH02Gene44651.t1	6e-72
117- 1:	transcript:PHT67476	PH02Gene39114.t1	0
117- 2:	transcript:PHT67477	PH02Gene39115.t1	7e-72
117- 3:	transcript:PHT67480	PH02Gene41866.t1	0
117- 4:	transcript:PHT67486	PH02Gene44859.t1	2e-71
117- 5:	transcript:PHT67489	PH02Gene38094.t1	1e-36
117- 6:	transcript:PHT67492	PH02Gene24710.t1	2e-110
## Alignment 118: score=289.0 e_value=1e-11 N=7 11&Sca6 minus
118- 0:	transcript:PHT68005	PH02Gene05250.t1	0
118- 1:	transcript:PHT68010	PH02Gene05245.t1	4e-94
118- 2:	transcript:PHT68020	PH02Gene34731.t1	8e-11
118- 3:	transcript:PHT68039	PH02Gene34721.t2	0
118- 4:	transcript:PHT68041	PH02Gene34719.t1	6e-13
118- 5:	transcript:PHT68047	PH02Gene34712.t1	5e-77
118- 6:	transcript:PHT68054	PH02Gene10036.t1	7e-10
## Alignment 119: score=262.0 e_value=6.8e-10 N=6 11&Sca8 minus
119- 0:	transcript:PHT68004	PH02Gene07329.t1	1e-152
119- 1:	transcript:PHT68005	PH02Gene07330.t1	2e-26
119- 2:	transcript:PHT68010	PH02Gene07332.t1	1e-97
119- 3:	transcript:PHT68020	PH02Gene07339.t1	1e-12
119- 4:	transcript:PHT68039	PH02Gene07965.t1	0
119- 5:	transcript:PHT68047	PH02Gene07957.t1	1e-76
## Alignment 120: score=300.0 e_value=1.9e-11 N=7 11&Sca9 plus
120- 0:	transcript:PHT67288	PH02Gene44879.t1	6e-117
120- 1:	transcript:PHT67295	PH02Gene44880.t1	1e-66
120- 2:	transcript:PHT67296	PH02Gene44881.t1	5e-20
120- 3:	transcript:PHT67301	PH02Gene44882.t1	5e-14
120- 4:	transcript:PHT67320	PH02Gene44883.t1	3e-116
120- 5:	transcript:PHT67333	PH02Gene18432.t1	7e-16
120- 6:	transcript:PHT67344	PH02Gene18429.t1	5e-60
## Alignment 121: score=280.0 e_value=5.9e-09 N=6 12&Sca13 plus
121- 0:	transcript:PHT64937	PH02Gene19863.t1	4e-36
121- 1:	transcript:PHT64946	PH02Gene19869.t1	5e-18
121- 2:	transcript:PHT64955	PH02Gene19870.t1	4e-45
121- 3:	transcript:PHT64956	PH02Gene19871.t1	0
121- 4:	transcript:PHT64961	PH02Gene19876.t1	3e-70
121- 5:	transcript:PHT64962	PH02Gene47943.t1	0
## Alignment 122: score=468.0 e_value=2.4e-27 N=11 12&Sca14 minus
122- 0:	transcript:PHT66940	PH02Gene21733.t1	2e-116
122- 1:	transcript:PHT66941	PH02Gene21734.t1	0
122- 2:	transcript:PHT66951	PH02Gene50127.t2	0
122- 3:	transcript:PHT66962	PH02Gene45989.t1	0
122- 4:	transcript:PHT66978	PH02Gene35461.t1	2e-54
122- 5:	transcript:PHT66985	PH02Gene08049.t1	5e-94
122- 6:	transcript:PHT66987	PH02Gene08062.t1	1e-78
122- 7:	transcript:PHT66988	PH02Gene08064.t1	1e-57
122- 8:	transcript:PHT66990	PH02Gene08070.t1	0
122- 9:	transcript:PHT66992	PH02Gene08073.t1	0
122- 10:	transcript:PHT66993	PH02Gene08074.t1	0
## Alignment 123: score=256.0 e_value=7.5e-09 N=6 12&Sca14 minus
123- 0:	transcript:PHT66967	PH02Gene29749.t1	0
123- 1:	transcript:PHT66981	PH02Gene29742.t1	1e-70
123- 2:	transcript:PHT66990	PH02Gene35072.t1	0
123- 3:	transcript:PHT66992	PH02Gene35073.t3	0
123- 4:	transcript:PHT66998	PH02Gene35076.t1	8e-118
123- 5:	transcript:PHT67003	PH02Gene37590.t1	0
## Alignment 124: score=251.0 e_value=6.9e-09 N=6 12&Sca15 plus
124- 0:	transcript:PHT64709	PH02Gene09916.t1	1e-12
124- 1:	transcript:PHT64714	PH02Gene09911.t2	1e-122
124- 2:	transcript:PHT64724	PH02Gene09908.t1	0
124- 3:	transcript:PHT64740	PH02Gene09906.t3	1e-152
124- 4:	transcript:PHT64747	PH02Gene09900.t1	0
124- 5:	transcript:PHT64763	PH02Gene21257.t1	1e-151
## Alignment 125: score=344.0 e_value=8e-14 N=8 12&Sca15 minus
125- 0:	transcript:PHT66960	PH02Gene07806.t1	0
125- 1:	transcript:PHT66963	PH02Gene07789.t1	2e-96
125- 2:	transcript:PHT66965	PH02Gene07784.t1	6e-26
125- 3:	transcript:PHT66970	PH02Gene07777.t1	4e-123
125- 4:	transcript:PHT66975	PH02Gene07764.t1	2e-116
125- 5:	transcript:PHT66981	PH02Gene36622.t1	3e-89
125- 6:	transcript:PHT66983	PH02Gene36620.t3	0
125- 7:	transcript:PHT66985	PH02Gene07821.t1	4e-123
## Alignment 126: score=362.0 e_value=9.3e-17 N=8 12&Sca16 plus
126- 0:	transcript:PHT66962	PH02Gene26350.t1	0
126- 1:	transcript:PHT66978	PH02Gene47441.t1	5e-46
126- 2:	transcript:PHT66984	PH02Gene19582.t1	0
126- 3:	transcript:PHT66987	PH02Gene19585.t1	2e-78
126- 4:	transcript:PHT66988	PH02Gene19587.t1	0
126- 5:	transcript:PHT66990	PH02Gene19596.t1	0
126- 6:	transcript:PHT66992	PH02Gene34411.t1	0
126- 7:	transcript:PHT66993	PH02Gene34410.t1	0
## Alignment 127: score=268.0 e_value=3.1e-09 N=6 12&Sca16 plus
127- 0:	transcript:PHT66970	PH02Gene46671.t1	9e-64
127- 1:	transcript:PHT66981	PH02Gene27555.t1	1e-67
127- 2:	transcript:PHT66990	PH02Gene44791.t1	0
127- 3:	transcript:PHT66992	PH02Gene44790.t1	0
127- 4:	transcript:PHT66998	PH02Gene44789.t1	2e-117
127- 5:	transcript:PHT67003	PH02Gene24658.t1	0
## Alignment 128: score=320.0 e_value=6.4e-11 N=7 12&Sca18 plus
128- 0:	transcript:PHT64934	PH02Gene01258.t1	0
128- 1:	transcript:PHT64938	PH02Gene01261.t1	2e-133
128- 2:	transcript:PHT64951	PH02Gene01263.t2	2e-94
128- 3:	transcript:PHT64955	PH02Gene50054.t1	1e-45
128- 4:	transcript:PHT64956	PH02Gene01264.t1	0
128- 5:	transcript:PHT64961	PH02Gene01273.t1	2e-65
128- 6:	transcript:PHT64964	PH02Gene01276.t1	1e-17
## Alignment 129: score=294.0 e_value=4.7e-12 N=7 12&Sca18 plus
129- 0:	transcript:PHT66941	PH02Gene30084.t1	0
129- 1:	transcript:PHT66959	PH02Gene30078.t1	3e-13
129- 2:	transcript:PHT66962	PH02Gene45881.t1	0
129- 3:	transcript:PHT66978	PH02Gene48910.t1	3e-83
129- 4:	transcript:PHT66984	PH02Gene44755.t1	0
129- 5:	transcript:PHT66995	PH02Gene44754.t1	8e-77
129- 6:	transcript:PHT66997	PH02Gene44753.t1	0
## Alignment 130: score=304.0 e_value=4.7e-13 N=7 12&Sca21 minus
130- 0:	transcript:PHT66269	PH02Gene26586.t1	0
130- 1:	transcript:PHT66274	PH02Gene39776.t1	3e-155
130- 2:	transcript:PHT66278	PH02Gene39780.t1	6e-115
130- 3:	transcript:PHT66282	PH02Gene39783.t1	1e-66
130- 4:	transcript:PHT66283	PH02Gene42869.t1	1e-35
130- 5:	transcript:PHT66285	PH02Gene42868.t1	1e-107
130- 6:	transcript:PHT66304	PH02Gene42866.t1	2e-112
## Alignment 131: score=371.0 e_value=9.1e-16 N=8 12&Sca22 plus
131- 0:	transcript:PHT64929	PH02Gene26172.t1	3e-37
131- 1:	transcript:PHT64931	PH02Gene26173.t1	0
131- 2:	transcript:PHT64937	PH02Gene26174.t2	0
131- 3:	transcript:PHT64946	PH02Gene26177.t3	7e-39
131- 4:	transcript:PHT64948	PH02Gene26178.t1	2e-45
131- 5:	transcript:PHT64955	PH02Gene26181.t1	7e-44
131- 6:	transcript:PHT64961	PH02Gene13850.t1	6e-71
131- 7:	transcript:PHT64962	PH02Gene13849.t1	0
## Alignment 132: score=269.0 e_value=1.5e-08 N=6 12&Sca3 plus
132- 0:	transcript:PHT64934	PH02Gene05945.t1	0
132- 1:	transcript:PHT64937	PH02Gene05944.t1	0
132- 2:	transcript:PHT64938	PH02Gene05936.t1	9e-162
132- 3:	transcript:PHT64951	PH02Gene05935.t2	7e-93
132- 4:	transcript:PHT64955	PH02Gene05933.t1	4e-46
132- 5:	transcript:PHT64961	PH02Gene05925.t1	6e-75
## Alignment 133: score=303.0 e_value=1.1e-10 N=7 12&Sca9 plus
133- 0:	transcript:PHT66941	PH02Gene25300.t1	0
133- 1:	transcript:PHT66951	PH02Gene25304.t1	0
133- 2:	transcript:PHT66962	PH02Gene25317.t1	0
133- 3:	transcript:PHT66966	PH02Gene29267.t1	2e-165
133- 4:	transcript:PHT66978	PH02Gene29265.t4	0
133- 5:	transcript:PHT66985	PH02Gene29257.t1	2e-85
133- 6:	transcript:PHT66987	PH02Gene29253.t1	8e-77
## Alignment 134: score=415.0 e_value=4.3e-18 N=9 2&Sca10 plus
134- 0:	transcript:PHT91471	PH02Gene13068.t1	1e-11
134- 1:	transcript:PHT91482	PH02Gene13067.t1	0
134- 2:	transcript:PHT91483	PH02Gene13066.t1	4e-71
134- 3:	transcript:PHT91485	PH02Gene13065.t1	1e-36
134- 4:	transcript:PHT91488	PH02Gene13061.t1	2e-160
134- 5:	transcript:PHT91494	PH02Gene13053.t1	2e-36
134- 6:	transcript:PHT91499	PH02Gene13051.t1	9e-175
134- 7:	transcript:PHT91506	PH02Gene13040.t1	2e-80
134- 8:	transcript:PHT91507	PH02Gene13039.t1	2e-12
## Alignment 135: score=288.0 e_value=2.2e-09 N=6 2&Sca10 plus
135- 0:	transcript:PHT90756	PH02Gene44554.t1	2e-148
135- 1:	transcript:PHT90760	PH02Gene44555.t1	1e-07
135- 2:	transcript:PHT90762	PH02Gene44557.t1	3e-27
135- 3:	transcript:PHT90764	PH02Gene48517.t1	6e-21
135- 4:	transcript:PHT90766	PH02Gene45776.t1	3e-29
135- 5:	transcript:PHT90767	PH02Gene42473.t1	2e-132
## Alignment 136: score=654.0 e_value=4.5e-39 N=15 2&Sca10 minus
136- 0:	transcript:PHT90711	PH02Gene12754.t1	1e-159
136- 1:	transcript:PHT90712	PH02Gene12751.t1	2e-73
136- 2:	transcript:PHT90716	PH02Gene12750.t1	0
136- 3:	transcript:PHT90725	PH02Gene43506.t1	2e-29
136- 4:	transcript:PHT90726	PH02Gene43508.t1	5e-32
136- 5:	transcript:PHT90730	PH02Gene39691.t4	0
136- 6:	transcript:PHT90736	PH02Gene43922.t1	4e-26
136- 7:	transcript:PHT90747	PH02Gene43928.t1	9e-128
136- 8:	transcript:PHT90752	PH02Gene49575.t1	2e-11
136- 9:	transcript:PHT90755	PH02Gene43262.t1	9e-37
136- 10:	transcript:PHT90756	PH02Gene47206.t1	7e-33
136- 11:	transcript:PHT90758	PH02Gene47207.t1	1e-160
136- 12:	transcript:PHT90762	PH02Gene47209.t1	3e-26
136- 13:	transcript:PHT90766	PH02Gene49662.t1	7e-30
136- 14:	transcript:PHT90767	PH02Gene42473.t1	2e-132
## Alignment 137: score=473.0 e_value=5.1e-20 N=10 2&Sca10 minus
137- 0:	transcript:PHT90672	PH02Gene07034.t1	6e-73
137- 1:	transcript:PHT90674	PH02Gene07025.t1	3e-49
137- 2:	transcript:PHT90675	PH02Gene07023.t1	5e-39
137- 3:	transcript:PHT90676	PH02Gene07017.t1	2e-25
137- 4:	transcript:PHT90678	PH02Gene07016.t1	9e-36
137- 5:	transcript:PHT90680	PH02Gene07014.t1	8e-92
137- 6:	transcript:PHT90681	PH02Gene07013.t1	3e-55
137- 7:	transcript:PHT90687	PH02Gene07007.t1	0
137- 8:	transcript:PHT90690	PH02Gene07006.t1	7e-170
137- 9:	transcript:PHT90695	PH02Gene07003.t1	8e-24
## Alignment 138: score=377.0 e_value=1.3e-14 N=8 2&Sca10 minus
138- 0:	transcript:PHT91611	PH02Gene20365.t1	3e-56
138- 1:	transcript:PHT91612	PH02Gene20366.t1	3e-90
138- 2:	transcript:PHT91615	PH02Gene20369.t1	6e-161
138- 3:	transcript:PHT91616	PH02Gene20370.t1	8e-32
138- 4:	transcript:PHT91626	PH02Gene20376.t1	0
138- 5:	transcript:PHT91629	PH02Gene20378.t1	2e-41
138- 6:	transcript:PHT91630	PH02Gene20383.t5	3e-148
138- 7:	transcript:PHT91637	PH02Gene20385.t3	3e-69
## Alignment 139: score=333.0 e_value=3.8e-15 N=8 2&Sca10 minus
139- 0:	transcript:PHT91512	PH02Gene28251.t1	9e-18
139- 1:	transcript:PHT91531	PH02Gene28248.t1	0
139- 2:	transcript:PHT91535	PH02Gene28247.t2	0
139- 3:	transcript:PHT91540	PH02Gene28241.t1	9e-123
139- 4:	transcript:PHT91557	PH02Gene35350.t1	6e-10
139- 5:	transcript:PHT91568	PH02Gene35344.t1	3e-116
139- 6:	transcript:PHT91576	PH02Gene35342.t1	2e-36
139- 7:	transcript:PHT91579	PH02Gene35337.t1	2e-148
## Alignment 140: score=275.0 e_value=1.3e-09 N=6 2&Sca10 minus
140- 0:	transcript:PHT90607	PH02Gene44774.t1	3e-69
140- 1:	transcript:PHT90608	PH02Gene44776.t1	2e-49
140- 2:	transcript:PHT90617	PH02Gene44783.t2	5e-69
140- 3:	transcript:PHT90623	PH02Gene45131.t1	4e-48
140- 4:	transcript:PHT90632	PH02Gene44470.t1	0
140- 5:	transcript:PHT90636	PH02Gene44468.t2	4e-51
## Alignment 141: score=266.0 e_value=1.8e-09 N=6 2&Sca10 minus
141- 0:	transcript:PHT91864	PH02Gene02468.t1	9e-30
141- 1:	transcript:PHT91875	PH02Gene02464.t1	1e-83
141- 2:	transcript:PHT91880	PH02Gene02460.t1	9e-59
141- 3:	transcript:PHT91881	PH02Gene02459.t1	3e-07
141- 4:	transcript:PHT91885	PH02Gene02452.t1	9e-07
141- 5:	transcript:PHT91900	PH02Gene02451.t1	1e-21
## Alignment 142: score=289.0 e_value=1.1e-13 N=7 2&Sca11 plus
142- 0:	transcript:PHT91902	PH02Gene11806.t2	0
142- 1:	transcript:PHT91905	PH02Gene36049.t1	2e-138
142- 2:	transcript:PHT91906	PH02Gene36048.t1	0
142- 3:	transcript:PHT91915	PH02Gene36045.t1	1e-14
142- 4:	transcript:PHT91923	PH02Gene43282.t1	3e-23
142- 5:	transcript:PHT91929	PH02Gene43284.t1	0
142- 6:	transcript:PHT91940	PH02Gene01198.t1	6e-06
## Alignment 143: score=405.0 e_value=5.8e-19 N=9 2&Sca11 minus
143- 0:	transcript:PHT91529	PH02Gene01160.t1	0
143- 1:	transcript:PHT91531	PH02Gene01162.t5	0
143- 2:	transcript:PHT91542	PH02Gene01167.t1	7e-176
143- 3:	transcript:PHT91544	PH02Gene01173.t1	0
143- 4:	transcript:PHT91545	PH02Gene01175.t1	1e-175
143- 5:	transcript:PHT91546	PH02Gene01178.t4	0
143- 6:	transcript:PHT91548	PH02Gene01183.t1	2e-29
143- 7:	transcript:PHT91550	PH02Gene01184.t1	0
143- 8:	transcript:PHT91572	PH02Gene01195.t1	2e-117
## Alignment 144: score=279.0 e_value=1.6e-11 N=7 2&Sca11 minus
144- 0:	transcript:PHT91973	PH02Gene25647.t6	5e-88
144- 1:	transcript:PHT91979	PH02Gene25644.t1	3e-170
144- 2:	transcript:PHT91988	PH02Gene26311.t1	0
144- 3:	transcript:PHT91995	PH02Gene26318.t1	2e-131
144- 4:	transcript:PHT91997	PH02Gene38367.t1	2e-22
144- 5:	transcript:PHT92017	PH02Gene33843.t1	3e-148
144- 6:	transcript:PHT92029	PH02Gene45762.t1	1e-164
## Alignment 145: score=306.0 e_value=4.4e-12 N=7 2&Sca12 minus
145- 0:	transcript:PHT91529	PH02Gene09259.t1	0
145- 1:	transcript:PHT91531	PH02Gene09261.t2	0
145- 2:	transcript:PHT91542	PH02Gene09266.t1	4e-166
145- 3:	transcript:PHT91546	PH02Gene09275.t1	0
145- 4:	transcript:PHT91548	PH02Gene15841.t1	5e-25
145- 5:	transcript:PHT91550	PH02Gene15840.t1	0
145- 6:	transcript:PHT91572	PH02Gene15826.t1	2e-116
## Alignment 146: score=410.0 e_value=1.4e-18 N=9 2&Sca14 plus
146- 0:	transcript:PHT91337	PH02Gene22195.t1	2e-76
146- 1:	transcript:PHT91338	PH02Gene22196.t1	1e-33
146- 2:	transcript:PHT91348	PH02Gene22198.t1	0
146- 3:	transcript:PHT91349	PH02Gene22199.t1	1e-14
146- 4:	transcript:PHT91350	PH02Gene22200.t2	2e-123
146- 5:	transcript:PHT91358	PH02Gene22215.t1	3e-13
146- 6:	transcript:PHT91361	PH02Gene39476.t1	9e-149
146- 7:	transcript:PHT91363	PH02Gene39479.t1	2e-71
146- 8:	transcript:PHT91364	PH02Gene39482.t1	3e-42
## Alignment 147: score=295.0 e_value=1.1e-13 N=7 2&Sca14 plus
147- 0:	transcript:PHT89965	PH02Gene15066.t1	7e-29
147- 1:	transcript:PHT89974	PH02Gene17554.t2	7e-68
147- 2:	transcript:PHT89979	PH02Gene17555.t1	4e-23
147- 3:	transcript:PHT89986	PH02Gene17556.t1	5e-88
147- 4:	transcript:PHT89990	PH02Gene17557.t1	6e-149
147- 5:	transcript:PHT90015	PH02Gene17577.t1	0
147- 6:	transcript:PHT90024	PH02Gene17588.t1	9e-66
## Alignment 148: score=294.0 e_value=1.5e-12 N=7 2&Sca14 plus
148- 0:	transcript:PHT90235	PH02Gene32433.t1	0
148- 1:	transcript:PHT90237	PH02Gene32435.t1	0
148- 2:	transcript:PHT90257	PH02Gene32438.t1	0
148- 3:	transcript:PHT90267	PH02Gene32442.t1	9e-07
148- 4:	transcript:PHT90279	PH02Gene32449.t1	6e-98
148- 5:	transcript:PHT90294	PH02Gene32452.t1	6e-97
148- 6:	transcript:PHT90297	PH02Gene32453.t1	7e-13
## Alignment 149: score=375.0 e_value=4.9e-18 N=9 2&Sca14 minus
149- 0:	transcript:PHT90610	PH02Gene03925.t1	9e-169
149- 1:	transcript:PHT90620	PH02Gene03926.t1	8e-39
149- 2:	transcript:PHT90626	PH02Gene46746.t1	2e-56
149- 3:	transcript:PHT90627	PH02Gene46745.t1	3e-119
149- 4:	transcript:PHT90633	PH02Gene17826.t1	0
149- 5:	transcript:PHT90640	PH02Gene17827.t1	2e-58
149- 6:	transcript:PHT90647	PH02Gene17828.t1	3e-32
149- 7:	transcript:PHT90670	PH02Gene17830.t1	2e-87
149- 8:	transcript:PHT90693	PH02Gene17834.t1	0
## Alignment 150: score=297.0 e_value=1.6e-14 N=7 2&Sca14 minus
150- 0:	transcript:PHT91337	PH02Gene06580.t1	1e-83
150- 1:	transcript:PHT91339	PH02Gene06587.t1	2e-80
150- 2:	transcript:PHT91349	PH02Gene20008.t2	2e-16
150- 3:	transcript:PHT91350	PH02Gene20009.t1	1e-112
150- 4:	transcript:PHT91356	PH02Gene20010.t3	3e-46
150- 5:	transcript:PHT91372	PH02Gene20021.t1	2e-130
150- 6:	transcript:PHT91389	PH02Gene20022.t1	5e-22
## Alignment 151: score=271.0 e_value=1.1e-08 N=6 2&Sca14 minus
151- 0:	transcript:PHT91227	PH02Gene39268.t1	1e-154
151- 1:	transcript:PHT91235	PH02Gene39269.t1	3e-36
151- 2:	transcript:PHT91237	PH02Gene39271.t1	2e-33
151- 3:	transcript:PHT91240	PH02Gene39274.t1	0
151- 4:	transcript:PHT91251	PH02Gene39275.t2	1e-86
151- 5:	transcript:PHT91261	PH02Gene39277.t1	7e-15
## Alignment 152: score=705.0 e_value=1e-38 N=15 2&Sca15 plus
152- 0:	transcript:PHT91464	PH02Gene11882.t1	5e-143
152- 1:	transcript:PHT91469	PH02Gene11883.t1	1e-146
152- 2:	transcript:PHT91478	PH02Gene11884.t1	0
152- 3:	transcript:PHT91479	PH02Gene11889.t2	7e-115
152- 4:	transcript:PHT91486	PH02Gene11894.t1	1e-120
152- 5:	transcript:PHT91487	PH02Gene11895.t1	0
152- 6:	transcript:PHT91488	PH02Gene11899.t1	0
152- 7:	transcript:PHT91491	PH02Gene11901.t1	0
152- 8:	transcript:PHT91492	PH02Gene11906.t1	3e-124
152- 9:	transcript:PHT91495	PH02Gene11907.t1	4e-113
152- 10:	transcript:PHT91497	PH02Gene11912.t1	2e-50
152- 11:	transcript:PHT91498	PH02Gene11913.t1	0
152- 12:	transcript:PHT91500	PH02Gene11915.t1	0
152- 13:	transcript:PHT91502	PH02Gene11917.t1	3e-119
152- 14:	transcript:PHT91509	PH02Gene46911.t1	2e-31
## Alignment 153: score=368.0 e_value=1e-15 N=8 2&Sca15 plus
153- 0:	transcript:PHT91905	PH02Gene40399.t1	3e-127
153- 1:	transcript:PHT91907	PH02Gene40401.t1	2e-75
153- 2:	transcript:PHT91919	PH02Gene37990.t1	0
153- 3:	transcript:PHT91925	PH02Gene20835.t1	3e-146
153- 4:	transcript:PHT91927	PH02Gene20837.t1	0
153- 5:	transcript:PHT91928	PH02Gene20838.t1	1e-48
153- 6:	transcript:PHT91931	PH02Gene20841.t1	0
153- 7:	transcript:PHT91942	PH02Gene20847.t1	3e-90
## Alignment 154: score=285.0 e_value=1.3e-09 N=6 2&Sca15 plus
154- 0:	transcript:PHT91469	PH02Gene18887.t1	6e-157
154- 1:	transcript:PHT91475	PH02Gene18889.t1	0
154- 2:	transcript:PHT91478	PH02Gene18891.t1	0
154- 3:	transcript:PHT91480	PH02Gene18892.t1	3e-17
154- 4:	transcript:PHT91481	PH02Gene18893.t1	1e-122
154- 5:	transcript:PHT91486	PH02Gene21007.t1	7e-155
## Alignment 155: score=274.0 e_value=1.5e-09 N=6 2&Sca15 plus
155- 0:	transcript:PHT91430	PH02Gene46713.t1	2e-40
155- 1:	transcript:PHT91435	PH02Gene46714.t1	0
155- 2:	transcript:PHT91437	PH02Gene26724.t1	2e-15
155- 3:	transcript:PHT91448	PH02Gene26731.t1	0
155- 4:	transcript:PHT91450	PH02Gene26732.t1	0
155- 5:	transcript:PHT91456	PH02Gene06203.t1	5e-98
## Alignment 156: score=390.0 e_value=1.6e-16 N=9 2&Sca15 minus
156- 0:	transcript:PHT91512	PH02Gene20976.t1	8e-15
156- 1:	transcript:PHT91531	PH02Gene20978.t1	0
156- 2:	transcript:PHT91535	PH02Gene20982.t3	0
156- 3:	transcript:PHT91539	PH02Gene20987.t1	0
156- 4:	transcript:PHT91550	PH02Gene20994.t1	0
156- 5:	transcript:PHT91561	PH02Gene21000.t1	1e-30
156- 6:	transcript:PHT91574	PH02Gene21001.t1	0
156- 7:	transcript:PHT91576	PH02Gene21002.t1	4e-44
156- 8:	transcript:PHT91579	PH02Gene21004.t2	7e-150
## Alignment 157: score=388.0 e_value=9.4e-18 N=9 2&Sca15 minus
157- 0:	transcript:PHT91467	PH02Gene39723.t1	3e-156
157- 1:	transcript:PHT91474	PH02Gene46054.t1	3e-38
157- 2:	transcript:PHT91477	PH02Gene46055.t1	3e-40
157- 3:	transcript:PHT91480	PH02Gene25719.t1	1e-13
157- 4:	transcript:PHT91483	PH02Gene25718.t1	3e-75
157- 5:	transcript:PHT91491	PH02Gene25711.t1	3e-24
157- 6:	transcript:PHT91499	PH02Gene46056.t1	2e-174
157- 7:	transcript:PHT91503	PH02Gene20619.t1	0
157- 8:	transcript:PHT91507	PH02Gene42987.t1	5e-141
## Alignment 158: score=276.0 e_value=1.7e-08 N=6 2&Sca15 minus
158- 0:	transcript:PHT91433	PH02Gene23369.t1	0
158- 1:	transcript:PHT91437	PH02Gene23365.t1	9e-10
158- 2:	transcript:PHT91447	PH02Gene20968.t1	5e-72
158- 3:	transcript:PHT91454	PH02Gene20971.t1	2e-176
158- 4:	transcript:PHT91458	PH02Gene20974.t1	8e-06
158- 5:	transcript:PHT91462	PH02Gene20975.t1	9e-95
## Alignment 159: score=347.0 e_value=1e-16 N=8 2&Sca16 plus
159- 0:	transcript:PHT91337	PH02Gene04112.t1	3e-115
159- 1:	transcript:PHT91338	PH02Gene04113.t1	6e-32
159- 2:	transcript:PHT91348	PH02Gene04116.t1	0
159- 3:	transcript:PHT91349	PH02Gene04121.t1	2e-13
159- 4:	transcript:PHT91361	PH02Gene04139.t1	2e-146
159- 5:	transcript:PHT91363	PH02Gene04142.t1	9e-70
159- 6:	transcript:PHT91364	PH02Gene04145.t1	9e-115
159- 7:	transcript:PHT91384	PH02Gene04162.t1	4e-75
## Alignment 160: score=273.0 e_value=2.2e-12 N=7 2&Sca16 plus
160- 0:	transcript:PHT90610	PH02Gene25967.t1	8e-167
160- 1:	transcript:PHT90626	PH02Gene24980.t1	3e-55
160- 2:	transcript:PHT90627	PH02Gene24979.t1	2e-116
160- 3:	transcript:PHT90632	PH02Gene24978.t1	0
160- 4:	transcript:PHT90647	PH02Gene24974.t1	1e-32
160- 5:	transcript:PHT90670	PH02Gene24971.t1	4e-89
160- 6:	transcript:PHT90693	PH02Gene24965.t1	0
## Alignment 161: score=306.0 e_value=1.7e-15 N=7 2&Sca16 minus
161- 0:	transcript:PHT89966	PH02Gene14745.t1	2e-41
161- 1:	transcript:PHT89974	PH02Gene14748.t2	5e-52
161- 2:	transcript:PHT89979	PH02Gene14749.t1	5e-24
161- 3:	transcript:PHT89980	PH02Gene14686.t1	2e-64
161- 4:	transcript:PHT89983	PH02Gene14684.t1	9e-11
161- 5:	transcript:PHT89990	PH02Gene14682.t1	3e-156
161- 6:	transcript:PHT90015	PH02Gene00806.t1	0
## Alignment 162: score=424.0 e_value=1.5e-18 N=9 2&Sca17 plus
162- 0:	transcript:PHT91227	PH02Gene22029.t1	2e-103
162- 1:	transcript:PHT91235	PH02Gene22030.t1	7e-46
162- 2:	transcript:PHT91238	PH02Gene22033.t1	1e-131
162- 3:	transcript:PHT91239	PH02Gene22036.t1	0
162- 4:	transcript:PHT91245	PH02Gene22037.t1	2e-60
162- 5:	transcript:PHT91248	PH02Gene22039.t1	1e-144
162- 6:	transcript:PHT91249	PH02Gene22040.t1	3e-122
162- 7:	transcript:PHT91254	PH02Gene22042.t1	9e-83
162- 8:	transcript:PHT91259	PH02Gene22043.t1	4e-31
## Alignment 163: score=312.0 e_value=4.4e-11 N=7 2&Sca17 plus
163- 0:	transcript:PHT91863	PH02Gene01030.t1	6e-62
163- 1:	transcript:PHT91864	PH02Gene01034.t1	1e-28
163- 2:	transcript:PHT91868	PH02Gene01040.t1	0
163- 3:	transcript:PHT91870	PH02Gene01045.t1	8e-130
163- 4:	transcript:PHT91879	PH02Gene01052.t1	0
163- 5:	transcript:PHT91887	PH02Gene01054.t1	8e-118
163- 6:	transcript:PHT91899	PH02Gene01059.t1	3e-16
## Alignment 164: score=265.0 e_value=1.8e-11 N=6 2&Sca17 plus
164- 0:	transcript:PHT90257	PH02Gene20696.t1	0
164- 1:	transcript:PHT90275	PH02Gene20684.t1	9e-85
164- 2:	transcript:PHT90286	PH02Gene20682.t1	0
164- 3:	transcript:PHT90294	PH02Gene20679.t1	1e-88
164- 4:	transcript:PHT90295	PH02Gene20678.t1	7e-176
164- 5:	transcript:PHT90297	PH02Gene20677.t1	2e-138
## Alignment 165: score=443.0 e_value=2.8e-24 N=10 2&Sca17 minus
165- 0:	transcript:PHT91962	PH02Gene04744.t1	2e-80
165- 1:	transcript:PHT91963	PH02Gene04745.t1	0
165- 2:	transcript:PHT91965	PH02Gene04749.t1	0
165- 3:	transcript:PHT91987	PH02Gene13996.t1	5e-37
165- 4:	transcript:PHT91989	PH02Gene13997.t1	0
165- 5:	transcript:PHT91990	PH02Gene13998.t1	1e-147
165- 6:	transcript:PHT92013	PH02Gene14007.t1	0
165- 7:	transcript:PHT92015	PH02Gene14010.t1	0
165- 8:	transcript:PHT92019	PH02Gene14011.t1	2e-120
165- 9:	transcript:PHT92025	PH02Gene14015.t1	4e-171
## Alignment 166: score=300.0 e_value=1.7e-12 N=7 2&Sca18 plus
166- 0:	transcript:PHT91985	PH02Gene12317.t1	2e-20
166- 1:	transcript:PHT91993	PH02Gene12319.t1	2e-91
166- 2:	transcript:PHT92000	PH02Gene12330.t1	3e-171
166- 3:	transcript:PHT92003	PH02Gene12331.t1	0
166- 4:	transcript:PHT92016	PH02Gene10087.t1	0
166- 5:	transcript:PHT92019	PH02Gene10088.t3	2e-127
166- 6:	transcript:PHT92022	PH02Gene10106.t1	0
## Alignment 167: score=284.0 e_value=2.9e-09 N=6 2&Sca18 plus
167- 0:	transcript:PHT91086	PH02Gene05106.t1	0
167- 1:	transcript:PHT91089	PH02Gene05108.t1	7e-168
167- 2:	transcript:PHT91092	PH02Gene05109.t2	0
167- 3:	transcript:PHT91102	PH02Gene05114.t1	5e-103
167- 4:	transcript:PHT91104	PH02Gene05115.t1	1e-104
167- 5:	transcript:PHT91107	PH02Gene05116.t1	0
## Alignment 168: score=297.0 e_value=3.6e-13 N=7 2&Sca20 plus
168- 0:	transcript:PHT90238	PH02Gene38153.t1	2e-144
168- 1:	transcript:PHT90257	PH02Gene35463.t1	0
168- 2:	transcript:PHT90275	PH02Gene31954.t1	0
168- 3:	transcript:PHT90286	PH02Gene31951.t1	0
168- 4:	transcript:PHT90294	PH02Gene31946.t1	2e-83
168- 5:	transcript:PHT90295	PH02Gene31945.t1	0
168- 6:	transcript:PHT90297	PH02Gene31944.t1	1e-139
## Alignment 169: score=496.0 e_value=3e-23 N=11 2&Sca21 plus
169- 0:	transcript:PHT91464	PH02Gene29061.t1	1e-144
169- 1:	transcript:PHT91469	PH02Gene29060.t1	7e-145
169- 2:	transcript:PHT91478	PH02Gene24323.t1	0
169- 3:	transcript:PHT91479	PH02Gene24317.t1	1e-120
169- 4:	transcript:PHT91487	PH02Gene24311.t1	0
169- 5:	transcript:PHT91488	PH02Gene24303.t1	0
169- 6:	transcript:PHT91491	PH02Gene24301.t1	0
169- 7:	transcript:PHT91492	PH02Gene24293.t1	1e-128
169- 8:	transcript:PHT91495	PH02Gene24292.t1	5e-110
169- 9:	transcript:PHT91500	PH02Gene27229.t1	0
169- 10:	transcript:PHT91509	PH02Gene21930.t1	6e-124
## Alignment 170: score=363.0 e_value=1.7e-13 N=8 2&Sca21 plus
170- 0:	transcript:PHT91535	PH02Gene17765.t1	0
170- 1:	transcript:PHT91539	PH02Gene17769.t1	0
170- 2:	transcript:PHT91550	PH02Gene17779.t1	0
170- 3:	transcript:PHT91555	PH02Gene17783.t1	9e-93
170- 4:	transcript:PHT91561	PH02Gene17788.t1	5e-33
170- 5:	transcript:PHT91574	PH02Gene17789.t1	0
170- 6:	transcript:PHT91576	PH02Gene17790.t1	2e-43
170- 7:	transcript:PHT91579	PH02Gene17792.t1	6e-151
## Alignment 171: score=318.0 e_value=6e-12 N=7 2&Sca21 plus
171- 0:	transcript:PHT91605	PH02Gene38560.t1	2e-09
171- 1:	transcript:PHT91611	PH02Gene44540.t1	1e-52
171- 2:	transcript:PHT91612	PH02Gene44541.t1	1e-86
171- 3:	transcript:PHT91616	PH02Gene45021.t1	4e-29
171- 4:	transcript:PHT91626	PH02Gene47482.t1	0
171- 5:	transcript:PHT91630	PH02Gene39224.t1	0
171- 6:	transcript:PHT91632	PH02Gene39225.t1	3e-25
## Alignment 172: score=288.0 e_value=1.4e-08 N=6 2&Sca21 minus
172- 0:	transcript:PHT91469	PH02Gene15795.t1	6e-155
172- 1:	transcript:PHT91475	PH02Gene15798.t1	0
172- 2:	transcript:PHT91478	PH02Gene17801.t1	0
172- 3:	transcript:PHT91480	PH02Gene17800.t1	6e-17
172- 4:	transcript:PHT91481	PH02Gene17799.t1	5e-121
172- 5:	transcript:PHT91486	PH02Gene17794.t1	2e-165
## Alignment 173: score=277.0 e_value=2.1e-09 N=6 2&Sca21 minus
173- 0:	transcript:PHT91430	PH02Gene12445.t2	4e-35
173- 1:	transcript:PHT91435	PH02Gene12444.t1	0
173- 2:	transcript:PHT91437	PH02Gene12442.t1	3e-16
173- 3:	transcript:PHT91448	PH02Gene12433.t1	0
173- 4:	transcript:PHT91450	PH02Gene26394.t3	7e-21
173- 5:	transcript:PHT91456	PH02Gene26399.t1	6e-97
## Alignment 174: score=257.0 e_value=6.6e-09 N=6 2&Sca21 minus
174- 0:	transcript:PHT91467	PH02Gene39137.t1	4e-160
174- 1:	transcript:PHT91477	PH02Gene47190.t1	1e-41
174- 2:	transcript:PHT91480	PH02Gene27321.t1	5e-11
174- 3:	transcript:PHT91483	PH02Gene27319.t1	2e-75
174- 4:	transcript:PHT91499	PH02Gene33004.t1	8e-143
174- 5:	transcript:PHT91507	PH02Gene35393.t1	0
## Alignment 175: score=267.0 e_value=3.5e-10 N=6 2&Sca22 plus
175- 0:	transcript:PHT90706	PH02Gene41204.t1	1e-06
175- 1:	transcript:PHT90712	PH02Gene25011.t1	2e-77
175- 2:	transcript:PHT90714	PH02Gene25014.t1	0
175- 3:	transcript:PHT90718	PH02Gene25018.t1	6e-62
175- 4:	transcript:PHT90735	PH02Gene24136.t1	0
175- 5:	transcript:PHT90737	PH02Gene24134.t1	1e-23
## Alignment 176: score=312.0 e_value=1.4e-12 N=7 2&Sca22 minus
176- 0:	transcript:PHT91985	PH02Gene16142.t1	2e-21
176- 1:	transcript:PHT91993	PH02Gene16143.t1	4e-129
176- 2:	transcript:PHT92000	PH02Gene16153.t1	2e-175
176- 3:	transcript:PHT92003	PH02Gene16154.t1	0
176- 4:	transcript:PHT92016	PH02Gene37165.t1	0
176- 5:	transcript:PHT92019	PH02Gene37166.t3	5e-130
176- 6:	transcript:PHT92022	PH02Gene15706.t1	4e-21
## Alignment 177: score=279.0 e_value=2.6e-12 N=7 2&Sca22 minus
177- 0:	transcript:PHT92042	PH02Gene07132.t2	0
177- 1:	transcript:PHT92046	PH02Gene45480.t2	2e-117
177- 2:	transcript:PHT92051	PH02Gene43391.t1	0
177- 3:	transcript:PHT92069	PH02Gene43387.t1	4e-147
177- 4:	transcript:PHT92081	PH02Gene46113.t1	5e-176
177- 5:	transcript:PHT92088	PH02Gene46115.t1	1e-14
177- 6:	transcript:PHT92101	PH02Gene23625.t1	2e-111
## Alignment 178: score=283.0 e_value=1.4e-13 N=7 2&Sca23 plus
178- 0:	transcript:PHT90546	PH02Gene43764.t1	1e-14
178- 1:	transcript:PHT90558	PH02Gene43759.t1	2e-157
178- 2:	transcript:PHT90559	PH02Gene43758.t1	3e-63
178- 3:	transcript:PHT90569	PH02Gene43756.t1	0
178- 4:	transcript:PHT90572	PH02Gene38284.t1	3e-61
178- 5:	transcript:PHT90595	PH02Gene38299.t1	3e-21
178- 6:	transcript:PHT90617	PH02Gene45318.t1	8e-43
## Alignment 179: score=622.0 e_value=5.9e-35 N=14 2&Sca23 minus
179- 0:	transcript:PHT91964	PH02Gene04042.t1	5e-98
179- 1:	transcript:PHT91965	PH02Gene04044.t1	0
179- 2:	transcript:PHT91978	PH02Gene04052.t1	2e-59
179- 3:	transcript:PHT91983	PH02Gene04057.t1	7e-122
179- 4:	transcript:PHT91987	PH02Gene11316.t1	1e-48
179- 5:	transcript:PHT91989	PH02Gene11317.t1	0
179- 6:	transcript:PHT91990	PH02Gene11319.t1	8e-131
179- 7:	transcript:PHT92003	PH02Gene11324.t1	0
179- 8:	transcript:PHT92005	PH02Gene11325.t1	6e-70
179- 9:	transcript:PHT92013	PH02Gene11326.t1	0
179- 10:	transcript:PHT92014	PH02Gene11329.t1	7e-77
179- 11:	transcript:PHT92022	PH02Gene11336.t1	0
179- 12:	transcript:PHT92024	PH02Gene11342.t1	2e-24
179- 13:	transcript:PHT92026	PH02Gene11351.t1	0
## Alignment 180: score=323.0 e_value=3.1e-12 N=7 2&Sca23 minus
180- 0:	transcript:PHT92067	PH02Gene38912.t1	2e-28
180- 1:	transcript:PHT92069	PH02Gene14957.t1	3e-179
180- 2:	transcript:PHT92074	PH02Gene38909.t1	2e-21
180- 3:	transcript:PHT92075	PH02Gene38906.t1	1e-11
180- 4:	transcript:PHT92079	PH02Gene38905.t1	3e-145
180- 5:	transcript:PHT92089	PH02Gene17401.t2	3e-127
180- 6:	transcript:PHT92097	PH02Gene17402.t1	0
## Alignment 181: score=297.0 e_value=2.1e-08 N=6 2&Sca23 minus
181- 0:	transcript:PHT90509	PH02Gene43760.t1	1e-98
181- 1:	transcript:PHT90510	PH02Gene43761.t1	2e-70
181- 2:	transcript:PHT90512	PH02Gene43764.t1	2e-52
181- 3:	transcript:PHT90513	PH02Gene43765.t1	0
181- 4:	transcript:PHT90514	PH02Gene43766.t1	4e-47
181- 5:	transcript:PHT90516	PH02Gene23693.t1	1e-120
## Alignment 182: score=454.0 e_value=2.4e-21 N=10 2&Sca24 plus
182- 0:	transcript:PHT91987	PH02Gene03253.t1	1e-47
182- 1:	transcript:PHT91989	PH02Gene03252.t1	0
182- 2:	transcript:PHT91990	PH02Gene03249.t1	3e-131
182- 3:	transcript:PHT92003	PH02Gene03246.t1	0
182- 4:	transcript:PHT92005	PH02Gene03245.t1	5e-72
182- 5:	transcript:PHT92013	PH02Gene03244.t1	0
182- 6:	transcript:PHT92014	PH02Gene03241.t1	3e-77
182- 7:	transcript:PHT92022	PH02Gene03233.t1	0
182- 8:	transcript:PHT92024	PH02Gene03228.t3	7e-22
182- 9:	transcript:PHT92026	PH02Gene03217.t1	0
## Alignment 183: score=349.0 e_value=1.5e-14 N=8 2&Sca24 plus
183- 0:	transcript:PHT92051	PH02Gene16051.t2	0
183- 1:	transcript:PHT92067	PH02Gene16058.t1	5e-158
183- 2:	transcript:PHT92069	PH02Gene16062.t1	0
183- 3:	transcript:PHT92075	PH02Gene16068.t1	6e-37
183- 4:	transcript:PHT92079	PH02Gene16069.t1	8e-145
183- 5:	transcript:PHT92088	PH02Gene16070.t1	2e-124
183- 6:	transcript:PHT92089	PH02Gene16081.t1	3e-129
183- 7:	transcript:PHT92097	PH02Gene16082.t1	0
## Alignment 184: score=298.0 e_value=6.3e-12 N=7 2&Sca24 plus
184- 0:	transcript:PHT90712	PH02Gene48672.t1	9e-78
184- 1:	transcript:PHT90714	PH02Gene32126.t1	0
184- 2:	transcript:PHT90718	PH02Gene32125.t1	9e-75
184- 3:	transcript:PHT90735	PH02Gene32116.t1	0
184- 4:	transcript:PHT90737	PH02Gene32114.t1	2e-22
184- 5:	transcript:PHT90755	PH02Gene32107.t1	8e-15
184- 6:	transcript:PHT90770	PH02Gene32100.t1	6e-33
## Alignment 185: score=284.0 e_value=8.5e-14 N=7 2&Sca24 minus
185- 0:	transcript:PHT90546	PH02Gene00296.t1	4e-13
185- 1:	transcript:PHT90558	PH02Gene00299.t1	1e-155
185- 2:	transcript:PHT90559	PH02Gene00300.t1	3e-64
185- 3:	transcript:PHT90569	PH02Gene00302.t1	0
185- 4:	transcript:PHT90572	PH02Gene00306.t1	7e-52
185- 5:	transcript:PHT90595	PH02Gene00316.t1	2e-21
185- 6:	transcript:PHT90617	PH02Gene00336.t1	3e-41
## Alignment 186: score=488.0 e_value=8.7e-29 N=11 2&Sca3 plus
186- 0:	transcript:PHT91963	PH02Gene18564.t1	0
186- 1:	transcript:PHT91964	PH02Gene18567.t1	3e-18
186- 2:	transcript:PHT91965	PH02Gene18569.t1	0
186- 3:	transcript:PHT91987	PH02Gene48269.t1	2e-51
186- 4:	transcript:PHT91989	PH02Gene48270.t2	0
186- 5:	transcript:PHT91990	PH02Gene48271.t1	2e-140
186- 6:	transcript:PHT92013	PH02Gene42874.t1	0
186- 7:	transcript:PHT92015	PH02Gene35632.t1	0
186- 8:	transcript:PHT92019	PH02Gene35633.t1	2e-120
186- 9:	transcript:PHT92022	PH02Gene35635.t3	0
186- 10:	transcript:PHT92025	PH02Gene35640.t1	9e-170
## Alignment 187: score=278.0 e_value=3.9e-08 N=6 2&Sca3 plus
187- 0:	transcript:PHT91667	PH02Gene16451.t1	0
187- 1:	transcript:PHT91672	PH02Gene16456.t1	8e-30
187- 2:	transcript:PHT91677	PH02Gene16459.t1	3e-38
187- 3:	transcript:PHT91680	PH02Gene16461.t1	0
187- 4:	transcript:PHT91685	PH02Gene16463.t2	2e-63
187- 5:	transcript:PHT91694	PH02Gene16466.t1	2e-97
## Alignment 188: score=422.0 e_value=9.2e-19 N=9 2&Sca3 minus
188- 0:	transcript:PHT91227	PH02Gene16233.t1	4e-134
188- 1:	transcript:PHT91235	PH02Gene16234.t1	4e-46
188- 2:	transcript:PHT91238	PH02Gene37243.t1	2e-134
188- 3:	transcript:PHT91239	PH02Gene37239.t1	0
188- 4:	transcript:PHT91245	PH02Gene37238.t1	2e-11
188- 5:	transcript:PHT91248	PH02Gene37236.t1	7e-134
188- 6:	transcript:PHT91249	PH02Gene37234.t1	7e-119
188- 7:	transcript:PHT91254	PH02Gene37232.t1	3e-83
188- 8:	transcript:PHT91259	PH02Gene37231.t1	3e-29
## Alignment 189: score=375.0 e_value=2e-14 N=8 2&Sca4 plus
189- 0:	transcript:PHT91482	PH02Gene25029.t1	2e-177
189- 1:	transcript:PHT91483	PH02Gene25030.t1	1e-68
189- 2:	transcript:PHT91485	PH02Gene25031.t1	1e-170
189- 3:	transcript:PHT91488	PH02Gene25036.t1	1e-156
189- 4:	transcript:PHT91494	PH02Gene25042.t1	6e-39
189- 5:	transcript:PHT91499	PH02Gene25044.t1	5e-179
189- 6:	transcript:PHT91506	PH02Gene13299.t3	6e-69
189- 7:	transcript:PHT91507	PH02Gene13301.t1	0
## Alignment 190: score=258.0 e_value=3.1e-11 N=6 2&Sca4 plus
190- 0:	transcript:PHT90568	PH02Gene45218.t1	7e-34
190- 1:	transcript:PHT90577	PH02Gene27092.t2	0
190- 2:	transcript:PHT90594	PH02Gene27085.t1	2e-19
190- 3:	transcript:PHT90595	PH02Gene27084.t1	3e-135
190- 4:	transcript:PHT90596	PH02Gene27083.t1	1e-152
190- 5:	transcript:PHT90604	PH02Gene27081.t1	3e-38
## Alignment 191: score=412.0 e_value=2.7e-16 N=9 2&Sca4 minus
191- 0:	transcript:PHT90672	PH02Gene18090.t1	4e-74
191- 1:	transcript:PHT90674	PH02Gene18100.t2	2e-47
191- 2:	transcript:PHT90675	PH02Gene31211.t1	2e-40
191- 3:	transcript:PHT90676	PH02Gene31214.t2	0
191- 4:	transcript:PHT90678	PH02Gene31217.t1	5e-33
191- 5:	transcript:PHT90680	PH02Gene38862.t1	3e-93
191- 6:	transcript:PHT90685	PH02Gene27076.t1	1e-105
191- 7:	transcript:PHT90690	PH02Gene27078.t2	2e-161
191- 8:	transcript:PHT90693	PH02Gene27092.t2	4e-77
## Alignment 192: score=304.0 e_value=3.7e-11 N=7 2&Sca4 minus
192- 0:	transcript:PHT90736	PH02Gene49031.t1	2e-84
192- 1:	transcript:PHT90747	PH02Gene38858.t1	5e-128
192- 2:	transcript:PHT90752	PH02Gene38855.t1	2e-10
192- 3:	transcript:PHT90755	PH02Gene38852.t1	1e-38
192- 4:	transcript:PHT90756	PH02Gene11533.t1	2e-151
192- 5:	transcript:PHT90759	PH02Gene11527.t1	6e-15
192- 6:	transcript:PHT90769	PH02Gene08696.t1	3e-61
## Alignment 193: score=291.0 e_value=1.3e-11 N=7 2&Sca4 minus
193- 0:	transcript:PHT91479	PH02Gene13313.t1	6e-53
193- 1:	transcript:PHT91482	PH02Gene25044.t1	2e-43
193- 2:	transcript:PHT91487	PH02Gene25042.t1	1e-12
193- 3:	transcript:PHT91488	PH02Gene25036.t1	1e-156
193- 4:	transcript:PHT91499	PH02Gene25029.t1	4e-46
193- 5:	transcript:PHT91503	PH02Gene25027.t1	1e-18
193- 6:	transcript:PHT91517	PH02Gene48836.t1	0
## Alignment 194: score=275.0 e_value=1.5e-08 N=6 2&Sca4 minus
194- 0:	transcript:PHT91906	PH02Gene43560.t1	0
194- 1:	transcript:PHT91907	PH02Gene43562.t1	5e-70
194- 2:	transcript:PHT91916	PH02Gene32862.t1	0
194- 3:	transcript:PHT91918	PH02Gene32865.t1	3e-131
194- 4:	transcript:PHT91925	PH02Gene32866.t1	3e-150
194- 5:	transcript:PHT91934	PH02Gene32871.t1	7e-12
## Alignment 195: score=450.0 e_value=1.3e-23 N=10 2&Sca6 plus
195- 0:	transcript:PHT91767	PH02Gene10044.t1	9e-07
195- 1:	transcript:PHT91775	PH02Gene46380.t1	2e-23
195- 2:	transcript:PHT91780	PH02Gene34719.t1	1e-17
195- 3:	transcript:PHT91781	PH02Gene34723.t1	1e-98
195- 4:	transcript:PHT91787	PH02Gene34725.t1	2e-84
195- 5:	transcript:PHT91788	PH02Gene34729.t1	2e-55
195- 6:	transcript:PHT91789	PH02Gene34732.t1	1e-35
195- 7:	transcript:PHT91790	PH02Gene05246.t1	0
195- 8:	transcript:PHT91793	PH02Gene05248.t2	2e-76
195- 9:	transcript:PHT91794	PH02Gene05249.t1	7e-43
## Alignment 196: score=294.0 e_value=2e-13 N=7 2&Sca6 plus
196- 0:	transcript:PHT91028	PH02Gene31922.t1	5e-73
196- 1:	transcript:PHT91031	PH02Gene31923.t1	0
196- 2:	transcript:PHT91034	PH02Gene49013.t1	6e-134
196- 3:	transcript:PHT91042	PH02Gene31601.t1	1e-11
196- 4:	transcript:PHT91046	PH02Gene31600.t1	2e-07
196- 5:	transcript:PHT91056	PH02Gene31597.t1	5e-138
196- 6:	transcript:PHT91074	PH02Gene31593.t1	3e-143
## Alignment 197: score=421.0 e_value=3.7e-21 N=10 2&Sca6 minus
197- 0:	transcript:PHT90235	PH02Gene39323.t1	3e-149
197- 1:	transcript:PHT90238	PH02Gene48552.t1	6e-156
197- 2:	transcript:PHT90241	PH02Gene26566.t1	0
197- 3:	transcript:PHT90257	PH02Gene26561.t1	0
197- 4:	transcript:PHT90270	PH02Gene26553.t1	6e-14
197- 5:	transcript:PHT90274	PH02Gene26552.t1	1e-131
197- 6:	transcript:PHT90286	PH02Gene41954.t1	9e-177
197- 7:	transcript:PHT90294	PH02Gene48563.t1	8e-98
197- 8:	transcript:PHT90297	PH02Gene21937.t1	5e-109
197- 9:	transcript:PHT90323	PH02Gene38144.t1	2e-29
## Alignment 198: score=315.0 e_value=9.6e-14 N=7 2&Sca6 minus
198- 0:	transcript:PHT91653	PH02Gene25838.t1	3e-10
198- 1:	transcript:PHT91665	PH02Gene25843.t1	5e-177
198- 2:	transcript:PHT91667	PH02Gene25844.t1	0
198- 3:	transcript:PHT91676	PH02Gene25848.t1	2e-41
198- 4:	transcript:PHT91680	PH02Gene25850.t1	1e-21
198- 5:	transcript:PHT91681	PH02Gene25851.t1	4e-62
198- 6:	transcript:PHT91694	PH02Gene25857.t1	2e-29
## Alignment 199: score=284.0 e_value=1.8e-09 N=6 2&Sca7 plus
199- 0:	transcript:PHT90469	PH02Gene01374.t1	2e-49
199- 1:	transcript:PHT90483	PH02Gene01373.t1	0
199- 2:	transcript:PHT90485	PH02Gene01372.t1	3e-93
199- 3:	transcript:PHT90487	PH02Gene01370.t1	4e-86
199- 4:	transcript:PHT90489	PH02Gene01369.t1	6e-115
199- 5:	transcript:PHT90490	PH02Gene01368.t1	5e-174
## Alignment 200: score=280.0 e_value=7.4e-10 N=6 2&Sca7 plus
200- 0:	transcript:PHT91227	PH02Gene27037.t1	2e-52
200- 1:	transcript:PHT91228	PH02Gene27039.t1	1e-116
200- 2:	transcript:PHT91229	PH02Gene27040.t1	2e-102
200- 3:	transcript:PHT91235	PH02Gene27042.t1	6e-10
200- 4:	transcript:PHT91237	PH02Gene27043.t1	9e-33
200- 5:	transcript:PHT91251	PH02Gene27046.t2	4e-98
## Alignment 201: score=298.0 e_value=9.6e-14 N=7 2&Sca8 plus
201- 0:	transcript:PHT90238	PH02Gene26825.t1	1e-42
201- 1:	transcript:PHT90241	PH02Gene26824.t1	2e-110
201- 2:	transcript:PHT90257	PH02Gene26817.t1	0
201- 3:	transcript:PHT90274	PH02Gene34755.t1	7e-132
201- 4:	transcript:PHT90286	PH02Gene50014.t1	1e-148
201- 5:	transcript:PHT90294	PH02Gene50015.t1	7e-96
201- 6:	transcript:PHT90295	PH02Gene40747.t1	0
## Alignment 202: score=263.0 e_value=7.5e-10 N=6 2&Sca8 plus
202- 0:	transcript:PHT91775	PH02Gene07948.t1	5e-49
202- 1:	transcript:PHT91781	PH02Gene07967.t1	1e-98
202- 2:	transcript:PHT91788	PH02Gene07341.t1	2e-58
202- 3:	transcript:PHT91789	PH02Gene07338.t1	0
202- 4:	transcript:PHT91790	PH02Gene07331.t2	0
202- 5:	transcript:PHT91796	PH02Gene07329.t1	4e-144
## Alignment 203: score=303.0 e_value=9.1e-13 N=7 2&Sca8 minus
203- 0:	transcript:PHT91665	PH02Gene21917.t1	0
203- 1:	transcript:PHT91667	PH02Gene21916.t1	0
203- 2:	transcript:PHT91672	PH02Gene21911.t1	3e-19
203- 3:	transcript:PHT91676	PH02Gene21910.t1	6e-45
203- 4:	transcript:PHT91680	PH02Gene21906.t1	0
203- 5:	transcript:PHT91694	PH02Gene21900.t1	4e-82
203- 6:	transcript:PHT91700	PH02Gene43885.t1	7e-53
## Alignment 204: score=286.0 e_value=1.3e-09 N=6 2&Sca8 minus
204- 0:	transcript:PHT90360	PH02Gene12701.t1	9e-38
204- 1:	transcript:PHT90364	PH02Gene12699.t1	0
204- 2:	transcript:PHT90366	PH02Gene12696.t1	8e-93
204- 3:	transcript:PHT90367	PH02Gene12695.t1	5e-152
204- 4:	transcript:PHT90372	PH02Gene12690.t1	8e-42
204- 5:	transcript:PHT90378	PH02Gene12684.t1	1e-65
## Alignment 205: score=311.0 e_value=1.7e-13 N=7 2&Sca9 plus
205- 0:	transcript:PHT90459	PH02Gene18388.t1	3e-39
205- 1:	transcript:PHT90469	PH02Gene04270.t1	2e-52
205- 2:	transcript:PHT90483	PH02Gene04269.t1	3e-80
205- 3:	transcript:PHT90485	PH02Gene04267.t3	0
205- 4:	transcript:PHT90487	PH02Gene04266.t1	7e-86
205- 5:	transcript:PHT90489	PH02Gene04264.t1	8e-66
205- 6:	transcript:PHT90493	PH02Gene04256.t1	3e-16
## Alignment 206: score=396.0 e_value=2.8e-21 N=9 3&Sca10 plus
206- 0:	transcript:PHT88233	PH02Gene20376.t1	0
206- 1:	transcript:PHT88253	PH02Gene20358.t1	2e-34
206- 2:	transcript:PHT88270	PH02Gene26098.t1	2e-54
206- 3:	transcript:PHT88273	PH02Gene26096.t1	0
206- 4:	transcript:PHT88274	PH02Gene26095.t1	0
206- 5:	transcript:PHT88275	PH02Gene26094.t1	0
206- 6:	transcript:PHT88288	PH02Gene26089.t1	3e-111
206- 7:	transcript:PHT88294	PH02Gene26083.t1	0
206- 8:	transcript:PHT88295	PH02Gene26082.t1	5e-157
## Alignment 207: score=271.0 e_value=5.2e-09 N=6 3&Sca10 minus
207- 0:	transcript:PHT86043	PH02Gene10575.t1	4e-11
207- 1:	transcript:PHT86060	PH02Gene10579.t1	5e-25
207- 2:	transcript:PHT86062	PH02Gene10581.t1	0
207- 3:	transcript:PHT86064	PH02Gene10583.t2	0
207- 4:	transcript:PHT86067	PH02Gene10588.t1	3e-24
207- 5:	transcript:PHT86074	PH02Gene10596.t2	0
## Alignment 208: score=307.0 e_value=1.4e-13 N=7 3&Sca13 plus
208- 0:	transcript:PHT87742	PH02Gene08624.t1	4e-69
208- 1:	transcript:PHT87753	PH02Gene08626.t1	5e-177
208- 2:	transcript:PHT87754	PH02Gene08628.t2	8e-31
208- 3:	transcript:PHT87755	PH02Gene08630.t2	2e-36
208- 4:	transcript:PHT87757	PH02Gene08631.t1	0
208- 5:	transcript:PHT87780	PH02Gene08632.t1	2e-114
208- 6:	transcript:PHT87789	PH02Gene08636.t1	3e-63
## Alignment 209: score=282.0 e_value=1.4e-11 N=6 3&Sca13 plus
209- 0:	transcript:PHT87859	PH02Gene11586.t1	4e-73
209- 1:	transcript:PHT87871	PH02Gene11575.t1	1e-166
209- 2:	transcript:PHT87872	PH02Gene14831.t1	3e-120
209- 3:	transcript:PHT87873	PH02Gene14832.t1	1e-132
209- 4:	transcript:PHT87875	PH02Gene14833.t1	9e-79
209- 5:	transcript:PHT87881	PH02Gene14838.t1	0
## Alignment 210: score=388.0 e_value=3.3e-20 N=9 3&Sca13 minus
210- 0:	transcript:PHT87657	PH02Gene45277.t1	4e-109
210- 1:	transcript:PHT87659	PH02Gene03959.t1	5e-65
210- 2:	transcript:PHT87661	PH02Gene03958.t1	0
210- 3:	transcript:PHT87681	PH02Gene03952.t1	0
210- 4:	transcript:PHT87683	PH02Gene03951.t1	0
210- 5:	transcript:PHT87685	PH02Gene03947.t2	7e-165
210- 6:	transcript:PHT87691	PH02Gene03939.t1	1e-89
210- 7:	transcript:PHT87699	PH02Gene30580.t1	0
210- 8:	transcript:PHT87705	PH02Gene30583.t1	8e-43
## Alignment 211: score=302.0 e_value=5.5e-14 N=7 3&Sca13 minus
211- 0:	transcript:PHT87546	PH02Gene26246.t1	3e-67
211- 1:	transcript:PHT87561	PH02Gene42963.t1	0
211- 2:	transcript:PHT87562	PH02Gene42044.t1	1e-150
211- 3:	transcript:PHT87566	PH02Gene42966.t2	3e-66
211- 4:	transcript:PHT87567	PH02Gene42967.t1	0
211- 5:	transcript:PHT87576	PH02Gene21381.t1	0
211- 6:	transcript:PHT87582	PH02Gene21405.t3	0
## Alignment 212: score=258.0 e_value=2.1e-10 N=6 3&Sca13 minus
212- 0:	transcript:PHT88539	PH02Gene37467.t1	0
212- 1:	transcript:PHT88551	PH02Gene41416.t1	1e-68
212- 2:	transcript:PHT88574	PH02Gene44863.t2	0
212- 3:	transcript:PHT88575	PH02Gene50041.t1	3e-114
212- 4:	transcript:PHT88580	PH02Gene31227.t1	0
212- 5:	transcript:PHT88581	PH02Gene31228.t1	7e-133
## Alignment 213: score=291.0 e_value=4e-09 N=6 3&Sca14 plus
213- 0:	transcript:PHT88399	PH02Gene10638.t1	2e-17
213- 1:	transcript:PHT88402	PH02Gene10642.t1	8e-76
213- 2:	transcript:PHT88406	PH02Gene10645.t1	9e-70
213- 3:	transcript:PHT88408	PH02Gene10646.t1	5e-33
213- 4:	transcript:PHT88411	PH02Gene10648.t1	0
213- 5:	transcript:PHT88412	PH02Gene10649.t1	2e-30
## Alignment 214: score=285.0 e_value=1.4e-08 N=6 3&Sca14 plus
214- 0:	transcript:PHT88561	PH02Gene07284.t3	1e-77
214- 1:	transcript:PHT88564	PH02Gene07287.t1	2e-19
214- 2:	transcript:PHT88568	PH02Gene07288.t1	1e-25
214- 3:	transcript:PHT88574	PH02Gene07292.t1	0
214- 4:	transcript:PHT88575	PH02Gene07293.t1	3e-98
214- 5:	transcript:PHT88581	PH02Gene07294.t1	0
## Alignment 215: score=279.0 e_value=6.3e-10 N=6 3&Sca14 plus
215- 0:	transcript:PHT88737	PH02Gene43670.t1	1e-87
215- 1:	transcript:PHT88738	PH02Gene45077.t1	0
215- 2:	transcript:PHT88740	PH02Gene45075.t1	4e-75
215- 3:	transcript:PHT88742	PH02Gene45074.t1	2e-119
215- 4:	transcript:PHT88749	PH02Gene45069.t1	0
215- 5:	transcript:PHT88756	PH02Gene48274.t1	0
## Alignment 216: score=291.0 e_value=4.1e-12 N=7 3&Sca14 minus
216- 0:	transcript:PHT87419	PH02Gene07664.t1	0
216- 1:	transcript:PHT87434	PH02Gene07655.t1	7e-100
216- 2:	transcript:PHT87435	PH02Gene07654.t1	9e-39
216- 3:	transcript:PHT87444	PH02Gene39950.t1	6e-38
216- 4:	transcript:PHT87460	PH02Gene39952.t2	2e-103
216- 5:	transcript:PHT87482	PH02Gene17333.t1	2e-27
216- 6:	transcript:PHT87483	PH02Gene17335.t1	0
[truncated: 2,474 more rows]
