# Supplementary material for: Genome-wide identification and expression analysis of LBD transcription factor genes in Moso bamboo (Phyllostachys edulis)
Source: BMC Plant Biol. 2021 Jun 28;21:296. doi: 10.1186/s12870-021-03078-3 (PMC8240294; doi:10.1186/s12870-021-03078-3)
Supplement: Supplementary file 10 — Additional file 10: Supplemental Data 2. The specific primers of PeLBD genes for qRT-PCR. [file 12870_2021_3078_MOESM10_ESM.xlsx]

## Sheet: Sheet1
Table S1. The specific primers of PeLBD genes for qRT-PCR
Primer	Sequence (5'-3')
PeLBD09-F	GCTAATGTTGATGAAGTTC
PeLBD09-R	CGTGTTGCCTATTGTG
PeLBD12-F	CAACAACAGCAACATACG
PeLBD12-R	CTACTACATCATCATCATCAG
PeLBD20-F	AACTTGGCGAGGAAG
PeLBD20-R	GATAAGCGAGACTAACC
PeLBD22-F	CCAGCGATTCAGCGGATAAG
PeLBD22-R	CCAGCACCAGGTCATTACAC
PeLBD25-F	CAGAACCAACTCAGGCGTAG
PeLBD25-R	TTCGGCATCTTGATTAGCAATG
PeLBD29-F	CTCGCCTGCCGTTCTGTC
PeLBD29-R	CGCTCCACTCACTCACCTAC
PeLBD30-F	CTCTCCTCTCCTGTGATCTCTG
PeLBD30-R	GTGGTATTCGTGGTCGTGTTG
PeLBD33-F	TCTTGAGTAGCTGCCTTC
PeLBD33-R	CAGATGGATCACGAATCG
PeLBD35-F	GCTCTCCTCGCCTAACTCTC
PeLBD35-R	CGCTTCCTCGCAACATATACC
PeLBD44-F	TACAACGGTCTCGGTATC
PeLBD44-R	CTTAATACAACCAAGTTCCTG
PeLBD49-F	GCACCAGGCTTCATTAAC
PeLBD49-R	TCACTCACCTACGATATACC
PeLBD52-F	GAGATAGGAGGATTTGCCTTTAAG
PeLBD52-R	GATTGCCACTGATTCAAGTAGAC
PeLBD06-F	GTACACCATGCTGCTCAC
PeLBD06-R	CAGTATCCAATTATCCATCCATC
PeLBD10-F	TTCCTCGCCAAGTTCTAC
PeLBD10-R	GTAGTAATGGATGGAGTGAAG
PeLBD38-F	GAGCAGCAGAGCCCTGTG
PeLBD38-R	TCGAACCCAAGCGTCAGC
PeLBD46-F	GCTGGTTATCTTAGTCAATAG
PeLBD46-R	TCTGTCTGTCTGTCTGTC
