# Supplementary material for: Genome-wide identification and expression analysis of LBD transcription factor genes in Moso bamboo (Phyllostachys edulis)
Source: BMC Plant Biol. 2021 Jun 28;21:296. doi: 10.1186/s12870-021-03078-3 (PMC8240294; doi:10.1186/s12870-021-03078-3)
Supplement: Supplementary file 11 — Additional file 11: Supplemental Data 3. Detailed information on gene ontology enrichment analysis in PeLBD family. [file 12870_2021_3078_MOESM11_ESM.xlsx]

## Sheet: GO enrichment analysis statisti
Detailed information on gene ontology enrichment analysis in PeLBD family
Number	GO ID	Term Type	Description	Ratio_in_study	Ratio_in_pop	Pvalue	Padjust
4	GO:0060776	BP	simple leaf morphogenesis	4/33	7/51674	4.81495e-12	2.13254e-08
7	GO:1905392	BP	plant organ morphogenesis	7/33	181/51674	2.27691e-11	5.04222e-08
19	GO:0032502	BP	developmental process	19/33	3463/51674	6.22061e-11	1.10204e-07
7	GO:0009965	BP	leaf morphogenesis	7/33	112/51674	9.5587e-11	1.41118e-07
7	GO:0048646	BP	anatomical structure formation involved in morphogenesis	7/33	282/51674	5.06275e-10	5.60573e-07
5	GO:0010311	BP	lateral root formation	5/33	109/51674	8.61809e-09	6.36159e-06
3	GO:0048441	BP	petal development	3/33	9/51674	1.98783e-08	1.34545e-05
3	GO:0009954	BP	proximal/distal pattern formation	3/33	12/51674	5.19942e-08	2.8036e-05
5	GO:1905393	BP	plant organ formation	5/33	157/51674	5.38059e-08	2.8036e-05
3	GO:0009799	BP	specification of symmetry	3/33	19/51674	2.28314e-07	0.000106442
7	GO:0009653	BP	anatomical structure morphogenesis	7/33	732/51674	3.44995e-07	0.000145522
3	GO:0009944	BP	polarity specification of adaxial/abaxial axis	3/33	33/51674	1.27772e-06	0.000471585
3	GO:0065001	BP	specification of axis polarity	3/33	35/51674	1.53141e-06	0.000542611
9	GO:0032501	BP	multicellular organismal process	9/33	2238/51674	7.90705e-06	0.00269387
3	GO:0048437	BP	floral organ development	3/33	67/51674	1.10539e-05	0.00358009
2	GO:0010199	BP	organ boundary specification between lateral organs and the meristem	2/33	9/51674	1.41976e-05	0.00419208
2	GO:0090691	BP	formation of plant organ boundary	2/33	9/51674	1.41976e-05	0.00419208
4	GO:0048827	BP	phyllome development	4/33	249/51674	1.92935e-05	0.00551297
2	GO:0048859	BP	formation of anatomical boundary	2/33	15/51674	4.13104e-05	0.0114352
3	GO:0005654	CC	nucleoplasm	3/33	109/51674	4.75643e-05	0.0127674
23	GO:0043231	CC	intracellular membrane-bounded organelle	23/33	17750/51674	5.36771e-05	0.0139845
13	GO:0009536	CC	plastid	13/33	6270/51674	6.55275e-05	0.0165841
5	GO:0009791	BP	post-embryonic development	5/33	688/51674	7.18738e-05	0.0176849
3	GO:0003002	BP	regionalization	3/33	224/51674	0.000398337	0.0840111
4	GO:0099402	BP	plant organ development	4/33	623/51674	0.000648704	0.12226
3	GO:0007389	BP	pattern specification process	3/33	279/51674	0.00075354	0.139059
23	GO:0043227	CC	membrane-bounded organelle	23/33	21072/51674	0.00108647	0.177802
23	GO:0043229	CC	intracellular organelle	23/33	22267/51674	0.00245331	0.353117
23	GO:0043226	CC	organelle	23/33	22288/51674	0.00247158	0.353117
5	GO:0048856	BP	anatomical structure development	5/33	2183/51674	0.011859	1
1	GO:0048513	BP	animal organ development	1/33	34/51674	0.0214926	1
8	GO:0005634	CC	nucleus	8/33	5693/51674	0.0240594	1
7	GO:0005739	CC	mitochondrion	7/33	4705/51674	0.0266926	1
